# Supplementary material for: Injured Proximal Tubular Epithelial Cells Lose Hepatocyte Nuclear Factor 4α Expression Crucial for Brush Border Formation and Transport
Source: Am J Pathol. 2025 Feb 13;195(5):845–60. doi: 10.1016/j.ajpath.2025.01.011 (PMC12179525; doi:10.1016/j.ajpath.2025.01.011)
Supplement: Supplemental Table S1 [file mmc1.xlsx]

## Sheet: Group_HNF4A_vs_Null_sign
Supplemental Table S1. Differentially expressed genes in HNF4A-transduced cells vs. Null.
gene	baseMean	log2FoldChange	lfcSE	stat	pvalue	padj
CAPN6	3775.32	5.58539	0.176069	31.7227	7.55886e-221	1.59159e-216
CDHR2	2533.63	6.96008	0.221101	31.4792	1.67389e-217	1.76228e-213
HNF4A	2230.12	10.062	0.407799	24.6738	2.04504e-134	1.43534e-130
MYO15B	1554.21	6.05782	0.293361	20.6497	9.81662e-95	5.16747e-91
AKR7A3	1113.49	5.13966	0.250456	20.5213	1.39048e-93	5.8556e-90
HPD	2104.6	4.21168	0.209707	20.0837	1.0245e-89	3.59531e-86
RN7SL471P	4726.26	-3.09777	0.167166	-18.5311	1.15933e-76	3.48727e-73
MLXIPL	385.482	6.22083	0.345739	17.9929	2.21591e-72	5.83228e-69
RBP4	447.071	4.90976	0.276187	17.777	1.06608e-70	2.49415e-67
SERPINA1	16458	2.86529	0.170326	16.8224	1.67274e-63	3.52212e-60
PDZD3	218.27	4.36599	0.285913	15.2703	1.20544e-52	2.30742e-49
AGMAT	1063.6	4.06302	0.268604	15.1264	1.08442e-51	1.90279e-48
SLCO2B1	1121.49	-2.91139	0.203519	-14.3053	2.02781e-46	3.28443e-43
SLC7A9	352.709	3.10664	0.217701	14.2702	3.3553e-46	5.04638e-43
GPD1	1979.22	3.26197	0.231024	14.1196	2.87657e-45	4.03793e-42
ENTPD2	288.55	3.59205	0.255805	14.0421	8.6092e-45	1.13297e-41
GLYAT	145.647	4.32884	0.312638	13.8462	1.34177e-43	1.6619e-40
CDHR5	226.834	7.54249	0.551565	13.6747	1.43772e-42	1.68181e-39
MAP1A	2575.89	-2.72351	0.214065	-12.7228	4.417e-37	4.89497e-34
RDH5	130.212	3.54192	0.279418	12.6761	8.02684e-37	8.45065e-34
ALPL	265.125	-4.17217	0.334407	-12.4764	1.00484e-35	1.00752e-32
METTL7B	717.577	2.33668	0.19247	12.1404	6.44782e-34	6.17115e-31
TRIM15	132.81	3.52212	0.291448	12.0849	1.26921e-33	1.16194e-30
CIDEB	171.852	4.9484	0.410145	12.065	1.61633e-33	1.41806e-30
CXCL12	969.347	-1.99757	0.165965	-12.0361	2.29474e-33	1.93272e-30
AQP9	149.2	-3.37672	0.287482	-11.7458	7.41739e-32	6.00694e-29
C1QTNF12	145.564	3.41335	0.298773	11.4246	3.15239e-30	2.4584e-27
DCX	121.735	4.91066	0.43505	11.2876	1.51142e-29	1.13659e-26
SLITRK2	126.777	-3.52486	0.315033	-11.1889	4.62259e-29	3.35632e-26
TMEM82	82.6107	5.86014	0.532588	11.0031	3.69035e-28	2.59014e-25
C8G	137.32	3.55181	0.324739	10.9375	7.63115e-28	5.18328e-25
PPP1R14D	268.511	11.4375	1.04728	10.9212	9.13162e-28	6.00861e-25
DIO1	91.2494	3.79786	0.351358	10.8091	3.11751e-27	1.98916e-24
ADAMTSL4	1015.04	2.70138	0.250574	10.7808	4.24232e-27	2.62725e-24
OGG1	1634.77	2.16777	0.201295	10.7691	4.81503e-27	2.81626e-24
PTPRN	159.571	-3.75844	0.348958	-10.7705	4.74536e-27	2.81626e-24
CEND1	171.54	-3.88597	0.365582	-10.6295	2.17219e-26	1.23615e-23
LRP2	369.884	2.81301	0.266204	10.5671	4.23238e-26	2.34519e-23
CILP	329.811	-2.72672	0.262268	-10.3967	2.56735e-25	1.3861e-22
HHLA2	547.332	2.57413	0.248305	10.3668	3.51089e-25	1.84813e-22
ABCB5	192.051	-2.79727	0.271338	-10.3092	6.40411e-25	3.2889e-22
SLC5A8	85.4476	6.90894	0.676581	10.2115	1.76049e-24	8.82594e-22
NTRK2	363.229	-2.77813	0.276433	-10.0499	9.19446e-24	4.50229e-21
RARRES1	1072.97	2.36725	0.236774	9.99796	1.55572e-23	7.44481e-21
MUC3A	291.02	2.2049	0.22227	9.91991	3.41058e-23	1.59585e-20
ALDOB	322.955	6.3471	0.644885	9.84222	7.40574e-23	3.3899e-20
TMEM200C	103.215	-3.3498	0.343079	-9.76391	1.60826e-22	7.20501e-20
SLC7A8	1500.07	-1.98272	0.203177	-9.75859	1.69488e-22	7.43485e-20
ABCC2	1148.83	2.37599	0.244772	9.70694	2.81662e-22	1.21034e-19
NID2	1769.21	-2.17236	0.225254	-9.64403	5.20994e-22	2.19401e-19
FLRT2	225.674	-2.2939	0.239939	-9.56036	1.17346e-21	4.8448e-19
AQP7P1	67.7319	4.65816	0.487948	9.54642	1.34252e-21	5.43619e-19
SUSD2	67.4985	3.61415	0.379524	9.52284	1.68517e-21	6.69491e-19
SLC39A5	151.271	9.97394	1.05132	9.48708	2.37593e-21	9.26435e-19
SV2B	111.661	-3.24133	0.342429	-9.46571	2.91586e-21	1.1163e-18
KHK	462.204	2.14213	0.22873	9.36536	7.57934e-21	2.79984e-18
COL5A2	441.564	-1.82425	0.194762	-9.36657	7.49306e-21	2.79984e-18
DNAH17	63.1297	-4.58995	0.4918	-9.33296	1.02951e-20	3.73746e-18
EEF1A2	1426.37	-1.9835	0.214435	-9.24988	2.24746e-20	8.02077e-18
NUPR1	908.881	-2.05466	0.22284	-9.22037	2.96071e-20	1.03901e-17
VIL1	148.535	3.34506	0.363128	9.21179	3.20746e-20	1.10715e-17
MAP1LC3C	348.487	-2.14136	0.234613	-9.12718	7.03082e-20	2.38776e-17
RNF186	85.7256	4.63982	0.512823	9.04761	1.46134e-19	4.88412e-17
SLC2A5	72.3011	3.56583	0.394804	9.0319	1.68717e-19	5.55079e-17
ASPDH	73.2651	9.63963	1.06858	9.02098	1.86417e-19	6.03877e-17
WIPF3	492.077	2.4259	0.269222	9.01077	2.04608e-19	6.52761e-17
SUSD4	390.376	-1.94169	0.215904	-8.99332	2.3987e-19	7.53838e-17
MLLT11	1614.42	-1.555	0.173865	-8.94374	3.76224e-19	1.16497e-16
C1S	671.488	-2.10199	0.235549	-8.92381	4.50502e-19	1.37475e-16
MMP2	1440.58	-1.62858	0.183752	-8.86294	7.79303e-19	2.34414e-16
GSG1L2	44.936	-4.76165	0.53735	-8.86136	7.90467e-19	2.34424e-16
ADGRD1	59.8427	3.92315	0.444297	8.83001	1.04666e-18	3.06089e-16
CYP1B1	1164.22	-1.565	0.177437	-8.82001	1.14452e-18	3.30122e-16
ADIRF	1960.15	2.50532	0.284448	8.80767	1.27779e-18	3.63584e-16
LINC00526	85.7017	2.52593	0.28891	8.74295	2.27095e-18	6.37561e-16
GIPC2	163.16	2.79977	0.320671	8.73096	2.52509e-18	6.99583e-16
SEMA6C	308.586	2.14031	0.245326	8.72434	2.67736e-18	7.32136e-16
MOGAT3	59.6516	9.26906	1.07693	8.60692	7.50467e-18	2.02588e-15
CHI3L1	289.181	-2.19852	0.255802	-8.59463	8.35346e-18	2.22646e-15
GLTPD2	107.147	3.0705	0.360444	8.51866	1.61406e-17	4.24822e-15
ITIH5	395.757	-2.6321	0.309713	-8.49851	1.92042e-17	4.99214e-15
AMN	372.592	2.15527	0.254045	8.48381	2.17934e-17	5.59613e-15
FGA	48.8497	-5.91274	0.698031	-8.47059	2.44163e-17	6.19408e-15
XYLB	321.879	1.58347	0.187664	8.43781	3.23332e-17	8.10485e-15
RBP5	110.626	2.34259	0.279094	8.39355	4.71693e-17	1.16847e-14
TMEM252	138.279	6.89096	0.821192	8.39141	4.80344e-17	1.17606e-14
BMP7	87.4484	-3.03558	0.362689	-8.36966	5.77831e-17	1.39848e-14
THBS2	3021.46	1.82501	0.218584	8.34924	6.87039e-17	1.6439e-14
ANPEP	44261.8	1.18905	0.142702	8.33244	7.91904e-17	1.87352e-14
PAPPA2	109.308	-2.41452	0.290362	-8.31557	9.13126e-17	2.11283e-14
NQO2	1589.31	1.49332	0.179575	8.31584	9.11047e-17	2.11283e-14
PIPOX	83.9542	2.67661	0.322151	8.30857	9.68618e-17	2.21687e-14
HNF1A	654.95	2.05767	0.248463	8.2816	1.21534e-16	2.75164e-14
DAAM2	292.332	-2.02083	0.244269	-8.27297	1.30661e-16	2.9268e-14
HS3ST4	70.9389	-8.65314	1.04798	-8.25693	1.4947e-16	3.31289e-14
CGREF1	132.484	2.35734	0.285578	8.25464	1.52358e-16	3.3284e-14
CA9	93.6854	-2.68422	0.325207	-8.25388	1.53331e-16	3.3284e-14
CPT1A	2761.59	1.40642	0.170779	8.23533	1.79062e-16	3.84728e-14
LCP1	738.565	-1.8723	0.229311	-8.16492	3.21657e-16	6.84121e-14
ACTC1	65.27	-4.62562	0.566785	-8.16117	3.31806e-16	6.98651e-14
IL18	851.291	1.29586	0.15882	8.15928	3.37038e-16	7.02641e-14
VGF	1986.68	-2.28378	0.282324	-8.08922	6.00471e-16	1.23956e-13
ASPG	161.809	-2.92092	0.362279	-8.06263	7.46721e-16	1.5265e-13
ACY3	77.1565	2.83182	0.352194	8.0405	8.94709e-16	1.81144e-13
MUC13	53.4755	3.17185	0.394999	8.03001	9.74686e-16	1.95457e-13
RASD1	1282.06	-2.10553	0.262582	-8.01857	1.06983e-15	2.12514e-13
SH3D21	896.802	1.70825	0.214167	7.97629	1.50801e-15	2.96754e-13
KRT17	238.298	-2.13664	0.268158	-7.96786	1.61445e-15	3.14757e-13
PLA2G12B	60.3447	8.57743	1.08038	7.93926	2.03386e-15	3.9289e-13
SLC13A1	48.5305	7.85067	0.993459	7.90236	2.73662e-15	5.23839e-13
FAT2	218.103	-1.68346	0.215218	-7.82213	5.19383e-15	9.85237e-13
STC1	444.284	-1.3455	0.173164	-7.77009	7.84322e-15	1.47453e-12
GPR1	49.1897	-5.18051	0.669121	-7.74227	9.76591e-15	1.81974e-12
PCOLCE2	126.885	-2.06262	0.267748	-7.70361	1.32276e-14	2.44316e-12
TM6SF2	45.6905	3.6996	0.480746	7.69554	1.40895e-14	2.57973e-12
A1CF	47.8538	4.91178	0.640151	7.67284	1.68227e-14	3.05361e-12
NAT16	47.9861	-3.66156	0.479388	-7.63798	2.20651e-14	3.97095e-12
ABCG2	169.515	1.71213	0.224218	7.63601	2.24056e-14	3.99808e-12
XPNPEP2	46.8491	6.11868	0.801963	7.62963	2.35431e-14	4.16574e-12
GSTA1	57.43	-3.26069	0.427881	-7.62056	2.52586e-14	4.43205e-12
SPOCD1	1763.56	-1.38405	0.181737	-7.61568	2.62303e-14	4.54268e-12
CPN2	144.961	2.21278	0.290573	7.61524	2.63206e-14	4.54268e-12
MIR194-2HG	82.6954	2.33513	0.309061	7.55555	4.17082e-14	7.1399e-12
AKR7L	49.7968	3.40244	0.451736	7.53193	4.99939e-14	8.48929e-12
FBP1	253.441	2.12096	0.281948	7.52251	5.37328e-14	9.05119e-12
AKAP12	12275.9	1.58883	0.211775	7.50245	6.26348e-14	1.0467e-11
SLC19A3	154.453	-1.94262	0.259731	-7.47934	7.46947e-14	1.2384e-11
RGN	121.086	2.05513	0.2752	7.46777	8.15623e-14	1.3417e-11
STC2	1361.55	-1.33192	0.17853	-7.46047	8.62152e-14	1.40725e-11
FUT6	137.836	2.20218	0.295538	7.45143	9.23362e-14	1.49556e-11
RAPGEF5	140.021	1.93758	0.2602	7.44648	9.58634e-14	1.54084e-11
RN7SL3	182692	-1.34508	0.181491	-7.41127	1.25091e-13	1.99539e-11
HIST1H3PS1	39.4579	-6.60343	0.891281	-7.40893	1.27326e-13	2.01577e-11
KCNE4	366.668	-2.16525	0.293437	-7.3789	1.596e-13	2.50786e-11
APBA1	1484.45	-1.25585	0.170327	-7.3732	1.66583e-13	2.5982e-11
NCAM1	580.24	-1.42189	0.193465	-7.34958	1.98837e-13	3.07847e-11
C3	26105.1	-1.50364	0.205027	-7.33383	2.23666e-13	3.4376e-11
AQP1	11466.2	1.15479	0.15756	7.32921	2.31514e-13	3.53244e-11
CNTNAP1	1499.63	-1.39438	0.190429	-7.32235	2.43673e-13	3.6912e-11
RCAN2	899.936	-1.38952	0.189929	-7.31598	2.55503e-13	3.84276e-11
NYAP2	47.8514	-3.23892	0.442959	-7.312	2.63191e-13	3.93032e-11
KCNJ8	865.541	1.41345	0.193983	7.28647	3.1818e-13	4.71803e-11
IGFN1	2552.72	-1.08364	0.149453	-7.2507	4.14635e-13	6.10529e-11
FAT3	367.014	-1.61994	0.223915	-7.2346	4.669e-13	6.82711e-11
FAM198B	767.243	-1.47516	0.204682	-7.20707	5.71687e-13	8.30169e-11
ABCB1	1977.74	1.59316	0.221605	7.18919	6.51768e-13	9.39974e-11
MYO7B	903.094	7.14414	0.998105	7.1577	8.20415e-13	1.17515e-10
C1R	513.787	-1.8994	0.266148	-7.13664	9.56418e-13	1.3607e-10
GLYCTK	390.331	1.38536	0.194168	7.13482	9.69129e-13	1.36953e-10
AGXT2	90.2375	2.14489	0.301133	7.12271	1.05828e-12	1.48554e-10
CHRD	452.499	-1.7792	0.250281	-7.10881	1.17047e-12	1.63215e-10
AC008760.2	89.4339	-1.97548	0.277961	-7.10704	1.18554e-12	1.64229e-10
TEX11	34.6869	6.54584	0.928866	7.04714	1.82639e-12	2.51349e-10
ECHDC3	1125.35	1.39422	0.198341	7.02938	2.07448e-12	2.83637e-10
SLC28A1	67.7592	2.36032	0.335851	7.02787	2.09706e-12	2.84876e-10
SFRP2	121.947	-2.07159	0.294878	-7.02526	2.13665e-12	2.88393e-10
FCGRT	688.936	1.9029	0.271707	7.00347	2.49691e-12	3.34873e-10
EPS8L3	26.4102	7.81451	1.13466	6.88708	5.69502e-12	7.58952e-10
COL11A1	1830.66	-1.08945	0.158209	-6.88617	5.73151e-12	7.5901e-10
TFPI	2890.31	1.89307	0.274995	6.88401	5.81925e-12	7.65813e-10
PARM1	87.0928	-2.4584	0.358397	-6.85943	6.91359e-12	9.04178e-10
SLC8A1	439.912	-1.36189	0.198763	-6.85183	7.29098e-12	9.41834e-10
SEMA4G	1466.53	1.48142	0.216188	6.85249	7.25746e-12	9.41834e-10
TDO2	24.7928	-7.75561	1.13338	-6.84291	7.76014e-12	9.96327e-10
SCG2	568.98	-1.7324	0.253311	-6.83901	7.97436e-12	1.01762e-09
KCNK15	574.787	-1.54087	0.225859	-6.82226	8.96213e-12	1.13679e-09
SLC38A3	127.803	2.33982	0.343602	6.80969	9.78062e-12	1.23318e-09
AMBP	271.609	-1.64851	0.242907	-6.7866	1.14806e-11	1.4389e-09
IGFBP3	51937.5	-1.28713	0.189834	-6.78033	1.19904e-11	1.48571e-09
SPARC	33406.4	-1.1531	0.170067	-6.78027	1.19952e-11	1.48571e-09
CD36	32.1066	-4.97546	0.734042	-6.77817	1.21706e-11	1.49862e-09
TMEM45A	360.075	-1.28441	0.189722	-6.76998	1.28803e-11	1.57678e-09
ANO10	5328.99	-1.07384	0.158661	-6.76816	1.30427e-11	1.58744e-09
SYT11	1304.6	-1.17359	0.173575	-6.76132	1.36744e-11	1.65476e-09
IL22RA1	43.8567	2.84803	0.421584	6.75556	1.42287e-11	1.712e-09
SECTM1	832.627	-1.93593	0.287152	-6.74184	1.56392e-11	1.87102e-09
AC009779.3	33.7399	3.06986	0.45822	6.69954	2.09071e-11	2.47503e-09
ISG20	369.504	1.96381	0.293132	6.69943	2.0923e-11	2.47503e-09
GJB2	477.552	1.29759	0.194151	6.68339	2.33477e-11	2.74642e-09
SCUBE1	226.599	-5.80639	0.869481	-6.678	2.42231e-11	2.83357e-09
BAIAP2L2	1357.39	1.30205	0.195054	6.67531	2.4671e-11	2.87002e-09
WT1	201.233	1.73397	0.260075	6.66718	2.6076e-11	3.01679e-09
AZGP1	36.4273	3.45926	0.519682	6.65648	2.80463e-11	3.20948e-09
CYP8B1	47.1738	2.64603	0.397511	6.65649	2.80449e-11	3.20948e-09
AOX1	808.68	1.54801	0.232895	6.64684	2.99462e-11	3.39004e-09
C1orf115	1202.87	1.30616	0.196496	6.64726	2.98593e-11	3.39004e-09
KRT18	20358.1	1.54023	0.231834	6.64368	3.05945e-11	3.44491e-09
TYRO3	1980.66	-1.40337	0.211724	-6.62833	3.39516e-11	3.80258e-09
LMOD1	32.9989	-3.50234	0.528651	-6.62506	3.47113e-11	3.8671e-09
HABP2	978.914	-1.95317	0.29497	-6.6216	3.55325e-11	3.91745e-09
TUBAL3	187.067	1.45158	0.21922	6.62159	3.55354e-11	3.91745e-09
SDK2	381.37	-1.66655	0.252732	-6.59415	4.27705e-11	4.6905e-09
VEGFC	812.279	-1.0776	0.164017	-6.57006	5.02945e-11	5.48705e-09
CACNA1H	108.744	-1.80855	0.275432	-6.56624	5.1601e-11	5.57508e-09
LRRC19	88.7532	6.42876	0.979076	6.56616	5.1631e-11	5.57508e-09
CNTN6	214.912	-2.30876	0.353479	-6.53152	6.51064e-11	6.99429e-09
ACE2	567.844	1.81731	0.278454	6.52645	6.7348e-11	7.19838e-09
MISP3	243.567	1.39392	0.213871	6.51758	7.14489e-11	7.59812e-09
GCNT3	2112.67	1.11458	0.171112	6.51374	7.3302e-11	7.71724e-09
AGT	2671.8	1.25882	0.193252	6.51389	7.32302e-11	7.71724e-09
USH1C	2255.94	1.01933	0.156572	6.51033	7.49843e-11	7.85507e-09
MAP3K12	647.817	-1.43569	0.220803	-6.50215	7.9179e-11	8.25343e-09
KLK7	166.393	2.42951	0.373883	6.49806	8.13611e-11	8.43911e-09
EMX1	315.747	1.64082	0.252647	6.49452	8.32959e-11	8.59745e-09
PALM3	106.323	1.95332	0.301126	6.48671	8.773e-11	9.01095e-09
NAT2	31.9431	3.77924	0.58297	6.48274	9.00691e-11	9.20629e-09
CREB3L1	1310.99	-1.12616	0.173822	-6.47882	9.24438e-11	9.26903e-09
LY75	222.772	1.75205	0.270409	6.47926	9.2172e-11	9.26903e-09
EDN1	1050.69	-1.30203	0.20093	-6.47998	9.17364e-11	9.26903e-09
ENO2	2656.53	-0.977025	0.150772	-6.48015	9.16289e-11	9.26903e-09
CLU	5822.2	-1.78806	0.276101	-6.47609	9.41269e-11	9.39306e-09
UST	194.683	-1.416	0.2189	-6.46868	9.88602e-11	9.81887e-09
FZD8	1075.23	-1.13631	0.175959	-6.45784	1.06211e-10	1.04994e-08
EYA1	29.0256	-3.35146	0.519558	-6.4506	1.11407e-10	1.09616e-08
PLTP	1161.24	-1.32233	0.205101	-6.44722	1.1392e-10	1.11051e-08
QPCT	1819.4	-1.15845	0.179664	-6.44786	1.13441e-10	1.11051e-08
CKB	6247.46	-1.63682	0.254398	-6.43408	1.2422e-10	1.20534e-08
GPR37	294.157	-1.23742	0.192655	-6.423	1.33611e-10	1.29051e-08
PARD6G	243.821	1.36435	0.212697	6.41453	1.4126e-10	1.35816e-08
MLC1	20.6396	-7.40536	1.15531	-6.40983	1.45678e-10	1.39427e-08
AC010618.3	91.512	-1.81048	0.283135	-6.39439	1.6119e-10	1.53575e-08
GPT	40.3947	2.73151	0.428848	6.36942	1.89744e-10	1.79966e-08
NOV	560.909	-1.43503	0.226128	-6.34611	2.20831e-10	2.08512e-08
MST1	289.259	1.22149	0.192775	6.33633	2.35309e-10	2.21191e-08
AC021218.1	65.7982	2.08373	0.329124	6.33113	2.43369e-10	2.2775e-08
OLFML2B	326.831	-1.34164	0.212163	-6.32365	2.55455e-10	2.38003e-08
PCDH10	63.9878	-2.20856	0.349355	-6.32181	2.58524e-10	2.39776e-08
IHH	116.94	7.83695	1.2398	6.32114	2.59635e-10	2.39776e-08
ZNF467	195.808	-2.0207	0.320165	-6.31145	2.7644e-10	2.5418e-08
TTC22	1126.01	1.23591	0.196063	6.30363	2.90747e-10	2.66173e-08
IL17RB	1333.15	1.41861	0.225826	6.2819	3.34467e-10	3.04872e-08
CYP27A1	1492.09	1.14185	0.181877	6.27817	3.42574e-10	3.10916e-08
CRACR2B	1163.93	1.41537	0.225656	6.27224	3.55892e-10	3.21616e-08
CAMSAP3	2481.23	1.22099	0.194983	6.26202	3.80019e-10	3.41952e-08
ERBB3	783.7	1.46991	0.234764	6.26123	3.81947e-10	3.42225e-08
ANKS4B	59.1851	6.44845	1.03074	6.25613	3.94644e-10	3.52102e-08
SORD	2072.9	1.2078	0.193097	6.2549	3.9778e-10	3.53403e-08
SHC2	187.833	-1.94754	0.311481	-6.25253	4.03844e-10	3.55788e-08
ESPN	161.853	-1.80159	0.288126	-6.25279	4.03185e-10	3.55788e-08
LRRN2	682.954	-1.33055	0.213131	-6.24285	4.29666e-10	3.7696e-08
SLC35F1	33.025	-3.31882	0.532024	-6.2381	4.42908e-10	3.86965e-08
ABCC6	820.704	1.02297	0.164075	6.23476	4.52484e-10	3.93699e-08
CPXM1	93.7823	-2.1974	0.353048	-6.22408	4.84392e-10	4.19727e-08
NAGS	247.856	1.69573	0.273304	6.20454	5.48581e-10	4.73398e-08
CEACAM1	407.439	1.71272	0.276218	6.2006	5.62481e-10	4.83054e-08
CALML4	44.34	2.51337	0.405377	6.20008	5.64358e-10	4.83054e-08
SOX13	522.156	1.52144	0.24568	6.19278	5.91134e-10	5.03924e-08
COL1A2	653.491	-1.52685	0.24695	-6.18285	6.29532e-10	5.34493e-08
KCND1	581.332	-1.35873	0.220362	-6.16591	7.00778e-10	5.90224e-08
SMAGP	918.828	1.18555	0.19226	6.16636	6.98806e-10	5.90224e-08
S100A1	4352.03	1.39329	0.226607	6.14848	7.8228e-10	6.56243e-08
AC027031.2	378.46	-1.48132	0.241018	-6.1461	7.94091e-10	6.63507e-08
ZNF536	140.348	-1.63247	0.265678	-6.14456	8.01846e-10	6.67339e-08
PDLIM2	953.93	1.19152	0.194001	6.14182	8.15834e-10	6.76307e-08
AC083902.2	28.9759	-3.66178	0.596515	-6.13862	8.32398e-10	6.87333e-08
CHI3L2	82.3057	-2.04691	0.33397	-6.12903	8.84183e-10	7.26773e-08
HCP5	867.301	-1.25758	0.205202	-6.12851	8.87067e-10	7.26773e-08
SMIM24	110.524	1.73328	0.282902	6.12677	8.96784e-10	7.31887e-08
ANKRD34A	64.0077	-1.95677	0.320068	-6.11361	9.74019e-10	7.91851e-08
CPE	393.96	-1.31284	0.214895	-6.10921	1.00125e-09	8.10861e-08
TSPAN1	14680.9	1.01103	0.16558	6.10597	1.02181e-09	8.24341e-08
ABCC11	26.8393	3.07661	0.504018	6.10418	1.03333e-09	8.30447e-08
GCHFR	320.383	1.35543	0.222343	6.0961	1.08689e-09	8.70174e-08
COL4A5	871.954	-1.19764	0.196483	-6.09539	1.09171e-09	8.70724e-08
SYPL2	1033.47	1.29791	0.213132	6.0897	1.13122e-09	8.98828e-08
SLC25A20	872.191	1.18544	0.194758	6.08674	1.1523e-09	9.12136e-08
SLIT3	394.854	-1.48027	0.243767	-6.07247	1.25956e-09	9.93306e-08
APOA1	209.69	5.20552	0.857886	6.06785	1.29637e-09	1.01852e-07
CDR1	616.042	-1.16115	0.191878	-6.05148	1.43521e-09	1.12341e-07
PDZK1	911.461	1.58711	0.262471	6.04678	1.47771e-09	1.1524e-07
PALMD	42.1328	-3.5401	0.585565	-6.04561	1.48844e-09	1.15648e-07
FUOM	1028.81	1.08364	0.179664	6.03146	1.62487e-09	1.25784e-07
PLA1A	1257.17	-1.33199	0.220934	-6.02892	1.65059e-09	1.27307e-07
IL21R	43.5668	-2.85159	0.474438	-6.01047	1.84982e-09	1.42153e-07
SLC15A1	446.129	3.15458	0.526251	5.99443	2.04201e-09	1.56351e-07
LSAMP	51.0195	-2.1871	0.365036	-5.99147	2.07955e-09	1.58649e-07
UPK1B	807.797	1.28911	0.215659	5.97753	2.26552e-09	1.72212e-07
UGT1A1	223.745	1.88416	0.317067	5.94245	2.80787e-09	2.12671e-07
FAM107A	192.122	-1.75618	0.295724	-5.93857	2.87521e-09	2.16991e-07
SST	270.202	-1.7038	0.286966	-5.93729	2.89781e-09	2.17915e-07
SUCNR1	36.0939	-3.84491	0.647978	-5.93371	2.96171e-09	2.21928e-07
ACOX1	7098.45	1.07251	0.181591	5.90619	3.5011e-09	2.61415e-07
C1QTNF1	1297.07	-1.03632	0.175658	-5.89967	3.64226e-09	2.70995e-07
GRTP1	285.844	1.2323	0.20896	5.89729	3.6951e-09	2.73958e-07
NTNG2	51.3167	-2.22983	0.378995	-5.88354	4.01576e-09	2.96687e-07
SERPINH1	16560.1	-1.09715	0.186826	-5.87257	4.29093e-09	3.15908e-07
ATP8B2	1853.16	-1.09679	0.186787	-5.87185	4.30961e-09	3.16178e-07
SLC6A17	183.825	-1.48622	0.253255	-5.86849	4.39779e-09	3.21527e-07
SLC36A2	63.9672	-2.93805	0.500937	-5.86511	4.48847e-09	3.27021e-07
ADGRB2	445.085	-1.37084	0.233938	-5.85982	4.63375e-09	3.36442e-07
IL18BP	211.121	1.41258	0.241147	5.85776	4.6914e-09	3.39458e-07
LINC00862	66.0335	-1.84902	0.315791	-5.85521	4.76401e-09	3.43531e-07
RPLP0P2	27.0731	-3.21034	0.548507	-5.85287	4.83153e-09	3.47211e-07
HECW2	400.09	-1.15767	0.198004	-5.84669	5.01449e-09	3.58832e-07
PAPPA	3635.81	-1.15271	0.19717	-5.84626	5.02733e-09	3.58832e-07
CCDC68	103.878	2.05423	0.351586	5.84274	5.13476e-09	3.65262e-07
HRK	216.532	-1.83459	0.314336	-5.83639	5.33432e-09	3.7818e-07
AC087482.1	32.3	2.59488	0.445801	5.82071	5.8599e-09	4.14047e-07
BMP4	75.2116	-2.16378	0.37236	-5.81099	6.21045e-09	4.37349e-07
IL18R1	115.695	1.51886	0.261489	5.80852	6.30287e-09	4.41952e-07
HLA-DQB1	175.142	-1.5051	0.259137	-5.80812	6.3178e-09	4.41952e-07
FGB	31.3386	-3.38134	0.582876	-5.80113	6.58702e-09	4.59259e-07
DHRS3	2675.99	1.10849	0.191255	5.79585	6.79751e-09	4.72371e-07
ABCC6P1	121.609	1.41328	0.243874	5.7951	6.82797e-09	4.72927e-07
SMIM2-AS1	101.851	1.76823	0.305366	5.79053	7.01631e-09	4.84378e-07
ADGRL1	777.736	-1.54883	0.267793	-5.78368	7.30848e-09	5.029e-07
NEFL	13168.1	-0.848221	0.146807	-5.77781	7.568e-09	5.19061e-07
CCDC120	2521.47	0.959782	0.166596	5.76114	8.35459e-09	5.7115e-07
OXT	51.5781	2.06818	0.359276	5.75654	8.58578e-09	5.85055e-07
SELENBP1	699.018	1.12258	0.195074	5.75461	8.68398e-09	5.89838e-07
PTPRH	262.705	3.21053	0.558144	5.75216	8.81088e-09	5.96534e-07
ETNPPL	22.6317	3.45887	0.601821	5.74734	9.06572e-09	6.1182e-07
CARMN	14.6625	-6.88436	1.19829	-5.74515	9.18421e-09	6.17836e-07
TM4SF5	12.0295	6.99647	1.21915	5.73882	9.53404e-09	6.39327e-07
RAB3IL1	209.128	-1.55785	0.272274	-5.72163	1.05507e-08	7.05257e-07
CLRN3	18.8858	5.606	0.980655	5.71659	1.08685e-08	7.242e-07
ACHE	254.815	-1.36977	0.239773	-5.71276	1.11158e-08	7.38342e-07
C3AR1	63.3252	-2.28888	0.400945	-5.70872	1.13831e-08	7.53718e-07
NT5DC3	1625.29	1.14392	0.200446	5.70689	1.1506e-08	7.5947e-07
NKAIN4	1361.09	-1.63676	0.286915	-5.70469	1.16552e-08	7.6691e-07
C3orf85	11.8394	6.95439	1.22147	5.69348	1.24476e-08	8.16499e-07
PTHLH	165.804	-1.30183	0.228758	-5.69085	1.26405e-08	8.26582e-07
NPR3	224.054	-1.48615	0.261177	-5.69018	1.26902e-08	8.27259e-07
CHDH	2153.52	0.870323	0.153078	5.68548	1.30445e-08	8.47729e-07
CYP27B1	76.3553	-1.62079	0.285323	-5.68052	1.34284e-08	8.67642e-07
KLC4	1231.18	0.971815	0.17108	5.68046	1.34333e-08	8.67642e-07
DIRAS1	204.989	-1.53781	0.27087	-5.67728	1.36851e-08	8.81202e-07
ALPI	15.3616	6.50678	1.14749	5.67043	1.42439e-08	9.14391e-07
LAMA1	862.805	-1.46334	0.258137	-5.66885	1.43761e-08	9.20068e-07
TTC38	2058.55	1.08189	0.190915	5.66688	1.45424e-08	9.25087e-07
HYKK	160.427	1.33452	0.235476	5.66735	1.45023e-08	9.25087e-07
TMC3	42.6243	2.30171	0.40635	5.66434	1.47587e-08	9.30423e-07
ERFE	2269.94	1.03423	0.182569	5.66489	1.4712e-08	9.30423e-07
PPP1R3C	294.149	-1.07387	0.189584	-5.66434	1.47588e-08	9.30423e-07
MAOA	409.117	1.19921	0.211993	5.65683	1.54192e-08	9.69154e-07
HSD17B6	24.7698	-3.4336	0.607422	-5.65274	1.57906e-08	9.89546e-07
OTUD1	1132.85	-0.984418	0.174451	-5.64294	1.6717e-08	1.04449e-06
FAM83C	51.7395	2.45766	0.43575	5.64007	1.69978e-08	1.05713e-06
AKR7A2	3453.55	1.01565	0.180084	5.63985	1.70197e-08	1.05713e-06
SPON2	12913.5	-1.32211	0.234444	-5.63933	1.70709e-08	1.05719e-06
ZNF385B	77.7064	-2.43113	0.432107	-5.62623	1.8419e-08	1.13734e-06
COBL	2102.42	1.3701	0.244254	5.60935	2.03084e-08	1.25033e-06
SORCS2	1091.63	-1.1601	0.206851	-5.60837	2.04237e-08	1.25377e-06
PNP	1545.43	1.1039	0.197141	5.59954	2.1492e-08	1.31551e-06
GDPD3	109.5	1.81394	0.324078	5.59723	2.17805e-08	1.32931e-06
SEMA5B	58.7243	-2.42897	0.434044	-5.59615	2.19167e-08	1.33092e-06
B4GALNT1	55.2978	-2.242	0.400642	-5.59602	2.19334e-08	1.33092e-06
AC009014.1	134.14	1.44463	0.258559	5.58724	2.3071e-08	1.39593e-06
FEZ1	255.456	-1.27935	0.229049	-5.58549	2.33047e-08	1.40603e-06
P3H3	902.026	-1.27182	0.227771	-5.58376	2.35367e-08	1.41378e-06
HDAC6	2648.88	1.02415	0.183422	5.58354	2.35675e-08	1.41378e-06
RAX	15.039	-6.57135	1.17741	-5.58117	2.38902e-08	1.42907e-06
ADAMTS2	444.6	-1.74219	0.312305	-5.57848	2.42628e-08	1.44725e-06
SLC3A1	1179.78	1.41129	0.253132	5.57533	2.47056e-08	1.4695e-06
S1PR1	1304.21	-0.844891	0.15157	-5.57427	2.48566e-08	1.47431e-06
DIRAS2	318.915	-1.47824	0.265299	-5.57197	2.51871e-08	1.48972e-06
DHRS11	734.252	1.13403	0.203605	5.56977	2.55072e-08	1.50442e-06
MIR503HG	204.238	-1.47717	0.265388	-5.5661	2.6051e-08	1.53221e-06
ULBP1	20.8534	-3.58815	0.645864	-5.55558	2.76694e-08	1.62286e-06
PMP22	552.77	-1.13915	0.205117	-5.55364	2.79788e-08	1.63645e-06
C2orf88	108.789	1.47823	0.266198	5.55311	2.80627e-08	1.63681e-06
ANK1	216.179	-1.22551	0.221461	-5.53377	3.13418e-08	1.82302e-06
SEMA3D	27.2217	3.30138	0.596686	5.53286	3.15057e-08	1.8275e-06
LRRC32	1153.91	-1.4031	0.253868	-5.52688	3.25984e-08	1.88569e-06
OLFM2	35.6838	-2.43376	0.441477	-5.51278	3.53203e-08	2.03755e-06
UCHL1	11095.3	-0.977185	0.177401	-5.50835	3.62208e-08	2.08378e-06
GAL	404.329	1.31112	0.238124	5.50604	3.66992e-08	2.10556e-06
TAGLN	4919.38	-0.963706	0.175159	-5.50188	3.75754e-08	2.14997e-06
ELFN1	132.094	-4.92215	0.89627	-5.49181	3.97824e-08	2.27008e-06
PECR	469.286	1.07687	0.196189	5.48896	4.04308e-08	2.30084e-06
EPHA4	467.048	-1.22622	0.223553	-5.48515	4.13123e-08	2.34467e-06
MMP26	17.9484	4.344	0.793199	5.47656	4.33664e-08	2.45463e-06
WNK4	829.217	1.26558	0.231464	5.46772	4.55856e-08	2.57333e-06
TFEC	60.3084	2.6493	0.484749	5.46531	4.6211e-08	2.60166e-06
LTF	26.3152	-3.78381	0.693554	-5.45568	4.87864e-08	2.73932e-06
CD274	436.105	-1.02905	0.188728	-5.45257	4.96478e-08	2.78028e-06
CSPG5	39.5891	2.31361	0.424789	5.44649	5.13732e-08	2.86927e-06
STUM	259.636	-4.21613	0.776199	-5.43177	5.57986e-08	3.10819e-06
SNCA	149.984	-1.27023	0.233885	-5.43101	5.60359e-08	3.11317e-06
LINC00513	75.5332	1.76995	0.326436	5.42204	5.89232e-08	3.26496e-06
AMACR	237.805	1.13936	0.210267	5.41865	6.00495e-08	3.31864e-06
PGM5	66.2753	1.92612	0.355536	5.4175	6.04372e-08	3.33133e-06
SLC44A4	1870.44	1.34298	0.247941	5.41655	6.07586e-08	3.3403e-06
APOB	84	7.62405	1.40769	5.41601	6.09441e-08	3.34177e-06
CREG1	1554.81	-1.00309	0.185275	-5.41404	6.16175e-08	3.36992e-06
KCTD12	1774.28	-0.947363	0.175252	-5.40573	6.45442e-08	3.52083e-06
SSC5D	287.219	-1.22873	0.22737	-5.40409	6.51392e-08	3.54272e-06
SNTB1	1310.35	1.18497	0.219288	5.4037	6.52819e-08	3.54272e-06
PPFIA4	215.939	-1.29542	0.239858	-5.40077	6.63552e-08	3.59171e-06
PODNL1	34.0187	-2.27566	0.421538	-5.39847	6.721e-08	3.62865e-06
BRI3BP	1373.09	1.16793	0.216388	5.39739	6.76179e-08	3.64133e-06
ALDH2	1757.75	0.922781	0.171289	5.38726	7.15389e-08	3.84266e-06
TMEM2	3572.19	0.913626	0.169731	5.38279	7.33406e-08	3.92941e-06
FGFR4	1493.58	0.99876	0.185653	5.37973	7.45993e-08	3.98671e-06
NUDT4	1772.59	-0.823419	0.153083	-5.3789	7.49432e-08	3.99495e-06
TRPM8	493.654	1.31267	0.244265	5.37397	7.7022e-08	4.08507e-06
ITGAX	82.3366	-1.66664	0.310116	-5.37425	7.69021e-08	4.08507e-06
FIGNL2	736.784	0.904124	0.168528	5.36484	8.10201e-08	4.28633e-06
TXNIP	561.577	-1.21852	0.227154	-5.36431	8.12601e-08	4.28825e-06
ENO3	1093.02	1.32369	0.246782	5.36379	8.14951e-08	4.2899e-06
EPOR	196.489	-1.13002	0.211184	-5.35087	8.75322e-08	4.5962e-06
PKP2	347.245	1.02391	0.19139	5.34987	8.80187e-08	4.59995e-06
VWCE	268.906	1.28651	0.240477	5.34982	8.80405e-08	4.59995e-06
MXRA8	5978.98	-0.997951	0.186897	-5.33959	9.31586e-08	4.85531e-06
RASSF6	1104.49	2.80646	0.526094	5.33453	9.57942e-08	4.98035e-06
SLC22A7	13.3765	6.38431	1.19715	5.33294	9.66371e-08	5.0118e-06
HLA-G	478.174	-1.20508	0.225995	-5.3323	9.69756e-08	5.017e-06
ACTA1	32.4641	-2.91062	0.546785	-5.32316	1.01982e-07	5.26306e-06
KCNF1	20.759	-3.24766	0.610997	-5.31534	1.06458e-07	5.48062e-06
ERICH4	12.8302	6.36036	1.19984	5.30101	1.15166e-07	5.91447e-06
HS3ST2	233.136	-1.71999	0.324543	-5.29972	1.15977e-07	5.94165e-06
DACT1	524.287	-1.03301	0.195231	-5.2912	1.21516e-07	6.21031e-06
NR4A3	91.7899	-1.52544	0.288609	-5.2855	1.25359e-07	6.39119e-06
ZNF408	972.665	-0.966135	0.182865	-5.28334	1.26852e-07	6.45169e-06
ENPEP	5100.74	-1.23415	0.233896	-5.27649	1.3168e-07	6.68112e-06
MASP1	72.316	-2.30245	0.436471	-5.27515	1.32645e-07	6.71386e-06
AC016717.2	37.8749	-3.1828	0.60345	-5.27434	1.33234e-07	6.72751e-06
THY1	6107.46	-0.9737	0.184696	-5.27192	1.35004e-07	6.8006e-06
KCNC3	616.907	-2.60207	0.493897	-5.26844	1.37589e-07	6.91424e-06
MARVELD3	580.276	1.08241	0.205496	5.26731	1.38436e-07	6.94026e-06
RAI2	142.452	-1.46515	0.2782	-5.26653	1.39028e-07	6.9534e-06
FIBCD1	255.987	-1.1843	0.225129	-5.26056	1.43616e-07	7.16581e-06
SIPA1L2	7068	-0.804961	0.153312	-5.25048	1.51704e-07	7.55151e-06
SMO	928.974	-1.08189	0.206261	-5.24526	1.5606e-07	7.74999e-06
CA11	100.499	-1.84101	0.351513	-5.23739	1.62867e-07	8.06902e-06
LURAP1L	525.896	-1.00927	0.192923	-5.23145	1.68188e-07	8.31304e-06
GALNT9	15.0456	-5.87658	1.12372	-5.22957	1.69906e-07	8.37832e-06
NR0B2	14.7738	4.8455	0.927932	5.22183	1.77167e-07	8.71593e-06
HCN4	280.396	-1.21713	0.233437	-5.21393	1.84881e-07	9.07424e-06
AMZ1	1010.48	-0.944566	0.181414	-5.20669	1.9224e-07	9.4135e-06
COL9A2	140.898	-1.42771	0.274427	-5.2025	1.96624e-07	9.60583e-06
CEACAMP10	42.8616	-2.36951	0.456787	-5.18734	2.13323e-07	1.03975e-05
SDS	60.9708	-2.30386	0.444865	-5.17878	2.23338e-07	1.08355e-05
TRABD2A	72.0632	-1.55524	0.300303	-5.17889	2.23208e-07	1.08355e-05
AC104958.2	60.5223	2.02739	0.392007	5.17181	2.31842e-07	1.12222e-05
PLPPR1	14.142	-4.91863	0.9514	-5.16988	2.34241e-07	1.13123e-05
S100A2	3161.79	0.851883	0.164826	5.16839	2.36122e-07	1.13771e-05
PLPP3	555.546	-0.844153	0.163463	-5.16419	2.41476e-07	1.1583e-05
CLEC18A	201.627	-1.58811	0.307524	-5.16418	2.41495e-07	1.1583e-05
ITGA7	181.675	-1.41186	0.274032	-5.15219	2.57464e-07	1.23208e-05
UNC5B	158.474	-1.51932	0.295177	-5.14716	2.64456e-07	1.26267e-05
TRIM46	388.326	-1.02214	0.198623	-5.14616	2.65875e-07	1.26657e-05
IQGAP2	27.6329	2.91509	0.567979	5.1324	2.86066e-07	1.35968e-05
RARRES2	3517.96	-1.17223	0.22856	-5.12875	2.9167e-07	1.3832e-05
RBP1	408.254	-1.2055	0.235178	-5.1259	2.96118e-07	1.40114e-05
CD14	64.8351	-1.76797	0.345383	-5.11887	3.07378e-07	1.45116e-05
DCDC2C	34.0829	-3.00553	0.587216	-5.11827	3.0835e-07	1.45249e-05
SPP2	13.8019	5.01826	0.980739	5.11681	3.10746e-07	1.46051e-05
AL162582.1	47.1861	2.71643	0.531	5.11569	3.12592e-07	1.46591e-05
TIMP3	620.93	-1.08068	0.211345	-5.11334	3.16509e-07	1.48098e-05
TMCC3	1284.48	0.849886	0.166286	5.111	3.20454e-07	1.49611e-05
MMP14	47071.7	-0.947184	0.185517	-5.10564	3.29678e-07	1.53577e-05
ZFP57	37.1124	-2.16711	0.425541	-5.09261	3.53175e-07	1.6416e-05
LPGAT1	2468.58	1.10828	0.217657	5.09188	3.54534e-07	1.64429e-05
KRT25	77.4115	-1.66474	0.326981	-5.09124	3.55731e-07	1.64621e-05
MTTP	25.0014	3.12021	0.613718	5.08411	3.69355e-07	1.70551e-05
KCNK5	269.802	1.1283	0.222178	5.07836	3.80713e-07	1.75411e-05
TNFAIP8L1	771.235	0.939414	0.185009	5.07766	3.82107e-07	1.75669e-05
EXOC3L4	148.825	1.22139	0.240718	5.07394	3.89657e-07	1.7875e-05
HGD	967.998	0.801662	0.158024	5.07305	3.91494e-07	1.79202e-05
TRIB2	129.619	-1.25794	0.247992	-5.07249	3.9265e-07	1.79342e-05
EHD3	561.245	-1.01805	0.200746	-5.07136	3.94988e-07	1.80019e-05
C6orf141	136.709	-1.4325	0.282515	-5.07053	3.96716e-07	1.80416e-05
ST6GALNAC3	52.3187	-2.12338	0.418995	-5.06781	4.02417e-07	1.82614e-05
TRIM10	18.7694	2.99338	0.591731	5.05869	4.22145e-07	1.91155e-05
DOK5	223.284	-1.08307	0.214213	-5.05605	4.28026e-07	1.93402e-05
VTN	20.1287	3.23143	0.639545	5.0527	4.35608e-07	1.96406e-05
NCR3LG1	763.812	0.986514	0.195274	5.05195	4.37327e-07	1.9676e-05
CADM3	40.1688	-2.1806	0.431683	-5.05139	4.38611e-07	1.96917e-05
AC091182.1	10.5321	-6.20429	1.23222	-5.03507	4.77681e-07	2.14001e-05
SLC22A18AS	192.951	1.20624	0.239665	5.03304	4.82771e-07	2.15822e-05
PRODH2	61.2903	2.24934	0.447609	5.02522	5.02859e-07	2.24326e-05
SEC14L2	1349.76	0.929717	0.185166	5.021	5.14045e-07	2.28349e-05
FKBP10	814.578	-1.05539	0.210186	-5.02119	5.13528e-07	2.28349e-05
CBX4	1010	-0.943308	0.187977	-5.01821	5.21562e-07	2.312e-05
AL591845.1	100.403	1.36561	0.272567	5.01017	5.43821e-07	2.40561e-05
GOLT1A	46.0802	2.29736	0.458725	5.00815	5.4957e-07	2.42594e-05
C1orf21	83.0391	-1.52972	0.305644	-5.00492	5.58849e-07	2.46174e-05
NFATC4	89.9079	-1.74381	0.349022	-4.99627	5.84497e-07	2.56935e-05
LINC01671	28.9144	-2.41682	0.484061	-4.99281	5.95058e-07	2.61032e-05
CHRNA6	13.6069	-4.34589	0.871013	-4.98946	6.05474e-07	2.65049e-05
MMP16	111.536	-1.56781	0.314561	-4.98414	6.22386e-07	2.71887e-05
GBE1	2165.39	-0.794808	0.159489	-4.98346	6.24582e-07	2.72282e-05
AC099489.1	34.5095	-2.44303	0.490866	-4.97699	6.45811e-07	2.80954e-05
CASC10	806.03	0.863713	0.173572	4.97611	6.48747e-07	2.8107e-05
MATN3	349.219	1.14312	0.229711	4.97633	6.47996e-07	2.8107e-05
GPNMB	1397.56	-1.10431	0.222063	-4.97293	6.59483e-07	2.85135e-05
PTPN18	2236.81	0.867415	0.174474	4.97161	6.63994e-07	2.86497e-05
RUBCNL	24.8393	-2.81765	0.567235	-4.96734	6.78784e-07	2.91683e-05
TMEM63C	46.4053	-2.21455	0.445803	-4.96754	6.78076e-07	2.91683e-05
NFASC	498.505	-0.947996	0.190912	-4.96562	6.84825e-07	2.9368e-05
SLC30A3	12.782	-5.41539	1.09163	-4.96085	7.01852e-07	3.0037e-05
FER1L4	318.965	-0.982331	0.198093	-4.95894	7.08775e-07	3.02717e-05
AL353751.1	280.614	1.16792	0.236032	4.94815	7.49216e-07	3.19342e-05
HAAO	198.637	1.02982	0.208637	4.93593	7.97704e-07	3.39322e-05
AL359313.1	36.4988	2.0805	0.421612	4.93464	8.03006e-07	3.40889e-05
MRC2	4775.58	-1.00027	0.202922	-4.92932	8.25155e-07	3.49587e-05
ITGA5	10034.2	-0.86986	0.176516	-4.92794	8.31004e-07	3.51358e-05
THBS3	1719.64	-0.987539	0.200522	-4.92485	8.44241e-07	3.56239e-05
NRSN2	2540.98	-0.936385	0.190253	-4.9218	8.57535e-07	3.61125e-05
MOXD1	1572.34	-0.827047	0.168092	-4.92021	8.64526e-07	3.63343e-05
CLMN	761.26	1.15458	0.234717	4.91902	8.69766e-07	3.64816e-05
AL133351.1	59.845	2.08031	0.423122	4.91657	8.80748e-07	3.68688e-05
PPP2R2B	62.5864	-1.77879	0.362132	-4.912	9.01509e-07	3.7663e-05
EPB41	1956.39	0.962816	0.196114	4.90947	9.13238e-07	3.80775e-05
CPA4	1027.29	-0.948844	0.193319	-4.90818	9.19233e-07	3.82517e-05
COL7A1	11947.6	-0.764891	0.156144	-4.89864	9.65031e-07	4.00783e-05
TUBB4A	638.118	-1.17584	0.240225	-4.89475	9.84321e-07	4.07989e-05
CAVIN2	188.61	-1.57559	0.321962	-4.89372	9.89482e-07	4.09323e-05
CLIP3	1422.31	-0.965335	0.197303	-4.89265	9.94866e-07	4.10743e-05
DNER	79.0979	-1.6382	0.335032	-4.88968	1.01003e-06	4.15534e-05
TMEM208	1616.95	-1.00268	0.205064	-4.8896	1.01042e-06	4.15534e-05
MDGA1	686.018	-1.06017	0.216971	-4.88621	1.02793e-06	4.21455e-05
GNAO1	32.7056	-2.75973	0.56482	-4.88604	1.02882e-06	4.21455e-05
SLC5A9	86.2983	1.38094	0.282713	4.88461	1.03633e-06	4.23706e-05
RNF122	489.734	-0.9119	0.186745	-4.88312	1.04418e-06	4.26091e-05
ASS1	7890.06	0.786479	0.161357	4.87416	1.09271e-06	4.44334e-05
COL6A3	733.421	0.959538	0.196865	4.87409	1.09311e-06	4.44334e-05
LOX	737.934	-0.890303	0.182776	-4.87101	1.11028e-06	4.50445e-05
ITPRIP	1393.11	-0.93024	0.191482	-4.8581	1.18515e-06	4.79893e-05
ID3	4770.69	-0.849277	0.175347	-4.8434	1.27636e-06	5.15359e-05
ATP6V0E2	2585.47	0.787187	0.162534	4.8432	1.27763e-06	5.15359e-05
CTSH	1547.31	0.918647	0.190249	4.82867	1.37449e-06	5.53368e-05
MARCH1	74.6375	-1.99488	0.413244	-4.82736	1.38355e-06	5.55956e-05
COL16A1	829.767	-0.852985	0.177222	-4.81308	1.4862e-06	5.96064e-05
CDHR3	47.5563	1.76884	0.367612	4.8117	1.49651e-06	5.98881e-05
SCIN	759.647	-1.04987	0.218205	-4.81138	1.49891e-06	5.98881e-05
CYP4F2	151.419	1.36919	0.284661	4.80988	1.51022e-06	6.02256e-05
BEND7	2627.95	0.827403	0.172227	4.80415	1.55412e-06	6.18591e-05
P3H4	1406.91	-0.911825	0.189849	-4.8029	1.56384e-06	6.21288e-05
CARD10	4993.03	0.808223	0.168339	4.80116	1.57748e-06	6.23179e-05
ST6GALNAC4	1949.43	0.914108	0.190389	4.80127	1.57663e-06	6.23179e-05
RPL22L1	524.669	0.90639	0.188768	4.80162	1.57387e-06	6.23179e-05
AC026462.3	15.7803	3.72082	0.777336	4.78662	1.6961e-06	6.68784e-05
LINC02274	70.7885	2.4115	0.505253	4.77285	1.81636e-06	7.14864e-05
KCTD16	80.0767	-1.86597	0.391207	-4.76977	1.84433e-06	7.24519e-05
FADS6	9.55497	5.94642	1.24695	4.76877	1.85354e-06	7.26779e-05
MEX3B	346.263	-0.90381	0.189672	-4.76511	1.88751e-06	7.38727e-05
RPL34	4497.45	0.675178	0.142236	4.74688	2.06577e-06	8.06992e-05
LINC01705	135.602	-1.33403	0.281241	-4.74335	2.10208e-06	8.19654e-05
CCL15	11.6345	4.59567	0.971138	4.73225	2.2204e-06	8.64191e-05
RAB42	930.357	-0.762547	0.161218	-4.72992	2.24603e-06	8.72499e-05
MARC1	336.924	1.08051	0.228459	4.72956	2.25003e-06	8.72499e-05
GRHL1	148.186	1.42381	0.301308	4.72543	2.29624e-06	8.88778e-05
ITGA6	4241.94	0.98789	0.209819	4.70829	2.49807e-06	9.65127e-05
KEL	13.8203	-4.39316	0.934364	-4.70177	2.57919e-06	9.94641e-05
ST5	1711.36	-0.934599	0.198864	-4.69969	2.60558e-06	9.99327e-05
KIF13B	1899.39	1.02597	0.218291	4.70002	2.60141e-06	9.99327e-05
PTER	1326.15	1.20272	0.25589	4.70013	2.6e-06	9.99327e-05
ACKR4	29.4402	2.38145	0.507962	4.68824	2.75565e-06	0.000105496
PCDHB6	23.4425	-2.31698	0.494493	-4.68557	2.79178e-06	0.000106451
CLCN2	285.055	1.06907	0.228176	4.68528	2.79577e-06	0.000106451
FIBIN	96.6248	-2.0129	0.42956	-4.68596	2.78657e-06	0.000106451
OXER1	30.4466	2.04761	0.437174	4.68375	2.81677e-06	0.000106865
ABAT	1889.1	0.788107	0.168256	4.68397	2.81365e-06	0.000106865
GJA1	684.47	-1.26804	0.271241	-4.67495	2.94029e-06	0.00011135
MED9	672.203	-0.942868	0.201806	-4.67216	2.98052e-06	0.000112671
FAM26E	27.5655	-2.6448	0.56668	-4.66719	3.05349e-06	0.00011477
CREB3L3	7.82206	6.12799	1.31283	4.66776	3.04501e-06	0.00011477
SLC23A1	224.673	0.972934	0.208452	4.66742	3.05e-06	0.00011477
TGM2	21858.6	1.01448	0.217377	4.66689	3.05786e-06	0.00011477
LRP1B	53.8462	-1.84788	0.396139	-4.66473	3.09029e-06	0.000115576
TMEM177	553.276	0.891364	0.191084	4.66478	3.08955e-06	0.000115576
DUSP4	469.795	-0.890578	0.19106	-4.66126	3.1428e-06	0.000117331
EHHADH	1742.51	0.968961	0.208215	4.65366	3.26088e-06	0.000121524
RTL5	214.703	-0.967957	0.208328	-4.64632	3.37903e-06	0.000125705
CRAT	4216.35	0.778629	0.167669	4.64385	3.41975e-06	0.000126995
SCN1B	124.195	-1.84966	0.398881	-4.63713	3.53279e-06	0.000130962
MPP2	123.692	-1.10164	0.237592	-4.63668	3.54041e-06	0.000131014
COL6A2	4756.28	-0.842423	0.181732	-4.63554	3.56012e-06	0.000131512
UCP2	1343.25	-0.783521	0.169194	-4.6309	3.64079e-06	0.000134256
BST2	339.677	-1.31599	0.284325	-4.62847	3.6837e-06	0.000135601
MGAM	33.1576	-1.88837	0.408393	-4.6239	3.76583e-06	0.000138383
AC009303.4	52.8757	1.59065	0.344058	4.62319	3.77888e-06	0.000138621
TFPI2	3589.5	-0.852402	0.184405	-4.62243	3.79265e-06	0.000138884
RALGPS2	618.333	1.04317	0.225813	4.61963	3.84422e-06	0.000140528
SNTA1	858.976	-0.875017	0.18948	-4.61799	3.87469e-06	0.000141151
SPAG4	226.145	-0.901607	0.195228	-4.61822	3.8704e-06	0.000141151
PCDHB16	72.5867	-1.7234	0.373378	-4.6157	3.91781e-06	0.000142476
SLC16A4	3337.26	0.810909	0.175974	4.60812	4.06326e-06	0.000147292
PIP5KL1	96.073	-1.45143	0.314977	-4.60807	4.06423e-06	0.000147292
MACROD1	323.677	1.03635	0.225035	4.60526	4.11947e-06	0.000149037
AC010980.2	135.817	-1.17917	0.256239	-4.60183	4.18792e-06	0.000151254
SLITRK5	62.1693	-1.42453	0.309744	-4.59905	4.24425e-06	0.000153026
SYNM	213.644	-1.0404	0.226304	-4.59735	4.27902e-06	0.000154015
NCKAP5	241.147	0.922107	0.20073	4.59376	4.35338e-06	0.000156424
ACP5	2196.07	-0.754399	0.164366	-4.58976	4.43761e-06	0.000159179
SMIM3	616.075	-0.821878	0.179181	-4.58686	4.49966e-06	0.000160857
CLDN2	3855.58	0.964331	0.210222	4.58721	4.49207e-06	0.000160857
SNAP91	11.5326	-4.27059	0.931411	-4.58508	4.53816e-06	0.000161959
LINC02159	46.5212	-1.86468	0.406774	-4.58406	4.56028e-06	0.000162473
PCGF5	1286.81	1.11789	0.243934	4.58278	4.58833e-06	0.000163196
CRABP2	529.701	-0.985523	0.21508	-4.58213	4.60267e-06	0.00016343
NREP	1925.64	-0.827632	0.180666	-4.581	4.62759e-06	0.000164038
PLXND1	543.194	-0.920348	0.201046	-4.57781	4.69875e-06	0.00016628
CD82	2327.07	-0.745797	0.162941	-4.5771	4.71462e-06	0.000166562
NGEF	33.9758	2.47994	0.54205	4.57511	4.75979e-06	0.000167876
PEPD	6373.54	0.834216	0.182439	4.57256	4.81791e-06	0.000169642
ONECUT2	242.747	-1.34374	0.294	-4.57055	4.86441e-06	0.000170994
SLC2A14	28.6415	2.78143	0.608613	4.57011	4.87458e-06	0.000171065
FAM109A	1246.84	0.797552	0.174645	4.5667	4.95464e-06	0.000173419
WDR12	1084.43	0.818761	0.179322	4.56586	4.97461e-06	0.000173419
ETFDH	615.188	0.892733	0.195517	4.56602	4.97066e-06	0.000173419
IGFBP2	1113.74	-0.931222	0.203947	-4.566	4.97108e-06	0.000173419
FER1L6	20.6216	2.90955	0.63825	4.55863	5.14889e-06	0.000179198
CPEB1	191.471	-1.09239	0.239907	-4.55341	5.27841e-06	0.000183403
KY	32.0433	-1.97676	0.434266	-4.55196	5.31478e-06	0.000184362
CTNNAL1	1476.74	1.17924	0.259417	4.54573	5.4745e-06	0.000189591
DUSP5P1	26.7595	-2.34507	0.515979	-4.5449	5.49615e-06	0.000190028
ULBP2	523.291	-1.07618	0.236833	-4.54405	5.51832e-06	0.000190481
F2RL2	116.311	-1.18195	0.260206	-4.54235	5.563e-06	0.00019171
AL645608.1	207.83	-1.04663	0.230568	-4.53933	5.6433e-06	0.000194159
NDRG4	1172.54	-0.895349	0.197799	-4.52656	5.9952e-06	0.00020593
AC008969.1	251.127	-0.970275	0.214553	-4.52231	6.1167e-06	0.000209761
MIR3648-1	2868.99	0.964719	0.213372	4.5213	6.1462e-06	0.00021043
LY96	61.859	-1.68191	0.372169	-4.5192	6.20742e-06	0.000212181
AC079466.1	184.34	-3.82663	0.84702	-4.51776	6.24977e-06	0.000213282
RHCG	27.1475	-2.4717	0.547267	-4.51644	6.28888e-06	0.000213924
SEMA3B	2875.24	1.00369	0.222229	4.51649	6.28739e-06	0.000213924
BAK1	3110.49	-0.800221	0.177278	-4.51394	6.36357e-06	0.000216115
COL12A1	2684.45	-0.835197	0.185042	-4.51356	6.37493e-06	0.000216152
MZF1-AS1	81.8642	-1.22986	0.27256	-4.51224	6.4147e-06	0.000217151
LYNX1	233.887	-1.0626	0.235606	-4.51006	6.48093e-06	0.000219041
RGS5	266.991	-1.51636	0.33646	-4.50679	6.58153e-06	0.000222084
ENPP7	11.1876	4.41338	0.980244	4.50233	6.72128e-06	0.000226437
EVPL	2496.03	0.976618	0.216937	4.50185	6.73631e-06	0.000226541
GPR173	125.705	-1.16516	0.258855	-4.50121	6.75664e-06	0.000226541
AC099066.2	130.906	-1.1306	0.251166	-4.50139	6.7509e-06	0.000226541
COL8A1	5017.61	-0.704397	0.156578	-4.49871	6.83676e-06	0.000228758
APOA2	19.6735	3.35771	0.746412	4.49847	6.8445e-06	0.000228758
AC008764.6	35.4538	-2.12041	0.471643	-4.49579	6.93128e-06	0.000231292
RBM20	90.9695	-1.21978	0.271418	-4.49409	6.98682e-06	0.000232776
COLEC11	25.4496	-2.28212	0.507908	-4.49317	7.01708e-06	0.000233415
JAZF1	470.175	-0.760384	0.169614	-4.48303	7.35905e-06	0.000244404
PBXIP1	4332.34	-0.939199	0.209557	-4.48184	7.40034e-06	0.000244618
DDIT4	2138.76	-0.795126	0.17739	-4.48236	7.38209e-06	0.000244618
NPTX2	8.25088	-5.71818	1.27579	-4.48208	7.39194e-06	0.000244618
SLC35G1	521.514	-0.764384	0.170574	-4.48125	7.42079e-06	0.000244909
RASD2	300.778	-1.25597	0.280463	-4.47819	7.52785e-06	0.000248054
PCDHGB7	356.921	-0.962478	0.214955	-4.47757	7.54962e-06	0.000248123
ABCD3	1309.45	1.04595	0.233603	4.47746	7.55351e-06	0.000248123
DHRS2	15.1633	-2.96326	0.66187	-4.4771	7.56621e-06	0.000248153
WDR86	10.4927	-4.85149	1.08397	-4.47566	7.6177e-06	0.000249453
ZBED6CL	3642.38	-0.761149	0.170122	-4.47414	7.67213e-06	0.000250845
ODF3B	352.344	-0.979132	0.218963	-4.47168	7.76091e-06	0.000253355
SLC39A7	5192.69	-0.723783	0.161875	-4.47123	7.77692e-06	0.000253484
KALRN	645.449	-0.817825	0.183188	-4.46441	8.0291e-06	0.000261299
ALG6	247.879	0.904258	0.20258	4.46372	8.05499e-06	0.000261737
EPPK1	3394.49	0.949023	0.21289	4.4578	8.28047e-06	0.00026865
KCNK12	21.5813	-2.37316	0.532711	-4.45488	8.39388e-06	0.00027191
ENTPD5	1071.42	0.785731	0.176804	4.44407	8.82734e-06	0.000285512
APOL6	2707.38	0.866954	0.195194	4.44149	8.93381e-06	0.000288513
SLC16A13	1519.15	0.796936	0.179544	4.43865	9.05235e-06	0.000291893
MEIS3	64.1842	-1.61065	0.36312	-4.43558	9.1825e-06	0.000295637
P2RX6	24.5578	-2.52354	0.569319	-4.43255	9.31233e-06	0.00029936
TJP1	5732.08	0.877604	0.19808	4.43056	9.39874e-06	0.000301677
BTN2A2	1598.57	-0.685498	0.155004	-4.42245	9.7586e-06	0.00031275
LINC02535	138.351	1.03309	0.233689	4.42079	9.83399e-06	0.00031421
LRRC52	7.19886	-5.93666	1.34281	-4.42107	9.82137e-06	0.00031421
CMTM7	1136.13	0.880561	0.199415	4.41572	1.00676e-05	0.000321186
TMEM63A	2813.57	0.7796	0.176775	4.41013	1.03308e-05	0.000329084
IL10RA	129.625	-1.30556	0.296092	-4.40929	1.03712e-05	0.000329872
IL7R	398.285	-1.05086	0.238515	-4.40585	1.05368e-05	0.000334635
PPM1H	2061.74	-0.652063	0.148034	-4.40483	1.05869e-05	0.000335719
GSTA2	21.4683	-2.63793	0.59901	-4.40382	1.06361e-05	0.000336772
ATRNL1	296.468	-0.935044	0.2124	-4.40229	1.07116e-05	0.000338655
KCP	1364.6	-1.03394	0.234931	-4.40104	1.07731e-05	0.000340089
TMEM45B	87.5743	1.80733	0.410703	4.40057	1.07967e-05	0.000340321
CNR1	289.435	-1.01046	0.229785	-4.39742	1.09545e-05	0.000344782
C10orf10	1331.79	-0.824701	0.187655	-4.39479	1.10882e-05	0.000348468
STON2	1153.04	-0.951111	0.216437	-4.3944	1.11079e-05	0.000348566
PSD	61.072	-1.40042	0.318717	-4.39392	1.11322e-05	0.00034881
FRK	1881.87	1.00296	0.228346	4.39228	1.12169e-05	0.000350942
HOPX	10.6023	-4.06111	0.925344	-4.38876	1.13997e-05	0.000356132
PAX8-AS1	32.7198	2.32162	0.529083	4.388	1.14398e-05	0.000356854
SLC35D1	652.232	0.913019	0.208421	4.38065	1.18324e-05	0.000368556
STRADB	1914.93	0.689404	0.157514	4.37679	1.20438e-05	0.000374587
TRPV1	152.427	1.01505	0.232059	4.3741	1.21933e-05	0.000378677
OSR1	87.043	1.39775	0.319778	4.37101	1.23676e-05	0.000383523
FCER1G	19.4549	2.72749	0.624212	4.3695	1.24534e-05	0.000385615
RET	34.5323	-1.87103	0.428339	-4.36811	1.25329e-05	0.000386939
CSGALNACT1	56.0525	-1.83456	0.419962	-4.3684	1.25159e-05	0.000386939
CTHRC1	489.698	-0.809301	0.185324	-4.36696	1.25991e-05	0.000388412
FBXL19-AS1	606.56	-1.0127	0.231965	-4.36575	1.26687e-05	0.000389989
DAO	9.2227	5.19153	1.18925	4.36539	1.26896e-05	0.000390063
PLEKHG4	796.663	-0.790463	0.181124	-4.3642	1.27587e-05	0.000391613
PFKFB2	1429.08	0.906561	0.208323	4.35171	1.3508e-05	0.000414009
PCDHB9	27.0135	-2.09766	0.482329	-4.34903	1.36743e-05	0.000418498
PPA1	5681.16	0.749978	0.172489	4.34797	1.37402e-05	0.00041952
RTN4RL2	32.3189	-1.95646	0.449983	-4.34785	1.37476e-05	0.00041952
SESN2	6778.06	-0.766987	0.176555	-4.34417	1.39803e-05	0.000425389
SLC30A4	660.096	0.782038	0.180015	4.3443	1.39719e-05	0.000425389
MAGED2	6776.38	-0.749455	0.17264	-4.34114	1.41743e-05	0.00043067
ACAT1	1653.24	0.957786	0.220794	4.33792	1.4384e-05	0.00043641
NAT14	846.487	-0.803475	0.185544	-4.33038	1.48853e-05	0.000450971
AC016831.1	439.722	0.748499	0.173087	4.32442	1.52937e-05	0.000462678
TLCD1	417.739	0.884534	0.20469	4.32133	1.55092e-05	0.000468524
LINC02294	9.78005	4.30893	0.997938	4.31784	1.57564e-05	0.000475311
IQCD	88.5267	1.23032	0.285303	4.31231	1.61557e-05	0.00048666
PCDHB11	56.2263	-1.53338	0.35588	-4.3087	1.64219e-05	0.000493971
DES	36.3613	-2.51781	0.584668	-4.3064	1.65933e-05	0.000497556
LRG1	134.605	-1.15178	0.267451	-4.3065	1.65856e-05	0.000497556
KCNV1	47.6252	-1.57607	0.366004	-4.30615	1.6612e-05	0.000497556
PTPRU	997.828	-0.928712	0.215993	-4.29973	1.71003e-05	0.000511455
KIF5C	48.0521	-1.68277	0.391415	-4.29921	1.71409e-05	0.00051194
GLP2R	60.8131	-1.52379	0.354581	-4.29745	1.72775e-05	0.00051529
ATP2B4	12291.2	-0.616964	0.143672	-4.29425	1.75289e-05	0.000522048
MYL9	20814.5	-0.739289	0.172268	-4.29151	1.77466e-05	0.000527786
TPRN	1288	0.835842	0.194839	4.28992	1.78739e-05	0.000530822
ASRGL1	687.583	0.693586	0.161715	4.28894	1.79528e-05	0.000532415
TJP2	6158.97	0.869992	0.202935	4.28705	1.81064e-05	0.000536215
SORBS2	881.74	-0.748851	0.17478	-4.28452	1.83131e-05	0.000541574
PDE11A	187.791	0.956137	0.223234	4.28312	1.84293e-05	0.000544247
APOA4	6.8701	5.82898	1.36113	4.28246	1.84837e-05	0.000545087
LPIN3	1868.78	0.717112	0.167521	4.28073	1.86285e-05	0.00054859
AC007126.1	16.0528	-3.37407	0.789598	-4.27315	1.92734e-05	0.000566788
PPP1R3G	563.556	0.714825	0.167376	4.27078	1.94791e-05	0.000572039
ENDOD1	3226.41	-0.654682	0.153436	-4.26681	1.98284e-05	0.000581487
SCNN1D	141.468	0.976882	0.229003	4.2658	1.99189e-05	0.000582516
SPSB1	5369.93	-0.705938	0.165478	-4.26604	1.98973e-05	0.000582516
HSDL2	1234.02	1.19946	0.281448	4.26175	2.02829e-05	0.00059234
C4orf26	288.92	1.18505	0.278257	4.25884	2.0549e-05	0.000598888
P3H2	7460.12	-0.656726	0.154224	-4.25827	2.06018e-05	0.000598888
SGK3	121.786	1.28761	0.302369	4.2584	2.05893e-05	0.000598888
PCDHB14	62.9655	-1.45062	0.340676	-4.25806	2.06209e-05	0.000598888
FYN	753.566	-0.69615	0.163719	-4.25212	2.1176e-05	0.000614162
TMEM132D	67.9605	-1.31806	0.310583	-4.24384	2.19726e-05	0.000635515
ST3GAL4	555.064	-0.750217	0.176769	-4.24405	2.19522e-05	0.000635515
MYOM3	2250.73	0.64896	0.152972	4.24236	2.21184e-05	0.000638854
RNF150	255.207	-0.842371	0.198587	-4.24182	2.21714e-05	0.000639508
MARF1	1444.17	0.754481	0.177897	4.2411	2.22426e-05	0.000640683
SPOCK1	5949.48	-0.648059	0.152914	-4.23805	2.2547e-05	0.000648566
SFRP4	72.1584	-1.36609	0.322537	-4.23545	2.28098e-05	0.00065523
AKR1C2	167.594	-1.27583	0.301437	-4.23248	2.3113e-05	0.000663036
RPS6KA1	5541.16	0.809302	0.191297	4.2306	2.33066e-05	0.000667197
AC126603.1	43.5015	-1.73636	0.410442	-4.23046	2.33215e-05	0.000667197
SH3TC2	2127.88	0.825889	0.195357	4.22759	2.36211e-05	0.000674853
PHACTR1	165.445	-1.00322	0.237499	-4.22409	2.39913e-05	0.000684499
ULBP3	179.277	0.913917	0.216635	4.2187	2.45718e-05	0.000700114
ASTN1	18.1606	-2.7841	0.660163	-4.21729	2.47257e-05	0.000703546
LMCD1	5010.7	0.836647	0.198646	4.21175	2.53405e-05	0.000718948
KLHL1	10.8864	-4.47307	1.06211	-4.21149	2.53694e-05	0.000718948
MIOX	619.476	0.768379	0.182433	4.21185	2.53286e-05	0.000718948
TKFC	1258.19	0.694266	0.164875	4.21085	2.54411e-05	0.000720011
PCDHB10	24.9507	-2.02134	0.480135	-4.20994	2.55439e-05	0.000721949
CTSD	25967.2	-0.720114	0.171333	-4.20301	2.63394e-05	0.000743436
SERPINB1	2498.85	0.697248	0.165984	4.2007	2.66092e-05	0.000750045
PPP2R2C	75.5958	-1.1842	0.282187	-4.19651	2.71057e-05	0.000763019
SCG5	77.7026	-1.54149	0.367484	-4.1947	2.73238e-05	0.000768131
ARHGEF40	3249.44	-0.692381	0.165105	-4.19358	2.74587e-05	0.000770893
SMARCD3	363.533	-0.844821	0.20155	-4.19163	2.76962e-05	0.000773871
ETS1	2799.54	0.770078	0.183707	4.19188	2.76649e-05	0.000773871
C11orf96	38.09	-1.78577	0.426045	-4.1915	2.77118e-05	0.000773871
LRRC75B	295.061	0.83141	0.19835	4.19164	2.76947e-05	0.000773871
LRRC58	2344.48	1.12142	0.26768	4.18941	2.79684e-05	0.000780004
COL6A1	9569.35	-0.721721	0.172459	-4.18489	2.85303e-05	0.000794621
CPLX1	134.447	1.00148	0.239354	4.1841	2.86303e-05	0.000796354
SLC17A3	932.069	1.05977	0.253424	4.1818	2.89214e-05	0.00080339
HPCAL1	1785.05	0.741794	0.177499	4.17915	2.92605e-05	0.000811739
CHRNA1	31.5159	-1.93302	0.462576	-4.17882	2.93019e-05	0.000811817
SMTNL2	299.249	-1.30657	0.312732	-4.17791	2.942e-05	0.000814017
ADCY8	52.5506	-1.54146	0.369177	-4.1754	2.97467e-05	0.000821978
RABAC1	3152.73	-0.746541	0.178885	-4.17331	3.00205e-05	0.000828454
MFNG	39.348	1.68747	0.404509	4.17164	3.02418e-05	0.000833471
CSRP2	1148.99	-0.816339	0.19571	-4.17117	3.03043e-05	0.000834102
ZNF395	1428.54	-0.697618	0.167369	-4.16814	3.07096e-05	0.000844154
P3H1	2844.33	-0.737551	0.177033	-4.16617	3.09754e-05	0.000850349
VASN	1803.61	-0.884629	0.212466	-4.16363	3.13229e-05	0.000858769
KLHDC3	3506.71	-0.744686	0.179062	-4.15883	3.19888e-05	0.000875887
ALDH1L1	241.252	-1.08214	0.260609	-4.15235	3.29076e-05	0.000899874
PAN3-AS1	26.2299	-1.99081	0.480416	-4.14392	3.41418e-05	0.000932412
DBP	61.8551	-1.38965	0.335383	-4.14348	3.42079e-05	0.000933007
SHISA2	1407.91	0.731103	0.176579	4.14037	3.46745e-05	0.000944511
CNN1	919.029	-2.33802	0.564771	-4.13977	3.47652e-05	0.000944958
OR7E14P	98.5057	1.27527	0.308061	4.13967	3.47807e-05	0.000944958
ZNF521	54.292	-1.57779	0.381356	-4.13733	3.51377e-05	0.000953427
PTPRS	6385.05	-0.892161	0.215867	-4.13292	3.58184e-05	0.000970306
C11orf86	26.0773	2.38355	0.576753	4.1327	3.58519e-05	0.000970306
AC023043.1	60.62	1.30594	0.316084	4.13161	3.60234e-05	0.000973696
RBPMS2	199.748	0.916174	0.22182	4.13025	3.62371e-05	0.000978216
HLA-DMB	85.3666	-1.35465	0.328257	-4.12679	3.67863e-05	0.00099177
TRO	304.529	-0.935883	0.226833	-4.12586	3.69355e-05	0.000994519
PRRX2	36.0899	-2.32874	0.564728	-4.12364	3.72925e-05	0.00100285
ADGRG6	1416.46	0.908204	0.220646	4.11612	3.8531e-05	0.00103483
AP000924.1	8.51613	4.46673	1.08641	4.11144	3.93191e-05	0.00105465
CHAC1	578.409	-0.909438	0.221214	-4.11113	3.93735e-05	0.00105477
GNA14	32.8349	-1.75075	0.425898	-4.11074	3.94391e-05	0.00105518
CYP24A1	978.645	-1.07054	0.260455	-4.11026	3.95221e-05	0.00105606
LDB2	17.9451	-2.66994	0.649912	-4.10816	3.98828e-05	0.00106435
RAB39A	45.1127	1.55034	0.377581	4.10599	4.02586e-05	0.00107302
MAGEH1	352.743	-0.819155	0.199522	-4.10559	4.03283e-05	0.00107352
PLLP	1753.71	0.765352	0.186455	4.10476	4.04742e-05	0.00107604
IFI6	1126.46	-0.880877	0.214765	-4.10159	4.10326e-05	0.00108677
INSIG2	691.114	0.786472	0.191746	4.10164	4.10232e-05	0.00108677
WNT10A	261.912	-1.14397	0.278886	-4.10192	4.0973e-05	0.00108677
DDR1	11610.2	-0.678145	0.165407	-4.09987	4.13386e-05	0.0010935
HOXA7	841.243	-0.70188	0.171422	-4.09445	4.23173e-05	0.00111798
LRRN4	6654.89	0.658213	0.160898	4.09087	4.29757e-05	0.00113254
PF4V1	16.5248	-2.42066	0.591719	-4.09089	4.29712e-05	0.00113254
SPON1	717.36	-0.767709	0.187717	-4.08972	4.31891e-05	0.00113618
ARL6IP1	2456.87	0.77001	0.188287	4.08955	4.32218e-05	0.00113618
LINC00847	206.776	-0.871919	0.213288	-4.08798	4.35144e-05	0.00114102
ALDH5A1	411.876	0.846015	0.206945	4.08812	4.34887e-05	0.00114102
SLC2A10	465.478	-0.822142	0.201435	-4.08143	4.47598e-05	0.00117222
SULT1C4	2596.2	-0.919171	0.225256	-4.08055	4.49284e-05	0.00117517
AC073486.1	39.1261	-1.76632	0.432911	-4.0801	4.50163e-05	0.00117601
SEMA6B	29.8677	-1.87415	0.459644	-4.07739	4.55439e-05	0.00118832
IP6K3	50.1008	-1.4233	0.349183	-4.07608	4.58018e-05	0.00119357
AP001107.5	5.63188	-5.71295	1.40208	-4.07462	4.60891e-05	0.00119957
MISP	1852.19	1.15302	0.283039	4.0737	4.62715e-05	0.00120283
ELMO1	41.8417	-1.48241	0.364081	-4.07164	4.66829e-05	0.00121203
CXCL6	1082.86	-0.787626	0.193642	-4.06744	4.75329e-05	0.00123258
NAPSA	85.2325	-1.24305	0.305696	-4.0663	4.77648e-05	0.00123707
PTGER4	78.6242	-1.17214	0.28833	-4.06528	4.7975e-05	0.00124098
SLC25A5	9326.2	0.625262	0.153836	4.06447	4.81413e-05	0.00124376
LRRC40	349.544	1.30344	0.320904	4.06176	4.87038e-05	0.00125081
WT1-AS	22.5699	2.01728	0.49654	4.06267	4.85149e-05	0.00125081
GYG2	15.1989	2.72077	0.669855	4.06173	4.87114e-05	0.00125081
AIFM2	759.412	0.80749	0.198785	4.06214	4.86252e-05	0.00125081
SLC9B2	381.459	0.790143	0.194505	4.06233	4.85856e-05	0.00125081
RFK	1829.65	0.713888	0.175868	4.05922	4.92361e-05	0.00126275
GNG11	1895.05	-0.784158	0.193209	-4.05859	4.93698e-05	0.00126463
RASGRP3	179.207	0.972941	0.240162	4.05119	5.09574e-05	0.0013031
TSPAN18	5137.99	-0.712529	0.175893	-4.05093	5.10145e-05	0.0013031
HOXC13	8.85875	-4.13062	1.01972	-4.05073	5.10572e-05	0.0013031
MACC1	1637.71	1.13284	0.279794	4.04883	5.1475e-05	0.00131218
ACTA2	1586.7	-1.07	0.264396	-4.04695	5.18891e-05	0.00132113
TBXAS1	190.423	-1.16713	0.288479	-4.04578	5.21488e-05	0.00132614
TMEM229B	269.83	-0.913367	0.225904	-4.04317	5.27334e-05	0.00133939
MAPT	45.7291	-1.65302	0.408918	-4.04242	5.2903e-05	0.00134208
ZNF710-AS1	271.27	-0.884312	0.219083	-4.03642	5.42728e-05	0.00137517
SYNPO	3673.92	-0.632036	0.156603	-4.03591	5.43918e-05	0.00137653
FSCN2	96.7217	-1.13651	0.281702	-4.03445	5.47312e-05	0.00138346
BTN3A3	392.576	-0.756303	0.187493	-4.03376	5.48905e-05	0.00138582
BRINP2	13.7683	-3.19313	0.791805	-4.03272	5.51358e-05	0.00139035
CCDC28B	211.814	-0.9212	0.228448	-4.03243	5.52021e-05	0.00139035
ADAM23	8.54274	-4.53621	1.12518	-4.03155	5.54112e-05	0.00139395
SHPK	221.82	0.97009	0.240923	4.02656	5.65992e-05	0.00142214
AFF2	107.066	-1.11441	0.276906	-4.02453	5.70901e-05	0.00143276
AKR1B1	70675.2	-0.745175	0.18536	-4.02015	5.81603e-05	0.00145788
NR1H3	369.814	0.926574	0.230564	4.01873	5.85127e-05	0.00146487
NPL	97.8341	-1.07585	0.267726	-4.01847	5.85781e-05	0.00146487
AC132192.2	71.1373	-1.49082	0.371242	-4.01578	5.92491e-05	0.00147989
FAM83F	899.378	0.926648	0.230768	4.01549	5.93221e-05	0.00147996
MBOAT7	12605.3	-0.749505	0.186668	-4.01518	5.93997e-05	0.00148014
RBKS	390.803	0.779488	0.19417	4.01447	5.95807e-05	0.0014829
ALX4	10.3773	-4.96273	1.23648	-4.01359	5.98022e-05	0.00148665
FUT8-AS1	222.517	-0.874529	0.218082	-4.0101	6.06932e-05	0.00150702
CTNNA2	19.9602	-2.43544	0.607636	-4.00806	6.12191e-05	0.00151829
SLC22A17	156.107	-1.02489	0.255754	-4.00732	6.14116e-05	0.00152127
MTUS1	558.99	0.93614	0.233626	4.00701	6.14918e-05	0.00152147
C1QTNF6	725.299	-0.761792	0.190139	-4.00649	6.16267e-05	0.00152302
PXDNL	42.6353	-1.70709	0.42658	-4.00181	6.28594e-05	0.00155166
LINC00494	80.3153	-1.13872	0.28469	-3.99984	6.33845e-05	0.00156279
IGDCC4	1780.45	-0.663598	0.166176	-3.99334	6.51503e-05	0.00160445
PAPSS2	2152.82	-0.621408	0.155686	-3.99143	6.56761e-05	0.00161551
ETFA	1987.06	0.721926	0.180891	3.99095	6.58099e-05	0.00161691
RAB8B	1445.99	0.991679	0.248539	3.99004	6.6062e-05	0.00162121
RHOF	11214.5	0.840149	0.210716	3.98711	6.68833e-05	0.00163946
LONRF3	302.158	1.09028	0.273474	3.98678	6.69765e-05	0.00163983
WEE1	2356.67	-0.659476	0.165486	-3.98508	6.74567e-05	0.00164967
PROM2	514.925	-0.856195	0.214957	-3.98311	6.80196e-05	0.00166151
FBN1	18324.3	-0.585375	0.14702	-3.9816	6.84541e-05	0.00167018
AC098934.1	19.8796	2.34678	0.589678	3.97976	6.89845e-05	0.00168118
GSTA4	286.481	-0.920101	0.231212	-3.97946	6.9071e-05	0.00168134
AKAP1	1657.79	0.742298	0.186578	3.97849	6.93546e-05	0.00168629
C9orf172	246.485	-0.816833	0.20533	-3.97815	6.94521e-05	0.00168672
RAD9A	355.78	0.810931	0.203953	3.97606	7.00672e-05	0.0016997
FAM3D-AS1	38.0428	-1.8098	0.455445	-3.9737	7.07634e-05	0.00171461
AC004854.2	34.5934	-1.67452	0.421657	-3.97128	7.14862e-05	0.00173013
RALYL	14.4261	-3.34917	0.843493	-3.9706	7.16928e-05	0.00173115
RSPO3	14.0944	-3.13968	0.790703	-3.97074	7.16483e-05	0.00173115
C2	84.9368	-1.18368	0.298238	-3.9689	7.22041e-05	0.0017415
CHPF	4547.8	-0.817592	0.206255	-3.96399	7.37089e-05	0.00177576
MAF	6458.31	-0.564827	0.142525	-3.963	7.40145e-05	0.00178108
TMEM132B	22.4355	-2.04468	0.516103	-3.96177	7.43965e-05	0.00178823
OXTR	381.17	1.02278	0.258299	3.95968	7.50491e-05	0.00180186
TCEA3	282.713	-0.804945	0.203317	-3.95907	7.52435e-05	0.00180447
PPP2R5B	2243.37	-0.658767	0.166566	-3.95499	7.65373e-05	0.00183341
PAOX	253.515	0.777413	0.196694	3.95239	7.7374e-05	0.00185135
TRPM3	59.4007	-1.47904	0.374418	-3.95023	7.8075e-05	0.001866
KIF1A	4241.64	-2.27974	0.577809	-3.94549	7.96354e-05	0.00190114
SELENOW	3644.26	-0.701977	0.177992	-3.94387	8.01778e-05	0.00191192
ACADS	1626.04	0.708567	0.179776	3.94139	8.10104e-05	0.00192959
ARX	26.4951	-1.82387	0.463052	-3.9388	8.18892e-05	0.00194612
HES2	284.947	-0.946359	0.240255	-3.93897	8.18308e-05	0.00194612
FOLR3	187.579	-0.880955	0.223845	-3.93556	8.30035e-05	0.00197037
RASGEF1A	69.1553	-1.15724	0.294331	-3.93177	8.4323e-05	0.00199944
MIR4435-2HG	1485.62	0.652091	0.16605	3.92707	8.59861e-05	0.00203658
PDE9A	149.972	-0.868338	0.221266	-3.9244	8.69464e-05	0.00205483
TMEM106C	1162.71	0.616804	0.157172	3.92438	8.69518e-05	0.00205483
GLDC	6696.22	0.762667	0.194435	3.92248	8.76435e-05	0.00206807
L3MBTL4	346.012	0.835383	0.212983	3.9223	8.77084e-05	0.00206807
DDX10	414.099	0.881456	0.224823	3.92067	8.83026e-05	0.00207975
BTN1A1	6.8902	4.94133	1.26205	3.91533	9.02803e-05	0.00212396
C1orf198	3337.36	-0.717194	0.183233	-3.91412	9.07354e-05	0.00213228
ADA	452.364	0.822874	0.210357	3.91179	9.16131e-05	0.00215051
TMEM158	156.25	-0.934047	0.239061	-3.90715	9.33907e-05	0.00218969
DNAJB13	11.795	-3.14675	0.805436	-3.90689	9.34901e-05	0.00218969
ILDR2	544.821	-0.671104	0.172065	-3.90028	9.60805e-05	0.00224536
GPC1	3243.15	-0.749495	0.192164	-3.9003	9.60752e-05	0.00224536
SLC26A1	685.859	0.761083	0.195534	3.89233	9.92861e-05	0.0023177
PYGL	3075.31	0.650927	0.167486	3.88646	0.000101717	0.0023692
NTN1	213.431	-1.08426	0.278982	-3.88648	0.000101709	0.0023692
PFKFB4	614.385	-0.629035	0.162165	-3.87898	0.000104895	0.00244051
SLC47A1	14.3619	2.72344	0.702525	3.87664	0.000105909	0.00246138
ANOS1	236.206	-0.985728	0.254661	-3.87074	0.000108505	0.00251895
SPACA6P-AS	16.445	-2.24998	0.581374	-3.8701	0.000108789	0.00252275
KIAA1147	560.801	0.661288	0.170972	3.86781	0.000109819	0.00254384
MYO6	4906.83	0.855611	0.221246	3.86723	0.000110079	0.00254705
ATP10A	2374.75	0.73489	0.190061	3.86659	0.000110366	0.00255055
FABP3	3624.41	-0.613585	0.158698	-3.86636	0.000110472	0.00255055
SLC5A3	1437.2	0.894508	0.231385	3.86588	0.000110689	0.00255275
SFXN2	974.653	-0.712529	0.184374	-3.86459	0.000111278	0.00256352
ZIC2	10.6381	-3.70835	0.959784	-3.86373	0.000111668	0.0025697
ADAMTS14	1815.57	-0.628232	0.16265	-3.86248	0.00011224	0.00258004
METRN	2187.05	-0.723479	0.187466	-3.85925	0.000113734	0.00261153
FRAS1	2270.23	-0.613141	0.158921	-3.85815	0.000114246	0.00262045
LIPA	2621.93	0.806081	0.209067	3.85561	0.000115439	0.00263918
PCDHB13	80.9195	-1.15793	0.300318	-3.85569	0.000115406	0.00263918
CIDEC	7.01605	4.75695	1.23365	3.856	0.000115257	0.00263918
PLD5	122.578	-1.10015	0.285383	-3.85499	0.000115737	0.00264311
PDLIM3	49.9508	-1.31126	0.340473	-3.8513	0.000117491	0.00268027
TOX	209.184	-0.94353	0.245038	-3.85055	0.000117852	0.00268559
ZNF600	416.468	0.984541	0.255716	3.85013	0.000118055	0.00268731
GYS1	8580.98	-0.608858	0.158167	-3.84947	0.000118376	0.00269171
MIR210HG	177.363	-0.942635	0.245006	-3.8474	0.000119378	0.00270864
PNPLA2	9370.23	0.66585	0.173055	3.84762	0.00011927	0.00270864
SLC13A3	156.722	-1.00495	0.261329	-3.84553	0.000120294	0.0027265
KIAA0930	3668.73	0.707173	0.183913	3.84516	0.000120473	0.00272762
TMEM9	3705.5	-0.634524	0.165063	-3.84412	0.000120984	0.00273624
AC119427.1	69.606	1.52451	0.396883	3.84122	0.000122427	0.00276293
P2RY2	342.838	0.745416	0.194057	3.84123	0.000122421	0.00276293
PSG8	166.808	0.908609	0.236804	3.83697	0.00012456	0.00280806
EFHD1	2456.64	0.633936	0.165309	3.83486	0.000125637	0.00282932
MSX2	170.041	-0.951017	0.248104	-3.83314	0.000126519	0.00284614
LYG1	38.8267	1.75666	0.458465	3.83161	0.000127307	0.00286081
PDE3A	16.5205	-2.49276	0.650854	-3.82999	0.000128151	0.0028767
AP002761.4	177.622	0.9491	0.247878	3.8289	0.00012872	0.0028864
IGFBP1	30.1347	-1.85674	0.484982	-3.82847	0.000128942	0.0028883
PIANP	36.2793	-1.69739	0.443568	-3.82667	0.000129891	0.00290646
AC013275.1	22.4368	-2.10214	0.549487	-3.82564	0.000130433	0.00291551
PCDH1	278.314	-0.961044	0.25132	-3.82399	0.00013131	0.00292887
EFR3B	100.575	-1.07415	0.280883	-3.82419	0.000131203	0.00292887
TP53I11	46.3959	1.38374	0.362036	3.82211	0.000132312	0.00294811
GALNT12	678.62	-0.663203	0.17369	-3.81831	0.000134368	0.00299076
AMDHD2	2439.89	-0.659343	0.172766	-3.81638	0.000135423	0.00301106
ACSS2	5314.86	0.646704	0.16956	3.81401	0.000136729	0.00303687
FEZF1-AS1	5.95245	-5.13796	1.34743	-3.81315	0.000137205	0.00304424
FAM19A5	14.8065	-3.33185	0.874274	-3.81099	0.000138414	0.00306461
PFN2	4232.79	-0.579091	0.151943	-3.81123	0.000138279	0.00306461
MAST3	1282.32	0.647659	0.170035	3.80898	0.000139544	0.00308638
DUSP13	8.49237	-4.66722	1.22564	-3.80798	0.000140105	0.00309555
AC103770.1	7.43298	-4.77969	1.25531	-3.80758	0.000140333	0.00309732
SYNGR3	103.163	-1.00407	0.263862	-3.80529	0.000141637	0.00312072
SFXN4	330.289	0.807554	0.212224	3.8052	0.000141689	0.00312072
SLC35D2	1690.1	0.604174	0.158821	3.80413	0.000142304	0.00313099
PTP4A3	281.73	-0.783618	0.206065	-3.80278	0.000143083	0.00314484
ADORA2A-AS1	33.4356	1.51629	0.398928	3.80091	0.000144167	0.00316536
DOK7	1049.63	-0.762789	0.200819	-3.79839	0.000145641	0.00319439
SPTBN2	4477.64	0.721294	0.190033	3.79562	0.000147274	0.00322685
CSRP3	7.92786	-3.98452	1.05012	-3.79435	0.000148032	0.00324008
TSSC4	1722.72	-0.702565	0.185189	-3.79377	0.00014838	0.00324432
MFGE8	7159.7	-0.647138	0.170731	-3.7904	0.000150405	0.0032852
SMIM10L2A	1047.68	0.657843	0.173886	3.78319	0.000154832	0.0033784
SAA1	2248.31	-0.790722	0.20904	-3.78263	0.000155178	0.00337894
RHBDD2	3650.51	-0.6983	0.184598	-3.78281	0.00015507	0.00337894
PEBP1	10509.1	0.614118	0.162433	3.78074	0.000156361	0.00339767
COL4A4	1397.4	-0.59614	0.157669	-3.78096	0.000156223	0.00339767
RAP1GAP	2675.48	-0.693868	0.18375	-3.77615	0.000159272	0.00345735
KNDC1	26.9826	-1.9317	0.511618	-3.77568	0.000159575	0.00346036
TCOF1	2493.36	0.769768	0.204009	3.77321	0.000161158	0.00348751
IL1RAP	274.892	-1.06816	0.283088	-3.77324	0.000161144	0.00348751
PGAP2	877.292	0.742679	0.196886	3.77214	0.000161857	0.00349882
KCTD14	265.48	0.827745	0.219451	3.77189	0.000162013	0.00349882
KRT8P3	331.322	0.754669	0.200111	3.77126	0.000162425	0.00350413
COL22A1	653.536	-0.63256	0.167806	-3.76958	0.000163521	0.00352415
KCTD15	199.888	-0.843704	0.223988	-3.76674	0.00016539	0.00356079
LFNG	7999.38	-0.574226	0.152552	-3.76412	0.000167136	0.0035947
SH3GL2	136.567	-1.19853	0.31861	-3.76174	0.000168738	0.00362546
CDC20	667.934	0.76059	0.202207	3.76145	0.000168934	0.00362598
LINGO2	35.4187	-1.56134	0.415269	-3.75983	0.000170032	0.0036421
SEMA6A	1826.94	0.62102	0.165169	3.7599	0.000169981	0.0036421
CD7	10.444	-3.31097	0.88075	-3.75926	0.000170413	0.00364657
HTR3A	52.1048	1.28124	0.340979	3.75753	0.000171601	0.00366825
GPR162	17.4491	-2.36385	0.629343	-3.75606	0.000172607	0.00368603
SLC12A5	129.492	-0.977022	0.260386	-3.75221	0.000175282	0.00373936
HLA-B	39091.3	-0.732604	0.195301	-3.75115	0.000176026	0.00375142
PUS10	263.278	1.05084	0.280265	3.74947	0.000177209	0.00377281
YIF1B	1812.15	-0.643013	0.171553	-3.74819	0.000178115	0.00378827
SPOCK2	688.046	-0.844681	0.225526	-3.74538	0.00018012	0.00382704
CORO2B	1756.29	0.63466	0.169527	3.74371	0.000181324	0.00384876
NFAM1	33.9793	-1.59927	0.427479	-3.74116	0.000183171	0.00388403
HOXB4	596.075	-0.648492	0.173509	-3.73752	0.000185844	0.00393675
AL121983.2	15.8473	2.24748	0.601997	3.73338	0.00018893	0.00399811
PPARGC1B	279.389	0.728375	0.195184	3.73173	0.000190167	0.00402023
GYPC	767.977	-0.659432	0.176831	-3.72915	0.000192123	0.00405752
CDK6	5826.52	0.873314	0.234211	3.72875	0.000192434	0.00406
C3orf18	443.314	-0.704857	0.189172	-3.72601	0.000194533	0.00410018
LAD1	5315.96	1.62891	0.43759	3.72246	0.00019729	0.00414585
GOLM1	4649.26	-0.553895	0.148794	-3.72257	0.000197209	0.00414585
CSDC2	563.818	-0.687622	0.184711	-3.72269	0.000197115	0.00414585
ZNFX1	4943.48	0.714518	0.192044	3.72059	0.000198761	0.00417093
ZBTB7C	95.155	-1.21865	0.327556	-3.72044	0.00019888	0.00417093
MEG3	54.6165	-1.29055	0.347221	-3.7168	0.000201758	0.00422708
LETM2	234.559	0.812995	0.219121	3.71025	0.000207054	0.00433373
DCN	20.6782	-2.27977	0.614781	-3.70827	0.00020868	0.00436204
RAB27A	349.698	-0.738779	0.199234	-3.7081	0.000208821	0.00436204
MMP1	96.9793	-1.18724	0.320231	-3.70745	0.00020936	0.00436896
ARHGAP1	14418.9	-0.595811	0.160723	-3.70706	0.00020968	0.00437132
FABP5	441.051	-0.647241	0.174624	-3.70648	0.000210163	0.00437705
AGA	759.48	-0.684319	0.184715	-3.70473	0.000211617	0.00440296
POFUT2	2038.24	-0.636192	0.171765	-3.70385	0.000212348	0.00441381
PLEKHA6	4265.7	0.718434	0.194036	3.70257	0.000213424	0.0044318
EREG	147.821	1.23545	0.333773	3.70146	0.000214361	0.00444687
ANKRD33B	5806.92	0.550323	0.148697	3.70098	0.00021477	0.00444945
CTNS	2150.57	0.791448	0.213858	3.70082	0.000214908	0.00444945
SLC10A2	33.5082	-1.76917	0.478114	-3.70032	0.000215328	0.00445377
ARHGAP27	2673.99	0.677025	0.183055	3.69849	0.000216889	0.00448166
RUNDC3B	22.3826	2.04354	0.552911	3.69597	0.00021905	0.00452188
RAB7B	116.947	-0.922826	0.249745	-3.69507	0.000219823	0.00453339
SLC22A18	2631.54	0.646725	0.175162	3.69216	0.000222357	0.00458065
NRXN3	663.843	-0.65046	0.176184	-3.69194	0.00022255	0.00458065
MBNL2	1227.73	0.867164	0.234978	3.6904	0.000223897	0.00460389
CAT	3002.57	0.57281	0.15538	3.68652	0.000227342	0.00466561
SIM2	652.045	-0.642226	0.174208	-3.68654	0.00022732	0.00466561
ARMCX2	961.086	-0.602479	0.163471	-3.68553	0.000228226	0.0046792
SSPO	16.3391	-2.1848	0.592849	-3.68525	0.000228479	0.00467982
IFI27L2	986.789	-0.71368	0.193704	-3.68438	0.000229256	0.00469118
AC073111.5	232.672	-0.785433	0.213215	-3.68377	0.000229814	0.00469802
GPR143	1420	-0.574846	0.156126	-3.68194	0.00023147	0.00472729
CKMT1B	61.1098	-1.15264	0.313231	-3.67985	0.000233374	0.00475909
SHISA4	957.413	-0.779965	0.211963	-3.67973	0.000233479	0.00475909
RNF167	6543.17	-0.668076	0.181617	-3.67848	0.000234624	0.00477779
ELOVL4	62.1646	-1.20931	0.328787	-3.6781	0.000234974	0.0047803
SLC6A13	510.164	0.64717	0.176033	3.67642	0.000236535	0.00480741
GM2A	1303.78	0.736772	0.200596	3.67292	0.000239793	0.00486894
SESTD1	741.369	0.89774	0.244472	3.67216	0.000240509	0.00487876
METRNL	1229.91	-0.637232	0.173626	-3.67015	0.000242406	0.00491252
MT1E	4396.06	0.665543	0.181433	3.66826	0.000244211	0.00494433
ORMDL3	3787.82	-0.6513	0.177584	-3.66756	0.000244875	0.00495302
TMEM86A	1502.3	-0.696722	0.190015	-3.66667	0.000245729	0.00496293
PTGS1	54.9773	-1.51152	0.412245	-3.66656	0.000245837	0.00496293
PLXNB3	493.481	-0.638365	0.174249	-3.66352	0.000248776	0.00501745
PHYH	572.25	0.694562	0.189639	3.66254	0.000249726	0.00503181
POLR1E	386.119	0.722376	0.197426	3.65897	0.000253236	0.00509764
AL391244.3	112.463	-0.896982	0.245265	-3.6572	0.00025499	0.00512806
TMEM132A	12879.5	-0.628284	0.171904	-3.65486	0.000257325	0.00516798
INAVA	2591.37	0.678668	0.185709	3.65447	0.000257712	0.00516798
LRRC3	343.304	-0.682647	0.186794	-3.65454	0.000257641	0.00516798
INA	473.531	-0.667014	0.182547	-3.65394	0.000258248	0.00517382
TFAP2B	194.04	-0.961083	0.263119	-3.65266	0.00025954	0.0051934
WNT2B	2307.07	0.553282	0.151481	3.65248	0.000259719	0.0051934
ENPP2	248.889	-0.872502	0.238914	-3.65195	0.000260255	0.00519918
FBXL18	2462.34	-0.600563	0.16453	-3.65018	0.000262055	0.00523017
RASA4CP	46.3442	1.33701	0.366502	3.64804	0.000264249	0.00526896
EDIL3	328.003	-1.21056	0.332199	-3.64409	0.000268341	0.0053447
SEMA6D	309.585	-0.729253	0.200131	-3.64388	0.000268555	0.0053447
PTGER3	20.9369	-1.98259	0.54416	-3.6434	0.000269063	0.00534976
CEBPD	3310.67	-0.710727	0.195215	-3.64074	0.000271854	0.00540014
SNAP25	8.64357	-3.61816	0.994428	-3.63843	0.0002743	0.0054436
GPD2	833.025	0.735791	0.202343	3.63635	0.000276527	0.00548263
PLXDC2	1441.78	-0.895084	0.246273	-3.63451	0.000278507	0.00551669
ANKRD13B	626.923	0.884958	0.243685	3.63156	0.000281716	0.00557501
AC093627.4	122.135	-0.889933	0.245102	-3.63087	0.000282466	0.0055846
B4GALT7	1366.62	-0.677034	0.186509	-3.63003	0.000283388	0.00559759
TMEM132E	8.28315	-3.87318	1.06709	-3.62966	0.000283789	0.00560025
PBLD	307.839	-0.795712	0.219295	-3.62849	0.000285081	0.00562047
TRIM47	2108.09	0.657401	0.181213	3.62778	0.000285868	0.00562558
NPY1R	148.109	-1.09851	0.302807	-3.62777	0.000285874	0.00562558
PCDH7	77.515	-3.10026	0.854925	-3.62636	0.00028745	0.0056513
CHST3	5678.77	-0.608012	0.167764	-3.62421	0.00028985	0.00569317
MIR205HG	180.834	-0.8957	0.247236	-3.62286	0.000291366	0.0057123
EFEMP2	3138.04	-0.690113	0.190477	-3.62308	0.000291118	0.0057123
GUCY1A2	104.955	-1.51083	0.417168	-3.62164	0.000292736	0.00573382
AL591895.1	33.2129	1.57863	0.43601	3.62064	0.00029388	0.00575087
FZD1	2190.93	-0.647105	0.17878	-3.61956	0.000295105	0.00576949
LINC02009	65.4206	-1.32616	0.366522	-3.61822	0.000296638	0.00579407
MTMR10	1737.38	0.644973	0.178329	3.61676	0.000298309	0.00582038
ZNF436-AS1	59.0343	-1.23905	0.342605	-3.61657	0.000298538	0.00582038
FOXQ1	228.629	-0.922942	0.255297	-3.61518	0.000300144	0.00584089
CD300LB	4.3339	-5.3979	1.49306	-3.61532	0.000299973	0.00584089
ARPP21	8.47999	-3.85118	1.06572	-3.61369	0.000301864	0.00586546
TRAPPC4	1033.11	0.584316	0.161699	3.61361	0.000301964	0.00586546
AL138828.1	462.943	0.904881	0.250444	3.61311	0.000302551	0.00587144
CARD14	14.6272	2.61847	0.725041	3.61148	0.000304458	0.005903
KRT8	69665.7	0.720096	0.199478	3.6099	0.000306317	0.0059336
SPEG	1061.33	-0.748961	0.207509	-3.6093	0.000307025	0.00593758
HAPLN3	224.018	-0.868678	0.240681	-3.60925	0.000307087	0.00593758
EFNA2	9.65725	3.71885	1.03091	3.60733	0.000309364	0.00597611
KDELR3	1565.51	-0.549343	0.152362	-3.60551	0.000311546	0.00601276
CBX6	14162.9	-0.603947	0.167534	-3.60492	0.000312247	0.00602075
EFNB1	7426.87	-0.613288	0.170211	-3.60311	0.000314429	0.00605729
TMEM255A	52.8168	-1.55227	0.430911	-3.60229	0.000315422	0.00606531
CHPF2	5838.39	-0.599095	0.166299	-3.60252	0.000315149	0.00606531
CPNE3	3019.38	0.790785	0.219645	3.60028	0.000317872	0.00610686
DEPTOR	79.499	1.01523	0.282054	3.59944	0.000318907	0.00612115
MEGF11	211.272	-1.07243	0.298037	-3.59833	0.000320271	0.00614174
DMKN	2550.03	-0.589511	0.163854	-3.59778	0.000320945	0.00614906
AJAP1	3720.14	-0.77727	0.216153	-3.59592	0.000323248	0.00618755
AL645728.1	48.2893	-1.2292	0.342009	-3.59407	0.000325554	0.00622604
PAQR7	1862.12	0.704364	0.196211	3.58984	0.000330886	0.00632226
MAP2K3	3685.01	0.666036	0.185626	3.58805	0.000333161	0.00635424
TAF15	1487.61	0.587505	0.16374	3.58805	0.000333163	0.00635424
CA2	2024.57	-0.538528	0.150126	-3.58717	0.000334287	0.00636991
SAT2	1309.28	0.615671	0.17174	3.58491	0.000337194	0.0064195
FNDC1	80.5519	-1.19828	0.334373	-3.58366	0.000338819	0.00644459
DNM1	2024.21	-0.710787	0.198464	-3.58145	0.000341699	0.00649351
BST1	201.432	0.769035	0.214822	3.57987	0.000343767	0.00652104
CES2	4701.45	0.635068	0.177399	3.57987	0.00034376	0.00652104
ZNF503-AS2	570.371	-0.667595	0.186565	-3.57836	0.000345756	0.00654698
PCDHB5	127.472	-0.908594	0.253907	-3.57845	0.000345643	0.00654698
FAM20A	49.8863	-1.52596	0.426561	-3.57735	0.000347096	0.00656549
GDA	2991.28	0.852678	0.238384	3.57692	0.000347669	0.00656549
AC000403.1	41.3967	-1.37847	0.385362	-3.57708	0.000347452	0.00656549
MAFB	83.6108	-1.20323	0.336483	-3.5759	0.00034903	0.00658528
FLJ22447	672.32	0.998414	0.279272	3.57506	0.000350152	0.00660053
AL353705.4	21.4522	-1.89208	0.529281	-3.5748	0.000350492	0.00660103
DTX3	830.424	-0.590108	0.16513	-3.5736	0.000352106	0.00662297
ASIC2	154.018	-0.851241	0.23822	-3.57334	0.000352456	0.00662297
ACSF2	1915.6	-0.682568	0.191023	-3.57323	0.0003526	0.00662297
AC010168.2	164.63	-0.804735	0.225266	-3.57238	0.000353746	0.00663839
CMTR2	612.012	0.744585	0.208441	3.57216	0.000354052	0.00663839
MTFR1	1246.18	0.624856	0.174999	3.57063	0.000356118	0.00667119
RTL8B	662.754	-0.617938	0.173077	-3.57031	0.000356557	0.00667348
IGF2BP1	106.573	-1.00406	0.281265	-3.56979	0.000357261	0.00668072
EPHB1	1369.72	-0.61823	0.173207	-3.56932	0.000357912	0.00668103
RNF25	1022.5	-0.611684	0.17137	-3.56938	0.000357828	0.00668103
TC2N	315.731	0.881628	0.247124	3.56755	0.000360334	0.00672027
GATM	324.833	-0.671482	0.188507	-3.5621	0.000367895	0.00685522
IDH2	7609.64	-0.688648	0.193341	-3.56183	0.000368279	0.00685631
PNLIPRP3	4.02253	-5.39472	1.51471	-3.56155	0.000368672	0.00685757
SHE	8.31446	-3.41904	0.960552	-3.55945	0.000371628	0.00690174
PKLR	6.14898	4.51853	1.26946	3.5594	0.000371702	0.00690174
PRLR	90.1598	1.38075	0.388103	3.5577	0.000374119	0.00694049
MTFP1	163.817	-0.797638	0.224226	-3.5573	0.000374686	0.00694488
EFL1	612.097	0.952519	0.267979	3.55445	0.000378766	0.00701433
SOCS2	982.179	0.594623	0.167366	3.55283	0.000381115	0.00705163
DICER1	1556.37	0.838141	0.23595	3.55219	0.000382036	0.00705628
PTOV1-AS1	33.4678	-1.55443	0.437594	-3.55222	0.000381992	0.00705628
SLC7A5P1	99.9677	1.03951	0.292973	3.54812	0.000387986	0.00715362
FOLH1B	9.85246	3.3968	0.957322	3.54824	0.000387821	0.00715362
OGFRL1	5035.55	0.783836	0.221224	3.54318	0.000395327	0.00728086
FAM107B	6554.06	0.561567	0.1585	3.54302	0.000395579	0.00728086
MAPRE2	1334.25	0.600854	0.169638	3.54198	0.00039714	0.00729684
ADGRE2	25.2678	-1.91839	0.5416	-3.54208	0.00039699	0.00729684
NIPAL4	615.125	-0.86145	0.243236	-3.54162	0.000397671	0.00730023
HOXD3	119.866	-0.878109	0.248071	-3.53974	0.000400515	0.00733881
PMAIP1	1621.37	-0.550502	0.155522	-3.53971	0.000400569	0.00733881
FAM27E3	34.8744	-1.52267	0.430187	-3.53954	0.000400818	0.00733881
AJ011932.1	22.3071	-1.82955	0.517056	-3.53839	0.000402572	0.00735811
HSPD1	6564.37	0.714252	0.201849	3.53855	0.000402331	0.00735811
PDE1C	273.161	0.96042	0.271653	3.53547	0.000407048	0.00743348
CHST2	797.587	-0.742986	0.210229	-3.53418	0.000409049	0.00745709
AL031432.4	40.0315	-1.4008	0.396332	-3.53439	0.00040871	0.00745709
LINC02275	4.94438	4.94033	1.39832	3.53304	0.000410804	0.00748261
SEMA4C	1286.26	-0.587475	0.166367	-3.5312	0.000413674	0.00752837
EGFR-AS1	5.72369	4.72956	1.33964	3.53048	0.000414812	0.00754256
C4orf46	371.186	-0.618705	0.175269	-3.53004	0.000415497	0.0075485
NMNAT2	37.6619	-1.47978	0.419245	-3.52964	0.000416131	0.0075535
PRDX5	11117.2	-0.603956	0.17127	-3.52634	0.000421339	0.00764145
CD276	12583.7	-0.5912	0.167682	-3.52573	0.000422316	0.00765257
PRKCD	1283.25	0.719105	0.203984	3.52529	0.000423015	0.00765864
NFIA	751.454	0.681754	0.19345	3.52418	0.000424797	0.00767847
FAM46A	294.797	-0.719523	0.204169	-3.52415	0.000424839	0.00767847
ACBD4	554.481	0.619382	0.175944	3.52033	0.000431011	0.00778334
BEX1	18.5719	-1.92907	0.548066	-3.51978	0.000431899	0.00778601
CMIP	7633.07	0.578092	0.164232	3.51998	0.000431587	0.00778601
TRPC4	70.4113	-1.23623	0.351297	-3.51905	0.000433089	0.00779413
SMAD9	608.267	-0.628165	0.178495	-3.51922	0.000432812	0.00779413
AP003068.2	328.501	0.686238	0.19505	3.51827	0.000434375	0.00781058
PTK7	3680.96	-0.613331	0.174339	-3.51803	0.000434765	0.00781093
PIM1	1057.86	0.691312	0.19652	3.51777	0.000435189	0.00781189
KIAA1161	1242.54	0.704758	0.200426	3.51631	0.000437598	0.00784843
HDGF	13098.9	0.624001	0.177513	3.51523	0.000439373	0.00787356
TCERG1L	9.70299	-2.9535	0.84027	-3.51494	0.000439848	0.00787538
P2RY1	22.8967	-2.01188	0.572727	-3.51281	0.000443393	0.00793211
IGSF23	111.19	-1.27846	0.364082	-3.51146	0.000445652	0.00796575
SPINT1	10827.2	0.71598	0.203996	3.50978	0.000448476	0.00800942
SCRN2	1161.34	0.55416	0.157931	3.50887	0.000450017	0.00803013
ANTXR1	974.7	-0.616435	0.17571	-3.50826	0.000451053	0.00804181
PSENEN	1944.83	-0.643928	0.183644	-3.5064	0.000454215	0.00809133
YIPF2	4091.35	-0.644426	0.183833	-3.5055	0.000455755	0.0081119
ACSM2A	113.579	-1.44315	0.412029	-3.50253	0.000460863	0.00819588
CAMKK2	2297.53	0.645296	0.184434	3.49878	0.000467384	0.00830484
TJP3	245.986	0.976237	0.279234	3.49613	0.000472061	0.00838087
CDH3	2098.28	-0.6362	0.182069	-3.49429	0.000475331	0.00843183
SGSM2	2386.71	-0.560879	0.160622	-3.49193	0.000479551	0.00849952
MPP1	580.442	0.581429	0.16652	3.49164	0.000480067	0.0085015
USP2	429.479	0.675703	0.193534	3.4914	0.000480504	0.00850209
FAM84A	1288.06	-0.652976	0.187153	-3.48899	0.000484842	0.00857164
FGFR2	247.931	-0.856216	0.245579	-3.48652	0.000489346	0.00863677
URAHP	30.333	1.55244	0.445247	3.48669	0.000489036	0.00863677
B3GNT7	282.272	-0.821385	0.235782	-3.48367	0.000494596	0.00872212
SPINT1-AS1	162.136	0.953223	0.273749	3.4821	0.000497497	0.00876594
ZNF850	279.801	-0.712749	0.204729	-3.48142	0.000498754	0.00878074
MFSD2A	627.354	-0.677996	0.194821	-3.4801	0.000501236	0.0088097
KNL1	88.7659	1.64404	0.472392	3.48025	0.000500948	0.0088097
CYP3A5	532.386	1.05679	0.303693	3.4798	0.00050179	0.00881209
TMEM97	321.137	0.79295	0.227926	3.47898	0.000503317	0.00883154
CBWD5	133.332	0.935867	0.269033	3.47863	0.000503989	0.00883596
NRIP3	207.583	-0.739105	0.212539	-3.47751	0.000506096	0.00886551
CCND3	2795.8	-0.60212	0.173161	-3.47723	0.000506623	0.00886737
DDI2	956.234	0.802722	0.230879	3.4768	0.00050743	0.00887412
EPHX1	9018.8	-0.639972	0.184182	-3.47468	0.000511471	0.00893738
TBC1D1	3208.52	0.59469	0.171212	3.47342	0.000513871	0.00896457
MIR137HG	28.9103	-1.67668	0.48281	-3.47275	0.000515156	0.00896457
SSR4	4981.42	-0.601588	0.173202	-3.47333	0.000514052	0.00896457
TMEM134	1290.21	-0.61621	0.177432	-3.47294	0.000514781	0.00896457
MAFF	1449.39	0.748063	0.215401	3.47289	0.000514882	0.00896457
DNPH1	1198.37	0.622018	0.17918	3.47146	0.000517628	0.00900014
SLC16A3	11151.9	-0.554768	0.159933	-3.46876	0.000522875	0.00908388
SNCG	268.727	-0.761084	0.219432	-3.46843	0.000523507	0.00908607
ARHGEF37	356.724	-0.690819	0.199184	-3.46825	0.000523865	0.00908607
NADK2	584.228	0.715778	0.20664	3.4639	0.000532408	0.00922666
AL031429.1	4.28895	-5.22306	1.50807	-3.46341	0.000533375	0.00922823
AL713998.1	9.94629	-2.6686	0.770469	-3.4636	0.000532994	0.00922823
DERA	1199.76	0.654786	0.1892	3.46081	0.000538555	0.00931019
PIK3IP1	656.91	-0.685976	0.1983	-3.45928	0.000541621	0.00935551
SLC11A2	1556.71	0.683961	0.197735	3.45898	0.000542229	0.00935835
GABARAPL1	3881.15	-0.666374	0.192716	-3.45781	0.000544593	0.00939143
TPM2	873.054	-0.588861	0.170322	-3.45733	0.000545552	0.00940028
TPT1-AS1	290.494	0.661121	0.191415	3.45387	0.000552597	0.00951389
CCDC71L	1819.07	-0.648603	0.187864	-3.45252	0.000555381	0.009554
PRMT3	270.497	0.767824	0.222442	3.4518	0.000556855	0.0095619
TBX2	1377.32	-0.622666	0.180396	-3.45167	0.000557135	0.0095619
FAM13C	23.8952	-1.64767	0.47736	-3.45163	0.000557202	0.0095619
DSG2	6677.06	0.739302	0.214257	3.45054	0.000559458	0.00957776
SSSCA1	926.949	-0.660043	0.191288	-3.45053	0.000559491	0.00957776
GALNT3	641.999	0.785076	0.227497	3.45093	0.000558661	0.00957776
AP002884.3	98.0211	-1.05659	0.306535	-3.44689	0.000567081	0.0096998
KATNAL1	957.747	0.715431	0.207749	3.44372	0.000573771	0.00980627
ABHD4	2407.52	-0.617361	0.179303	-3.44311	0.000575063	0.00982038
RPARP-AS1	332.097	-0.800862	0.23265	-3.44234	0.000576698	0.00984031
NAP1L3	41.6217	-1.50072	0.436136	-3.44094	0.000579696	0.00988347
CLSTN1	18463.4	-0.586662	0.170511	-3.44061	0.000580409	0.00988761
PQLC2	2079.03	0.693985	0.201795	3.43905	0.00058375	0.00993649
SLC26A9	34.7388	1.45104	0.421967	3.43875	0.000584404	0.00993959
SYT7	37.4509	-1.69306	0.4924	-3.43838	0.000585207	0.00994521
ARSE	733.827	-0.720604	0.209592	-3.43813	0.00058575	0.00994641
PCSK7	3114.39	-0.579563	0.168595	-3.4376	0.000586885	0.00995765
PDZRN3	22.3205	-1.80318	0.524821	-3.4358	0.0005908	0.010016
SPTBN5	152.686	-0.798312	0.232596	-3.43218	0.00059875	0.0101426
FCMR	40.4462	-1.30421	0.380118	-3.43106	0.000601224	0.0101763
AC005005.4	13.0614	-2.68649	0.783634	-3.42825	0.000607485	0.0102504
ABCA12	633.348	-0.897382	0.261728	-3.42869	0.000606511	0.0102504
LARP6	794.759	-0.668789	0.195091	-3.42808	0.000607856	0.0102504
AIRE	14.0808	2.66881	0.778431	3.42845	0.000607048	0.0102504
IAH1	656.312	0.559585	0.163239	3.428	0.000608036	0.0102504
ABCB10	599.254	0.721606	0.210549	3.42725	0.000609729	0.0102708
SH3RF3	201.145	-0.756013	0.220653	-3.42626	0.000611957	0.0103001
KCNIP4	8.0041	-3.73787	1.09107	-3.42587	0.000612831	0.0103065
DGKG	175.599	0.780217	0.227768	3.4255	0.000613674	0.0103125
TSPAN33	870.558	-0.782864	0.228597	-3.42464	0.000615606	0.0103285
AGTRAP	2189.68	-0.564218	0.164744	-3.42481	0.000615231	0.0103285
HDHD3	2088.06	0.610885	0.17856	3.42118	0.000623493	0.0104524
TIMP2	15716.8	-0.665727	0.194806	-3.41739	0.000632253	0.0105909
GPR137	1699.25	-0.622438	0.182216	-3.41593	0.000635652	0.0106309
FTH1	113905	-0.575638	0.168511	-3.41602	0.000635436	0.0106309
TCP11L2	494.12	0.714175	0.20919	3.41401	0.000640153	0.0106977
COL14A1	71.705	-1.14532	0.335516	-3.41361	0.000641076	0.0107046
RETSAT	4662.39	0.602085	0.176449	3.41223	0.000644326	0.0107503
APH1B	763.41	-0.541389	0.158673	-3.41198	0.000644938	0.010752
ATP6AP1	7082.18	-0.58644	0.171909	-3.41135	0.000646417	0.0107682
TPBG	1369.72	-0.563965	0.165402	-3.40966	0.000650438	0.0108266
ABCB4	233.592	0.716813	0.210246	3.4094	0.000651058	0.0108283
ARSB	2799.84	-0.533349	0.156508	-3.4078	0.000654885	0.0108834
RAB3B	6319.71	0.599545	0.176056	3.40541	0.000660642	0.0109704
RNF187	6898.39	-0.614795	0.180561	-3.40492	0.000661842	0.0109817
RASGRF1	44.1022	1.2571	0.369411	3.40297	0.000666572	0.0110514
NAT8L	280.036	-0.671739	0.197489	-3.4014	0.000670406	0.0111063
PGRMC1	3783.07	-0.502423	0.147804	-3.39926	0.000675675	0.0111848
CHST9	234.326	-1.18998	0.350182	-3.39817	0.000678378	0.0112207
THSD7A	236.5	-1.04341	0.307086	-3.39777	0.00067938	0.0112284
SMPD1	3589.89	-0.652198	0.192026	-3.39641	0.000682769	0.0112756
FAM46C	58.0353	-1.08611	0.319891	-3.39526	0.000685624	0.0113139
C12orf76	294.049	-0.726798	0.214206	-3.39299	0.000691333	0.0113991
DECR1	1319.91	0.642756	0.18948	3.39222	0.000693294	0.0114136
FUT1	99.5029	-2.39169	0.705018	-3.39239	0.000692858	0.0114136
SLC1A1	2376.74	0.560333	0.165222	3.39139	0.000695403	0.0114394
LRRC4	87.5533	0.932038	0.274853	3.39104	0.000696271	0.0114447
PCDHGA7	118.61	-0.887741	0.261913	-3.38945	0.000700323	0.0115023
CD200	88.7237	-1.0176	0.300447	-3.38696	0.000706712	0.0115808
MYCL	181.597	-0.884798	0.261237	-3.38695	0.000706747	0.0115808
TUBA4B	42.4076	1.33115	0.393011	3.38705	0.00070648	0.0115808
HP1BP3	2877.53	0.513754	0.151698	3.38669	0.0007074	0.0115824
AL109918.1	70.1108	-1.09591	0.323615	-3.38646	0.000708015	0.0115835
NSDHL	1245.75	0.653777	0.193108	3.38555	0.000710364	0.0116129
VPS37D	357.621	-0.722842	0.21373	-3.38204	0.000719508	0.0117533
LHX1	403.494	0.621803	0.183895	3.38128	0.000721477	0.0117763
LINC02188	189.366	0.815895	0.241345	3.38061	0.000723238	0.0117868
ZNF487	86.2797	0.953819	0.282136	3.3807	0.000723011	0.0117868
NPY6R	10.9814	-2.784	0.824085	-3.37829	0.000729392	0.0118779
SFRP1	1818.8	-0.614622	0.182024	-3.3766	0.000733876	0.0119416
VCAM1	3646.86	0.824743	0.244285	3.37615	0.000735081	0.011952
PTCHD4	90.2033	-0.973053	0.288307	-3.37506	0.000737993	0.0119901
SMCO4	318.693	-0.650266	0.192702	-3.37446	0.000739619	0.0120073
CLIC3	80.7464	-1.02408	0.30355	-3.37369	0.000741686	0.0120223
PRKG1	26.5942	-1.68479	0.49938	-3.37377	0.000741474	0.0120223
SMLR1	3.57417	5.26823	1.56235	3.372	0.000746252	0.012087
AK3	2500.21	0.542477	0.160969	3.37008	0.000751471	0.0121532
CLDN10	59.9566	1.0939	0.324594	3.37007	0.000751495	0.0121532
LINC02257	11.1887	-2.92454	0.86806	-3.36905	0.000754272	0.0121888
WLS	2007.55	-0.539857	0.160269	-3.36843	0.000755968	0.0122068
CELSR3	604.21	-0.627532	0.186325	-3.36794	0.000757325	0.0122193
DTX4	1296.29	-0.561789	0.166935	-3.36532	0.000764538	0.0123263
CLCNKA	10.8186	-2.60945	0.775613	-3.36437	0.000767179	0.0123499
ADH6	10.6906	2.44935	0.727986	3.36456	0.000766648	0.0123499
ETS2	1731.32	0.756411	0.224925	3.36295	0.000771142	0.0123972
TUBB2B	463.741	-1.0102	0.300433	-3.3625	0.000772401	0.0123972
DLGAP1	381.262	-0.741631	0.220539	-3.36282	0.000771516	0.0123972
KLRC1	20.352	-1.80669	0.537311	-3.36248	0.000772467	0.0123972
LONP1	8636.51	-0.565428	0.168397	-3.3577	0.000785944	0.0126038
OLA1	3521.7	0.643705	0.191771	3.35663	0.000788979	0.0126429
AC027237.3	36.5386	-1.33407	0.397615	-3.35518	0.00079313	0.0126997
AL049543.1	67.4249	-1.01948	0.303899	-3.35468	0.000794578	0.0127044
PMPCA	2965.33	0.557246	0.166111	3.35466	0.000794628	0.0127044
GATA2-AS1	106.139	-1.03321	0.308254	-3.35181	0.000802851	0.0128245
DCBLD1	397.182	-0.595035	0.177536	-3.35164	0.000803356	0.0128245
ADAM22	108.68	-1.0679	0.318679	-3.351	0.000805192	0.012844
EBP	1602.46	0.67315	0.20096	3.34967	0.000809092	0.0128965
ASNA1	6402.67	-0.587938	0.175586	-3.34842	0.000812724	0.0129446
CBLB	761.853	-0.527071	0.157566	-3.34507	0.000822611	0.0130921
LARP4	1998.62	0.750021	0.224305	3.34376	0.00082652	0.0131444
WFDC21P	14.0418	-2.23523	0.668562	-3.34334	0.000827777	0.0131545
SERTAD4-AS1	82.0559	-0.921978	0.276047	-3.33994	0.000837979	0.0133066
P3H2-AS1	33.5579	-1.56286	0.468211	-3.33794	0.000844026	0.0133852
KCNC4	761.425	-0.629875	0.188717	-3.33767	0.000844837	0.0133852
RTN4RL1	9.25015	-3.02299	0.905682	-3.33781	0.000844423	0.0133852
GGT4P	578.299	0.558086	0.167219	3.33746	0.000845484	0.0133853
UBASH3B	2175.4	0.660342	0.197909	3.3366	0.000848104	0.0134167
FGF12	260.613	-0.700918	0.210087	-3.33632	0.00084894	0.0134199
SLC1A4	760.4	-0.708017	0.212281	-3.33528	0.000852141	0.0134604
SAA2	550.664	-0.678169	0.203438	-3.33355	0.000857465	0.0135343
AC090771.2	79.4262	-1.15213	0.345775	-3.33202	0.000862173	0.0135984
CHL1	39.0854	-2.05538	0.617145	-3.33046	0.000867014	0.0136646
FNBP1L	2341.77	0.800921	0.240546	3.3296	0.000869709	0.0136865
IQCA1	305.863	0.690179	0.207283	3.32965	0.000869558	0.0136865
HMOX2	2708.47	0.593177	0.178172	3.32924	0.000870837	0.0136941
NFE2L3	799.111	0.643188	0.193291	3.32756	0.000876094	0.0137665
OLAH	10.6578	-2.64296	0.79483	-3.32519	0.000883597	0.013874
SSBP2	265.161	-0.621995	0.187117	-3.32411	0.000887025	0.0139174
DYRK1B	2113.74	-0.605955	0.182303	-3.32389	0.000887706	0.0139177
IARS2	3242.61	0.597606	0.179834	3.3231	0.00089023	0.0139469
C11orf54	229.045	0.828169	0.249272	3.32235	0.000892635	0.0139742
AC025857.2	128.89	0.863752	0.260038	3.32163	0.00089492	0.0139946
COL26A1	15.577	-2.26132	0.680809	-3.32153	0.000895265	0.0139946
GBAP1	154.452	-0.735246	0.221441	-3.32027	0.000899295	0.0140472
CORO2A	602.689	0.699513	0.2107	3.31995	0.000900344	0.0140531
ARRB2	419.05	0.66235	0.199549	3.31924	0.000902632	0.014068
PARP4	5516.4	0.610486	0.183922	3.31926	0.000902567	0.014068
SHISA3	58.4143	-1.14831	0.346141	-3.31746	0.000908388	0.0141472
GATA3	136.397	-0.88614	0.267142	-3.31712	0.000909509	0.0141542
RRAD	1533.72	-0.652513	0.196738	-3.31666	0.000910988	0.0141667
RNF165	25.8741	-1.90765	0.575357	-3.3156	0.000914465	0.0142103
TMEM266	11.7214	-2.56346	0.773236	-3.31523	0.000915671	0.0142186
PLA2G12A	710.59	0.563049	0.169888	3.31423	0.000918959	0.0142486
LIPE	97.2417	1.01031	0.304838	3.31425	0.000918901	0.0142486
TUBG2	566.659	0.624024	0.188325	3.31354	0.000921219	0.0142731
AL118522.1	27.6792	-1.41102	0.426074	-3.31167	0.000927422	0.0143166
ID4	1565.89	-0.554765	0.167497	-3.31209	0.000926003	0.0143166
TBXA2R	40.9191	-1.20371	0.363394	-3.3124	0.000924986	0.0143166
PCDHGB6	172.504	-0.797246	0.24072	-3.31193	0.000926562	0.0143166
RABGAP1	884.737	0.653	0.197181	3.31168	0.000927387	0.0143166
AHCTF1	968.452	0.868067	0.262159	3.31123	0.000928876	0.0143239
H2AFY	4262.09	0.553302	0.167104	3.31111	0.000929258	0.0143239
ASPA	24.0316	1.60445	0.484601	3.31087	0.000930053	0.0143257
TRIM16L	1673.49	-0.546558	0.165091	-3.31065	0.000930803	0.0143267
KCNJ6	6.38232	-3.81382	1.15226	-3.30987	0.00093339	0.0143561
PLAGL1	938.964	-0.515842	0.155867	-3.30949	0.000934648	0.0143649
SETD3	2795.53	0.47778	0.144376	3.30928	0.000935355	0.0143653
TRAP1	3523.3	0.642499	0.194176	3.30884	0.000936825	0.0143721
NXPH4	16.1503	-1.96863	0.594979	-3.30874	0.000937166	0.0143721
SYT1	49.508	-1.4282	0.43178	-3.3077	0.000940655	0.01441
AC124798.1	105.744	0.927645	0.280459	3.3076	0.000941005	0.01441
FUT8	2046.71	-0.596654	0.180407	-3.30728	0.000942081	0.0144104
BAD	1543.5	-0.624686	0.188888	-3.30718	0.000942397	0.0144104
VIPR2	4.92082	-4.68638	1.41761	-3.30584	0.000946926	0.0144691
C19orf53	2104.01	-0.6511	0.196979	-3.30543	0.000948318	0.0144799
GDAP1	295.939	0.693785	0.209985	3.30397	0.000953259	0.0145448
AC090152.1	105.79	-1.03656	0.313902	-3.30216	0.00095942	0.0146176
COPZ2	302.888	-0.698874	0.211638	-3.30221	0.000959249	0.0146176
GAREM1	1165.13	-0.544588	0.164947	-3.3016	0.000961348	0.0146364
DDX49	2217.55	-0.583079	0.176628	-3.30117	0.00096284	0.0146485
NOTCH3	394.194	-0.619781	0.18793	-3.29794	0.000973984	0.0148074
MFAP5	21.6466	-1.65441	0.501867	-3.29651	0.000978937	0.0148719
MICAL1	4567.36	0.597006	0.181114	3.2963	0.000979687	0.0148726
SNAI2	634.768	-0.562549	0.170718	-3.29519	0.000983564	0.0149207
PLEKHH1	648.908	0.57293	0.174036	3.29202	0.000994716	0.015079
HIGD1A	2437.94	0.562783	0.170988	3.29136	0.000997047	0.0151035
AVP	3.53392	5.17304	1.57184	3.29107	0.000998086	0.0151058
TNC	11083	-0.47731	0.145039	-3.29091	0.000998634	0.0151058
MAP7	1253.15	0.556119	0.169001	3.29062	0.000999668	0.0151106
NUCB1	11115.6	-0.593739	0.180499	-3.28944	0.00100388	0.0151633
GFRA2	27.7005	-1.72712	0.525275	-3.28803	0.00100892	0.0152286
TAC1	110.319	-0.881595	0.26822	-3.28684	0.00101319	0.0152733
PCDHB15	31.4615	-1.43712	0.437266	-3.2866	0.00101406	0.0152733
STYX	1029.56	0.604655	0.183972	3.28667	0.00101379	0.0152733
PITPNA	3372.89	0.552559	0.168142	3.28627	0.00101525	0.0152803
AR	633.96	-0.733418	0.223247	-3.28524	0.00101896	0.0153252
GRN	32538.2	-0.586072	0.178623	-3.28106	0.00103418	0.015543
NR4A1	371.334	-0.69253	0.211207	-3.27892	0.00104207	0.0156503
YIPF3	7925.68	-0.572501	0.174616	-3.27863	0.00104313	0.0156551
ZNF503	5798.25	-0.613458	0.187126	-3.27831	0.00104431	0.0156617
ACTBL2	267.104	-0.756041	0.230635	-3.27808	0.00104516	0.0156633
SCARNA21	788.383	-0.66169	0.201902	-3.27728	0.00104813	0.0156961
EPB41L4B	293.292	0.804993	0.245643	3.27709	0.00104884	0.0156961
SLC30A10	5.48575	-4.02504	1.22871	-3.27583	0.00105353	0.0157439
ACACB	287.687	-0.695939	0.212446	-3.27583	0.00105351	0.0157439
TLR5	33.3849	-1.36493	0.416708	-3.27552	0.00105469	0.01575
AC025048.2	45.6778	-1.12577	0.344045	-3.27216	0.0010673	0.0159271
TSPAN11	1118.84	-0.653758	0.199814	-3.27184	0.0010685	0.0159337
ART5	37.6088	1.33964	0.409517	3.27127	0.00107065	0.0159545
SNX5	2596.14	0.565006	0.172779	3.27011	0.00107506	0.0160088
FAM69A	227.905	-0.674981	0.206472	-3.26912	0.00107883	0.0160535
SPRY4	825.572	0.717768	0.219788	3.26572	0.00109186	0.0162245
KIF5A	100.094	-0.919191	0.281459	-3.26581	0.0010915	0.0162245
BCORL1	1668.69	0.567603	0.173839	3.26511	0.00109421	0.0162478
AC008443.1	183.033	-0.760596	0.23296	-3.26492	0.00109497	0.0162478
ADGRA2	44.1185	-1.15086	0.352643	-3.26353	0.00110034	0.0163045
CCND1	19582.9	0.694865	0.212906	3.26372	0.00109962	0.0163045
HES7	17.3894	-2.18512	0.66964	-3.26313	0.0011019	0.0163162
NPBWR1	30.9795	-1.50852	0.462734	-3.26002	0.00111404	0.0164843
DOK6	99.0361	-1.08259	0.332307	-3.2578	0.00112279	0.0166021
LCN2	715.856	-0.638536	0.196048	-3.25704	0.00112581	0.0166234
AP1S1	7220.67	-0.585962	0.179896	-3.25723	0.00112505	0.0166234
CX3CL1	692.041	-0.627975	0.192889	-3.25563	0.00113143	0.0166947
MAP3K7CL	1216.23	0.489219	0.150339	3.2541	0.00113751	0.0167609
CD74	8143.26	0.591596	0.181793	3.25424	0.00113697	0.0167609
DLGAP2	5.77544	-4.38808	1.34891	-3.25307	0.00114167	0.0168105
CADPS	8.91238	-3.16412	0.972915	-3.2522	0.00114514	0.0168498
HLA-DRA	10.5903	-2.78639	0.857045	-3.25115	0.00114938	0.0168885
GLYATL1	54.8828	1.10594	0.340166	3.25119	0.00114925	0.0168885
SLC25A18	18.3747	-1.81905	0.559807	-3.24942	0.00115641	0.01698
MYOSLID	15.7556	-1.99367	0.614042	-3.2468	0.0011671	0.017114
TSHZ2	25.9484	-1.53062	0.471438	-3.2467	0.00116752	0.017114
ZNF213-AS1	302.765	-0.655105	0.201782	-3.24659	0.00116797	0.017114
TAOK3	676.21	0.679471	0.209301	3.24637	0.00116885	0.017115
MKI67	710.051	0.850775	0.262232	3.24436	0.00117717	0.0172128
IL1R2	46.3757	-1.23538	0.380757	-3.24455	0.00117638	0.0172128
RAB22A	2390.14	0.586735	0.180982	3.24196	0.00118711	0.0173462
LINC01311	67.7329	-1.05169	0.324534	-3.24062	0.0011927	0.0174157
UGT3A2	65.8077	-1.02718	0.317151	-3.23877	0.00120046	0.0175169
WDR35	336.129	1.02793	0.317638	3.23616	0.00121148	0.0176654
CLEC18B	269.134	-0.858897	0.265423	-3.23596	0.00121235	0.0176659
CYP17A1	33.8283	-1.42896	0.441634	-3.23561	0.00121383	0.0176753
GAB1	734.434	0.598155	0.185035	3.23266	0.00122645	0.0178467
ZNF37BP	118.684	1.09823	0.339875	3.23129	0.00123235	0.0179201
C12orf57	896.753	-0.652286	0.20201	-3.22898	0.00124234	0.018053
PCDHA4	91.7466	-0.930807	0.288356	-3.22798	0.00124668	0.0181035
TSPYL2	151.182	-0.749392	0.232177	-3.22767	0.00124802	0.0181104
HMCES	802.391	0.60153	0.186416	3.22682	0.00125176	0.0181522
IFI27	1218.36	-0.754816	0.233976	-3.22604	0.00125515	0.0181888
PHF21A	1112.57	-0.500199	0.155114	-3.22471	0.00126098	0.0182609
RNF123	2383.52	0.643709	0.19983	3.22128	0.00127618	0.0184683
FGG	3.4943	-5.10222	1.58445	-3.22019	0.00128107	0.0185174
MCRIP1	2746.09	-0.583626	0.181243	-3.22013	0.00128134	0.0185174
CRYBG1	572.193	0.671137	0.208433	3.21991	0.00128229	0.0185184
EIF4EBP2	6249.74	0.545278	0.169558	3.21587	0.0013005	0.0187685
TMCC2	389.254	-0.695074	0.216326	-3.21309	0.00131316	0.0189383
TSHZ3	53.5778	-1.09195	0.339907	-3.21249	0.00131588	0.0189646
AC138028.6	74.0675	1.04129	0.324166	3.21221	0.00131719	0.0189704
MPZL2	140.419	-0.819518	0.25529	-3.21014	0.00132671	0.0190886
LINC00958	1562.21	0.543333	0.169261	3.21003	0.00132721	0.0190886
DEPDC7	88.4605	1.24998	0.389451	3.2096	0.00132922	0.0191045
ID1	5392.78	-0.52047	0.162193	-3.20896	0.00133216	0.0191336
PLEKHD1	24.6786	1.7434	0.5434	3.20832	0.00133512	0.0191501
GPAT3	251.623	0.647679	0.201865	3.20849	0.00133436	0.0191501
CAPN10-AS1	127.056	-0.986648	0.307573	-3.20785	0.00133729	0.0191682
VSTM2L	98.6068	-0.899666	0.280594	-3.20629	0.00134461	0.0192599
ACAT2	1368.46	0.684307	0.213457	3.20583	0.00134676	0.0192776
RBPMS-AS1	290.455	0.653715	0.203968	3.20499	0.00135065	0.0193202
RASAL2	1675.97	0.586088	0.182905	3.20432	0.00135382	0.0193524
SLC22A11	58.7773	-1.46387	0.456912	-3.20383	0.00135614	0.0193723
C9orf3	1668.14	-0.496911	0.155135	-3.2031	0.00135957	0.0194082
TMED9	7533.56	-0.557871	0.174254	-3.20149	0.0013672	0.0195039
TENM4	2990.78	-0.512405	0.160098	-3.20058	0.00137152	0.0195524
POMT2	2250.78	-0.579301	0.181043	-3.1998	0.00137525	0.0195922
CLCF1	3960.77	0.547276	0.171059	3.19933	0.00137747	0.0196105
MAP1B	22528.9	0.623057	0.194928	3.19634	0.00139181	0.0198014
BEX3	2088.81	-0.558936	0.174879	-3.19612	0.00139289	0.0198034
EEF1B2	6959.47	0.458082	0.143342	3.19572	0.00139482	0.019804
CTSS	866.166	0.599757	0.187668	3.19584	0.00139423	0.019804
RARRES3	1213.96	-0.669494	0.209534	-3.19516	0.00139753	0.0198291
MMAA	357.257	0.848143	0.265657	3.19262	0.00140988	0.0199774
PRRX1	4.4442	-4.83729	1.51511	-3.1927	0.00140949	0.0199774
BACE1	1072.86	-0.543255	0.170192	-3.19202	0.00141282	0.0200055
RAI14	5667.28	0.713052	0.223407	3.19171	0.00141433	0.0200135
TTC7A	1724.54	0.57935	0.181603	3.1902	0.00142172	0.0201046
SMAD3	6327.2	0.603231	0.18913	3.1895	0.00142517	0.0201399
SARAF	6308.16	-0.473206	0.148423	-3.18823	0.00143146	0.0202016
C20orf166-AS1	6.59751	-3.53785	1.10962	-3.18836	0.00143083	0.0202016
SAMD11	597.304	-0.631549	0.198142	-3.18735	0.00143584	0.0202499
PCLO	295.475	0.722076	0.226584	3.18679	0.0014386	0.0202658
CR381653.2	15.7359	-1.83078	0.574499	-3.18673	0.00143889	0.0202658
ATOH8	1747.73	-0.603732	0.189498	-3.18595	0.0014428	0.0203073
NPIPB5	99.9741	0.795164	0.24961	3.18562	0.00144444	0.0203167
PRADC1	426.514	0.636029	0.199694	3.18502	0.00144745	0.0203455
ENTPD3	57.0017	-1.1393	0.35777	-3.18444	0.00145032	0.0203722
MKNK2	12743.8	0.529698	0.166354	3.18416	0.00145174	0.020375
AC012485.3	10.5478	-2.79423	0.877586	-3.184	0.00145255	0.020375
ZIC5	9.56793	-2.65983	0.835469	-3.18363	0.00145439	0.020375
SULT2B1	19.3605	1.81453	0.569954	3.18365	0.00145432	0.020375
RBM24	448.703	-0.681617	0.214128	-3.18322	0.00145648	0.0203907
DAGLA	517.959	0.647561	0.203497	3.18217	0.00146176	0.0204511
MBNL1-AS1	131.639	-0.760414	0.239002	-3.18162	0.00146456	0.020463
PCDHGB5	735.665	-0.550612	0.173055	-3.18172	0.00146405	0.020463
CASQ1	24.3037	-1.49519	0.470227	-3.17971	0.00147422	0.0205843
LINC01278	944.741	-0.559787	0.176068	-3.17939	0.00147585	0.0205935
SCD	34050.8	0.776408	0.244243	3.17883	0.00147869	0.0206195
NKX3-1	199.599	0.71941	0.226365	3.1781	0.00148241	0.0206303
TUBGCP4	535.835	0.610897	0.192215	3.1782	0.00148194	0.0206303
ING4	703.099	-0.674418	0.212197	-3.17827	0.00148157	0.0206303
HIST1H2BK	2526.55	-0.53641	0.168806	-3.17766	0.00148467	0.0206481
ARVCF	2849.54	-0.57422	0.18088	-3.17459	0.00150048	0.0208542
ACSM5	392.037	-0.732602	0.230805	-3.17411	0.00150295	0.0208747
IQSEC3	26.5732	-1.70925	0.538683	-3.17301	0.00150867	0.0209403
SCRN3	310.559	0.824375	0.260011	3.17055	0.00152153	0.021105
MSMO1	4168.3	0.645912	0.203772	3.16978	0.00152553	0.0211465
AC009133.1	321.667	0.575222	0.181516	3.16898	0.00152973	0.0211907
DPYD	165.728	-0.769277	0.242806	-3.16828	0.00153344	0.0212143
ZDHHC1	599.539	-0.690362	0.217889	-3.16841	0.00153276	0.0212143
ROR2	10.3793	-2.63823	0.832802	-3.1679	0.00153546	0.0212283
FBXL7	235.845	-0.69249	0.218612	-3.16766	0.00153671	0.0212316
MCPH1-AS1	21.4941	-1.56948	0.495593	-3.16687	0.00154087	0.0212751
FGD4	864.572	0.768116	0.242579	3.16646	0.00154307	0.0212916
SLC34A1	12.5913	2.45373	0.775068	3.16582	0.00154646	0.0213243
ADAM12	2456.65	-0.511468	0.161615	-3.16473	0.00155228	0.0213906
CNPY4	257.25	-0.659212	0.208315	-3.16449	0.00155356	0.0213942
C1QL2	20.975	-2.15198	0.680167	-3.1639	0.00155668	0.0214231
RN7SL832P	19.1057	-1.82662	0.577401	-3.16353	0.0015587	0.0214369
EMP3	5678.45	-0.496506	0.157029	-3.16188	0.00156756	0.0215448
AL050338.2	119.75	-0.823358	0.260475	-3.16099	0.00157233	0.021591
FAM167A	147.684	-0.781239	0.247159	-3.16087	0.00157298	0.021591
ADRA1A	3.59248	-4.98201	1.57631	-3.16055	0.00157469	0.0216005
ALOX12B	7.91916	-2.91906	0.924379	-3.15786	0.00158933	0.0217871
PCDHGB1	85.0492	-0.880261	0.278852	-3.15673	0.00159547	0.021857
TPST1	506.516	-0.538371	0.170597	-3.1558	0.0016006	0.0219008
FAM196A	33.3616	-1.29451	0.410221	-3.15563	0.0016015	0.0219008
LRRC25	8.70354	-2.95428	0.936209	-3.15558	0.00160179	0.0219008
MFAP3L	875.141	0.780689	0.247428	3.15521	0.00160383	0.0219145
NKX2-5	4.22599	-4.87618	1.54564	-3.15479	0.00160613	0.0219317
SSTR2	14.4443	-2.04978	0.649898	-3.154	0.0016105	0.0219771
PEX1	254.923	0.855933	0.271463	3.15303	0.00161583	0.0220356
L1CAM	20442.9	-0.497178	0.157698	-3.15273	0.00161752	0.0220444
EGR1	1211.9	0.514726	0.163289	3.15223	0.00162028	0.0220565
TRIB3	4247.81	-0.535545	0.169896	-3.15219	0.00162051	0.0220565
TINAG	163.99	0.852931	0.270833	3.14929	0.00163667	0.022262
SELENOV	3.91418	-4.5969	1.4608	-3.14684	0.00165044	0.0224349
AL031055.1	16.5823	-1.77542	0.564657	-3.14424	0.00166519	0.0226178
KLK6	1083.84	1.7479	0.555933	3.14409	0.00166605	0.0226178
SOX12	3394.34	-0.561957	0.178873	-3.14166	0.00167992	0.0227803
TSPAN2	471.964	-0.733627	0.233519	-3.14162	0.00168018	0.0227803
AC233723.2	3.86412	4.65674	1.48322	3.13963	0.00169164	0.022921
CD22	15.6341	-1.879	0.598565	-3.13917	0.00169424	0.0229415
HOXA10-AS	402.797	-0.642	0.204549	-3.13861	0.00169752	0.0229711
STX16	1477.66	-0.485944	0.154974	-3.13565	0.00171474	0.0231891
IL36RN	4.82647	-4.26091	1.35936	-3.13449	0.00172154	0.0232513
CGN	942.988	0.826052	0.263528	3.13459	0.00172093	0.0232513
IGFBP7	53474.1	-0.564399	0.18008	-3.13416	0.00172347	0.0232625
GRM8	28.2451	-1.57783	0.503615	-3.13302	0.00173021	0.0233373
GNG12	12800.7	0.532928	0.17011	3.13284	0.00173124	0.0233373
BTN2A1	806.101	-0.484248	0.154697	-3.1303	0.00174628	0.0235251
RAB3A	106.916	-0.812351	0.259533	-3.13005	0.00174778	0.0235302
NES	363.942	-0.702986	0.224642	-3.12936	0.00175189	0.0235704
EDNRA	379.201	-0.713429	0.228061	-3.12824	0.00175857	0.0236453
TRMT112	2588.73	-0.518472	0.165763	-3.12779	0.00176125	0.0236661
P2RX4	1604.5	-0.540099	0.17287	-3.1243	0.00178229	0.0239336
AL512274.1	122.859	0.951877	0.304714	3.12384	0.0017851	0.0239561
AC098679.1	15.3963	-1.97158	0.631205	-3.12351	0.00178705	0.023967
LINC00622	18.5647	1.84899	0.592162	3.12245	0.00179354	0.0240387
RNF144B	2065.34	-0.518865	0.166197	-3.12198	0.00179638	0.0240614
INHBE	132.218	-1.04953	0.336222	-3.12155	0.00179903	0.0240816
CSMD2	146.775	-0.771196	0.24716	-3.12023	0.00180712	0.0241746
AP003119.1	5.48036	-4.25432	1.36368	-3.11974	0.00181013	0.0241994
NIT2	1727.53	0.577118	0.185076	3.11827	0.00181914	0.0243044
RCN1	6693.33	-0.445902	0.143028	-3.11758	0.00182343	0.0243464
SLC25A1	11912.1	0.566188	0.181686	3.1163	0.00183137	0.0244368
TAF9B	193.319	0.753764	0.241994	3.1148	0.00184071	0.0245459
G6PD	7646.25	-0.550284	0.176739	-3.11354	0.00184859	0.0246353
ALDH1A1	2606.36	-0.847908	0.272349	-3.11332	0.00184998	0.0246383
FBXL19	3824.97	-0.492062	0.158065	-3.11304	0.00185173	0.0246461
C9orf16	2023.08	-0.571675	0.183659	-3.1127	0.00185387	0.024659
SOCS2-AS1	194.307	0.747383	0.240208	3.11139	0.00186207	0.0247232
CDH1	3648.5	-0.460601	0.148038	-3.11137	0.00186218	0.0247232
TMEM150B	15.5238	1.79412	0.576633	3.11137	0.00186222	0.0247232
ST6GAL1	1209.8	-0.640408	0.20588	-3.11059	0.00186711	0.0247725
CKMT2-AS1	103.658	-0.808157	0.259861	-3.10996	0.00187114	0.0247946
OLIG3	4.07614	-4.44366	1.42876	-3.11014	0.00186996	0.0247946
UBD	58.1201	1.12671	0.362432	3.10874	0.00187888	0.0248815
GFER	1267.25	0.552491	0.177804	3.1073	0.00188807	0.0249875
DDOST	8654.07	-0.514073	0.16546	-3.10693	0.00189039	0.0250025
MLPH	755.254	0.622231	0.200307	3.10638	0.00189394	0.0250337
PIDD1	652.198	-0.602572	0.194112	-3.10425	0.00190765	0.0251991
ARHGEF12	6191.43	0.627972	0.202331	3.10369	0.00191122	0.0252306
L2HGDH	327.099	0.666514	0.214805	3.10288	0.00191649	0.0252843
DCDC2	6736.89	0.673853	0.217255	3.10167	0.00192432	0.0253716
RNU6-2	132.722	-0.829161	0.267513	-3.09952	0.00193833	0.0255404
PLCD4	25.0417	-1.45474	0.469524	-3.09833	0.00194613	0.025627
AC147067.1	17.7	-1.7022	0.549462	-3.09794	0.00194874	0.0256274
BMP1	5850.94	-0.562952	0.181728	-3.09777	0.0019498	0.0256274
SMAD6	668.296	-0.622162	0.200832	-3.09793	0.00194878	0.0256274
SLC17A1	870.026	0.736583	0.237796	3.09755	0.0019513	0.025631
LACTB2	1318.67	0.616224	0.198952	3.09735	0.00195259	0.025632
ARRDC4	359.025	-0.66984	0.216281	-3.09708	0.00195435	0.0256391
EGFR	7378.28	0.561827	0.181429	3.09668	0.00195703	0.0256583
LRSAM1	951.854	-0.623252	0.201305	-3.09605	0.00196115	0.0256845
PCDHGA11	101.349	-0.791637	0.255696	-3.09601	0.00196147	0.0256845
BLNK	46.5891	-1.11566	0.36042	-3.09544	0.00196524	0.0257179
ACMSD	70.7189	1.01962	0.329422	3.09518	0.00196694	0.0257241
BARX2	23.7779	-1.81205	0.585518	-3.09479	0.00196954	0.0257422
CDH17	16.56	-1.81072	0.585243	-3.09397	0.00197498	0.0257812
CTTNBP2	253.275	-0.67156	0.217044	-3.09412	0.00197395	0.0257812
TNFSF9	1251.4	0.541948	0.175174	3.09377	0.00197633	0.0257828
CNNM1	284.819	0.65046	0.210314	3.0928	0.00198276	0.0258348
APH1A	7208.38	-0.524877	0.169707	-3.09284	0.00198251	0.0258348
VGLL4	3669.85	-0.520408	0.168321	-3.09176	0.00198974	0.0259097
TMEM164	1195.63	0.585571	0.189412	3.09152	0.00199132	0.0259143
DDX60L	1053.66	0.810434	0.262237	3.09047	0.00199841	0.0259905
ASB13	414.279	0.574867	0.186032	3.09015	0.00200056	0.0260023
ST3GAL5	334.499	-0.648891	0.210058	-3.0891	0.00200767	0.0260786
NAE1	634.226	0.786141	0.254607	3.08766	0.00201739	0.0261888
ABHD6	326.482	-0.64773	0.209867	-3.08638	0.00202611	0.0262858
AC107373.2	80.1421	-0.946235	0.30667	-3.08552	0.002032	0.0263297
HLF	180.592	0.746532	0.241935	3.08567	0.00203094	0.0263297
PSG5	472.42	0.592596	0.192148	3.08406	0.00204194	0.0264422
PLEKHA1	1816.41	0.541234	0.175517	3.08365	0.00204475	0.0264623
UHMK1	4801.78	0.642461	0.208502	3.08132	0.00206087	0.0266547
LAYN	932.511	-0.577605	0.18754	-3.07991	0.00207065	0.0267631
SDC2	2381.69	-0.466765	0.151569	-3.07956	0.00207307	0.0267631
SH3BGRL2	725.526	0.506867	0.164587	3.07963	0.00207256	0.0267631
REEP1	61.1331	-1.05976	0.344179	-3.0791	0.00207627	0.0267879
SLAMF7	17.2607	-1.72841	0.56144	-3.07852	0.00208031	0.0268236
MFSD7	162.098	0.780386	0.253539	3.07797	0.00208418	0.0268451
DDX41	3641.88	-0.529384	0.171994	-3.07792	0.00208452	0.0268451
RMND1	578.291	0.661709	0.215017	3.07748	0.00208759	0.0268681
RABEPK	568.629	0.585898	0.190409	3.07704	0.00209065	0.0268911
LARGE2	25.8676	-1.55698	0.50633	-3.07503	0.00210478	0.0270398
MTFMT	515.837	0.547409	0.178011	3.07514	0.00210404	0.0270398
HGNC:18790	28.3142	-1.4001	0.45556	-3.07337	0.00211656	0.0271591
RPUSD4	902.942	0.625685	0.203584	3.07336	0.00211665	0.0271591
AC020909.2	5.65484	-4.01115	1.30633	-3.07054	0.00213669	0.0273996
GAN	1039.61	0.610839	0.198958	3.07019	0.00213922	0.0274154
ANXA10	13.3682	-2.1699	0.706997	-3.06919	0.00214643	0.0274911
HCG22	117.473	-0.880251	0.286828	-3.06892	0.00214833	0.0274986
INPP5D	81.8907	-0.906606	0.295538	-3.06765	0.00215753	0.0275995
TUBA1A	30724.5	-0.493126	0.160788	-3.06694	0.00216262	0.0276479
AC067750.1	112.947	0.75354	0.245746	3.06634	0.00216697	0.0276699
ACADSB	485.694	0.736904	0.24031	3.06647	0.00216604	0.0276699
B3GNT9	635.084	-0.577529	0.188401	-3.06543	0.00217358	0.0277375
CYB5R1	1334.9	-0.544606	0.177679	-3.0651	0.00217594	0.0277508
LGALS3	3307.98	0.610812	0.199339	3.06419	0.00218262	0.0278023
TRIM67	33.2406	-1.3124	0.428298	-3.06422	0.00218242	0.0278023
FHL1	929.075	-0.670404	0.218839	-3.06345	0.00218801	0.0278542
AC092902.2	69.1193	-0.928817	0.303341	-3.06196	0.00219896	0.0279766
DGCR6	133.374	-0.719373	0.235053	-3.06047	0.00220992	0.0280991
KAT6A	1262.8	0.56521	0.184777	3.05888	0.00222166	0.0282143
EPHA5	9.37907	-2.93916	0.960854	-3.05891	0.00222144	0.0282143
NCALD	479.382	-0.564838	0.184691	-3.05828	0.00222614	0.0282541
GDPGP1	449.243	0.573355	0.187525	3.05749	0.00223202	0.0282986
GDI2	7063.68	0.573883	0.1877	3.05744	0.00223233	0.0282986
DOCK9	1685.95	0.731234	0.239223	3.05671	0.00223781	0.028351
IGFBPL1	131.468	-0.775743	0.25406	-3.05339	0.00226271	0.0286493
KATNB1	1084.09	-0.539045	0.17658	-3.0527	0.00226792	0.0286979
ESPL1	221.971	0.711474	0.233104	3.05217	0.00227193	0.0287314
DMPK	829.703	-0.493186	0.161628	-3.05137	0.00227801	0.0287909
OAZ3	53.6536	-1.1117	0.364512	-3.04982	0.0022898	0.0289226
KCTD4	100.501	1.2179	0.399575	3.04798	0.00230386	0.0290828
PNPO	3541.16	0.50144	0.164531	3.04769	0.0023061	0.0290936
NUDT5	2109.8	-0.564241	0.185174	-3.04708	0.00231076	0.0291161
FMNL3	1019.57	0.571136	0.187447	3.04691	0.00231203	0.0291161
PRAP1	6.63569	3.60017	1.18144	3.04727	0.00230931	0.0291161
ALDH1A2	340.545	-0.615056	0.201908	-3.04621	0.00231743	0.0291435
PCDHGA6	138.814	-0.703529	0.230945	-3.04631	0.00231671	0.0291435
KIF20A	204.416	0.808531	0.265432	3.04609	0.00231836	0.0291435
PARVB	1262.54	0.54874	0.180171	3.04566	0.00232172	0.0291544
ADAMTS15	224.561	-0.687609	0.22577	-3.04562	0.002322	0.0291544
FGF19	5.41663	-4.16698	1.36838	-3.04519	0.00232534	0.0291616
LZTS1	1328.88	-0.674842	0.221598	-3.04534	0.00232417	0.0291616
COL5A1	114.928	-0.916771	0.301098	-3.04476	0.00232869	0.0291862
AC005618.1	20.5385	-1.63513	0.537067	-3.04455	0.00233026	0.0291885
XPR1	2501.02	0.534803	0.175686	3.04409	0.00233388	0.0292165
ALDH1A3	4100.66	0.442166	0.145308	3.04296	0.00234266	0.029309
GBA	6146.49	-0.528969	0.173848	-3.04271	0.00234462	0.0293161
ELOVL3	13.8403	1.97316	0.64906	3.04003	0.00236553	0.02956
DPEP1	48.5311	1.12842	0.371228	3.03968	0.00236826	0.0295765
LAP3	1479.63	0.531857	0.175011	3.039	0.00237368	0.029599
VAV2	2882.5	0.532684	0.175334	3.03811	0.00238066	0.029599
ZNF319	1815.45	-0.489983	0.161259	-3.03849	0.0023777	0.029599
RPP40	209.737	0.643961	0.211929	3.03857	0.00237704	0.029599
MOCS1	958.376	0.538216	0.177116	3.03877	0.00237548	0.029599
SGSM1	6.9007	-3.07649	1.01266	-3.03803	0.0023813	0.029599
JPH2	353.293	-0.754272	0.248257	-3.03827	0.00237939	0.029599
CRIP2	4126.1	-0.604756	0.199037	-3.03841	0.00237834	0.029599
HOXB8	625.842	-0.678624	0.223416	-3.03749	0.00238557	0.0296345
GPRC5C	5949.82	-0.550736	0.181338	-3.03708	0.00238886	0.0296579
GREM1	165.096	-0.751259	0.247463	-3.03584	0.00239865	0.0297619
PBDC1	348.046	0.769332	0.253591	3.03376	0.00241529	0.0299301
ARL4D	337.573	-0.598502	0.197314	-3.03326	0.00241931	0.0299301
SOX11	178.213	-2.20986	0.728448	-3.03365	0.00241615	0.0299301
CHCHD4	256.083	0.622418	0.205195	3.0333	0.00241898	0.0299301
LPCAT3	3353.37	0.540179	0.178082	3.03332	0.00241878	0.0299301
GNAS	31267.6	-0.49999	0.164887	-3.03232	0.0024268	0.0299875
C6orf132	2982.34	0.609191	0.200896	3.03237	0.00242642	0.0299875
C16orf45	258.074	-0.593712	0.195862	-3.03128	0.00243522	0.0300563
EME1	14.5255	1.98307	0.654168	3.03143	0.00243398	0.0300563
SHANK2	1884.82	0.505936	0.166945	3.03055	0.00244111	0.0301114
ARHGAP23	3502.96	0.510156	0.168352	3.03029	0.00244319	0.0301194
SYNJ2	1344.77	0.526681	0.173864	3.02927	0.00245149	0.0302039
RAD21	1434.1	0.586751	0.19379	3.02776	0.0024637	0.0303366
KLHDC7B	33.0075	-1.26245	0.417003	-3.02742	0.0024665	0.0303533
QSOX1	7369.38	-0.543708	0.179607	-3.02721	0.00246822	0.0303568
AGMO	33.5624	1.28532	0.424616	3.02702	0.00246979	0.0303584
SCART1	26.6587	-1.45071	0.479432	-3.02588	0.00247908	0.0304144
MSC	1400.13	-0.545829	0.180363	-3.02628	0.00247582	0.0304144
HLA-DQA1	12.2051	-2.53742	0.838588	-3.02583	0.00247953	0.0304144
GLI3	426.408	-0.571593	0.188909	-3.02576	0.00248013	0.0304144
DSEL	515.362	-0.739188	0.24434	-3.02524	0.00248433	0.0304482
FOXC2	64.6504	1.03277	0.341474	3.02444	0.0024909	0.030511
RASL11A	88.5029	-0.936217	0.30959	-3.02406	0.00249409	0.0305323
USF3	1168.58	0.627976	0.207718	3.02321	0.00250107	0.0305999
SOD3	927.897	-0.631347	0.208923	-3.02191	0.00251182	0.0307137
ARPP19	5942.36	0.607563	0.201086	3.02142	0.00251596	0.0307464
SQOR	773.928	0.540798	0.179051	3.02036	0.00252472	0.0308356
NECAB2	19.3458	-1.87072	0.619557	-3.01944	0.00253241	0.0309115
MMD	853.564	0.568712	0.188364	3.01923	0.00253422	0.0309157
TUBG1	2409.74	0.529225	0.175297	3.01902	0.00253594	0.0309188
PCDHB7	12.6002	-2.26981	0.75214	-3.01781	0.00254609	0.0310246
TNFSF15	639.553	0.786042	0.26067	3.01547	0.0025658	0.0312467
MAP1LC3A	857.03	-0.619516	0.205468	-3.01515	0.00256853	0.0312492
KIF1B	3006.51	0.532884	0.176738	3.0151	0.00256898	0.0312492
DUSP26	3.64724	-4.80842	1.59528	-3.01415	0.00257702	0.0313069
DHRS7	1211.02	-0.491967	0.163218	-3.01416	0.00257692	0.0313069
AC011504.1	23.6485	-1.56384	0.518857	-3.01401	0.00257818	0.0313069
TPK1	558.029	0.490679	0.163068	3.00904	0.00262071	0.0317866
RBPJ	1120.6	0.674655	0.224197	3.0092	0.00261935	0.0317866
SFXN5	1305.04	-0.52439	0.174382	-3.00713	0.00263724	0.0319504
ZNF385D	93.659	-0.956437	0.318043	-3.00725	0.00263619	0.0319504
AL161431.1	882.803	-0.554011	0.184299	-3.00605	0.00264666	0.032046
PCDHGA2	162.481	-0.669408	0.222702	-3.00585	0.00264837	0.0320477
SIX5	1031.1	-0.522423	0.173812	-3.00568	0.00264984	0.0320477
IRX3	92.8867	-1.3557	0.451111	-3.00525	0.00265364	0.0320568
CEP55	156.175	0.954699	0.317677	3.00525	0.00265361	0.0320568
SLC25A23	7029.46	-0.520502	0.173287	-3.0037	0.00266718	0.0321835
SGCE	637.032	-0.557483	0.185594	-3.00378	0.00266644	0.0321835
NELFCD	1274.44	0.517105	0.172198	3.00297	0.00267355	0.0322419
TSPAN13	1521.86	-0.518943	0.172835	-3.00253	0.00267749	0.0322708
VTRNA1-3	122.866	-0.750992	0.250223	-3.00129	0.00268836	0.0323834
MYBPC2	27.7532	-1.33258	0.44417	-3.00017	0.00269832	0.0324848
GSDMD	1691.27	0.506958	0.169074	2.99844	0.00271369	0.0326511
SRCIN1	36.7162	-1.1791	0.393263	-2.99825	0.00271537	0.0326526
DCLK2	497.824	-0.567423	0.189285	-2.99772	0.0027201	0.0326909
CCDC8	560.699	-0.520355	0.173623	-2.99705	0.00272608	0.0327441
ISM2	41.9317	-1.11335	0.371555	-2.99648	0.0027312	0.0327777
AL353625.1	216.231	-0.605321	0.202034	-2.99614	0.0027342	0.0327777
ABCC6P2	60.0023	0.952648	0.317987	2.99587	0.00273667	0.0327777
SSUH2	6.55627	2.90035	0.968083	2.99597	0.00273575	0.0327777
AC139149.1	40.3355	-1.15953	0.387016	-2.99608	0.00273477	0.0327777
UNC5CL	577.723	0.489272	0.163354	2.99516	0.00274302	0.0328352
CENPE	43.8161	1.74145	0.581555	2.99447	0.00274925	0.032891
AC245297.1	27.6305	-1.34389	0.448883	-2.99386	0.00275472	0.0329243
REEP6	1154.71	-0.587938	0.196384	-2.99381	0.00275516	0.0329243
AGXT	9.25873	-2.49834	0.834723	-2.99302	0.00276233	0.0329913
LRRC29	144.827	-0.693162	0.231672	-2.992	0.0027716	0.0330833
AC091940.1	50.9066	1.09356	0.365609	2.99107	0.00277999	0.0331646
CD46	4066.57	0.66767	0.223269	2.99042	0.00278592	0.0332164
HSPB1	41690.7	-0.511953	0.171215	-2.99012	0.00278871	0.0332309
MDK	2506.11	-0.605138	0.202422	-2.98949	0.00279446	0.0332806
OTUD4	1961.89	0.624902	0.209064	2.98904	0.00279852	0.0332914
TUSC2	2556.88	-0.498705	0.166838	-2.98915	0.00279752	0.0332914
PIP5K1B	37.2961	-1.11392	0.372722	-2.9886	0.00280258	0.0333069
FMO1	127.454	0.947711	0.317113	2.98856	0.00280299	0.0333069
OBSL1	1841.6	-0.512179	0.171468	-2.98702	0.00281714	0.0334561
POMGNT1	2891.1	-0.491463	0.164544	-2.98682	0.00281897	0.033459
CMBL	1373.93	-0.514062	0.172151	-2.98612	0.00282546	0.0335171
MAN1A1	1807.99	0.577251	0.193334	2.98577	0.00282869	0.0335365
PROM1	1379.23	-0.571344	0.191414	-2.98486	0.0028371	0.0336173
SCAI	175.088	0.787543	0.263948	2.9837	0.00284787	0.033707
BHLHA15	24.8649	1.56684	0.52513	2.98373	0.00284761	0.033707
PC	800.458	-0.54803	0.183717	-2.98301	0.00285426	0.0337463
MT2A	12389.9	0.701155	0.235051	2.983	0.00285439	0.0337463
MATN2	1832.21	-0.433976	0.145508	-2.9825	0.00285907	0.0337826
CRYL1	1608.92	0.482001	0.161647	2.98182	0.00286542	0.0338386
CDC42EP3	1931.3	-0.478863	0.160612	-2.98148	0.00286859	0.0338415
NARS2	292.128	0.645502	0.216506	2.98145	0.00286888	0.0338415
ZNF789	388.379	-0.569651	0.191119	-2.98061	0.00287673	0.0339152
RSAD1	815.496	0.546786	0.183518	2.97946	0.00288753	0.0340234
C9orf163	20.8249	-1.5161	0.509052	-2.97829	0.00289859	0.0341303
CYYR1	23.1244	-1.46697	0.492577	-2.97816	0.00289984	0.0341303
GLB1L	1169.14	-0.556433	0.186855	-2.97789	0.00290244	0.0341418
CMSS1	146.076	0.873032	0.293351	2.97607	0.00291972	0.0343258
MTERF3	174.634	0.758092	0.254761	2.9757	0.00292321	0.0343478
DDX39BP2	23.0183	1.41729	0.476361	2.97524	0.00292755	0.0343795
CXCL10	17.2155	-1.84431	0.619995	-2.97472	0.00293257	0.0344192
AZIN2	153.249	-0.717746	0.241497	-2.97207	0.00295796	0.0346881
LBR	1102.2	0.5418	0.182302	2.97199	0.00295877	0.0346881
ABTB2	4954.85	0.544815	0.183446	2.96989	0.00297905	0.0348871
AC007638.2	35.3933	1.39817	0.470764	2.97001	0.00297794	0.0348871
CYP26B1	16.4064	-1.76629	0.59509	-2.9681	0.00299647	0.0350715
UPB1	32.312	1.28099	0.431809	2.96657	0.00301146	0.0351904
AC005089.1	6.18682	2.89435	0.975719	2.96638	0.00301331	0.0351904
ADAMTS3	2000.56	0.623536	0.210193	2.96649	0.00301222	0.0351904
PDE4C	15.6639	-1.68664	0.568532	-2.96665	0.00301061	0.0351904
2023-12-01	40.4688	1.81232	0.611218	2.9651	0.00302584	0.0353171
IGFBP6	790.826	-0.530821	0.179149	-2.96302	0.0030464	0.0354981
KIF11	130.499	1.1053	0.373026	2.96308	0.00304581	0.0354981
UBE2M	3720.73	-0.517099	0.174501	-2.9633	0.00304359	0.0354981
KDM1B	1101.69	0.638774	0.215615	2.96256	0.00305088	0.0355305
KRT18P10	11.0788	2.37697	0.802497	2.96197	0.00305676	0.0355794
GFOD1	348.383	-0.606386	0.204738	-2.96177	0.0030588	0.0355835
ERVV-2	456.599	-0.63299	0.213736	-2.96155	0.00306099	0.0355893
MAST2	3374.31	0.551734	0.186381	2.96025	0.00307389	0.0357196
NAT1	111.288	0.93796	0.316904	2.95976	0.00307876	0.0357564
IMPDH2	3793.81	0.502866	0.169925	2.95934	0.00308296	0.0357855
NT5DC1	811.195	0.618784	0.209146	2.95862	0.00309016	0.0358492
PHF20	1080.94	0.533195	0.180433	2.95508	0.00312589	0.0362238
BX284668.2	36.2798	-1.30392	0.441241	-2.95512	0.0031255	0.0362238
CD24	41474.9	-0.453069	0.153351	-2.95447	0.00313211	0.036276
FAM222A	90.1616	-0.940182	0.318282	-2.95393	0.00313753	0.0363188
AC103702.1	120.426	-0.846289	0.28662	-2.95265	0.00315055	0.0364294
FSCN1	22384	-0.515012	0.174418	-2.95275	0.00314961	0.0364294
MR1	831.744	-0.470091	0.159229	-2.95229	0.00315426	0.0364323
SOWAHB	295.753	0.638326	0.216209	2.95235	0.00315362	0.0364323
SMCHD1	719.689	0.890386	0.301638	2.95183	0.00315892	0.0364662
CALCR	7.74348	-2.82397	0.957024	-2.95079	0.00316967	0.0365702
ASNSD1	462.498	0.809428	0.274363	2.95021	0.00317559	0.0366184
AC092675.1	31.8592	-1.46414	0.496449	-2.94922	0.00318575	0.0366953
AL078590.2	3.92614	-4.41498	1.49695	-2.94931	0.00318483	0.0366953
CASC19	915.958	0.802856	0.272339	2.948	0.00319839	0.0368208
PCDHB8	16.5771	-1.92207	0.652297	-2.94661	0.00321276	0.036966
DLEU2	114.338	-0.796916	0.270499	-2.94609	0.00321817	0.037008
NFIL3	1058.81	-0.451819	0.153388	-2.94559	0.0032234	0.037048
SNHG14	2206.6	-0.495908	0.168394	-2.94492	0.00323035	0.0370873
LINC01510	7.30566	2.78442	0.945482	2.94498	0.00322978	0.0370873
CHST1	7.16106	-3.36397	1.14243	-2.94457	0.00323403	0.0371094
EMC10	8421.21	-0.494419	0.167982	-2.94329	0.00324744	0.037243
AP000892.3	121.105	-0.887769	0.301655	-2.94299	0.00325061	0.037259
CASP6	882.154	0.498786	0.169524	2.94228	0.00325803	0.0373238
DDX21	3161.28	0.701213	0.238347	2.94199	0.00326114	0.0373391
LINC01322	153.33	0.695776	0.236636	2.94028	0.00327914	0.0375043
IRS1	3448.09	-0.445603	0.151551	-2.94029	0.00327906	0.0375043
AL592424.1	6.22322	3.37645	1.1486	2.93961	0.0032862	0.0375444
MAN1C1	12.8842	-2.05949	0.700573	-2.93972	0.00328512	0.0375444
SLC9A3R1	15715.1	0.462727	0.157425	2.93934	0.00328907	0.0375568
RNVU1-18	48.1761	-1.15089	0.391741	-2.93788	0.00330462	0.0377108
HMCN1	108.425	-0.999351	0.340196	-2.93757	0.00330793	0.0377108
SPINK1	51.9096	-1.28583	0.437703	-2.93768	0.00330673	0.0377108
PDLIM7	12111.6	-0.488866	0.166472	-2.93663	0.00331798	0.037764
WDR72	739.844	-0.852302	0.290225	-2.93669	0.00331737	0.037764
SP140	182.344	-0.673727	0.229403	-2.93688	0.00331537	0.037764
LINC00869	155.382	-0.645604	0.219867	-2.93634	0.00332114	0.0377774
THEM4	382.574	0.519425	0.176905	2.93619	0.00332275	0.0377774
NAA15	1118.69	0.77862	0.265247	2.93546	0.00333056	0.037833
SH3YL1	643.921	0.576814	0.196514	2.93523	0.00333303	0.037833
NCMAP	90.6176	0.810066	0.275977	2.93526	0.00333267	0.037833
KRT78	6.69878	3.47958	1.18589	2.93415	0.00334466	0.0379446
KRT10	857.701	-0.499137	0.170128	-2.93388	0.00334752	0.0379566
C16orf58	3312.57	-0.571046	0.194673	-2.93336	0.00335318	0.0380003
MAP2K4	856.37	0.583854	0.199099	2.93248	0.00336262	0.0380868
SLC25A24	2556.43	0.531901	0.181422	2.93185	0.0033695	0.0381442
GRPEL1	1062.41	0.49705	0.169561	2.93139	0.00337444	0.0381796
FCGBP	65.0195	-1.14029	0.389128	-2.93037	0.0033856	0.0382853
SAYSD1	379.183	0.570557	0.194729	2.93001	0.00338954	0.0383092
CABLES1	1036.92	0.519248	0.177322	2.92827	0.00340853	0.0385032
CALM1	10615	0.433722	0.1483	2.92464	0.0034486	0.038935
CCL2	3867.03	-0.513909	0.175763	-2.92388	0.00345695	0.0390084
RAB8A	3430.05	0.528278	0.180722	2.92315	0.00346507	0.039079
NAPSB	12.5288	-2.5063	0.857847	-2.92161	0.00348223	0.0392353
MYB	4.91222	3.60129	1.23273	2.92141	0.00348452	0.0392353
CERCAM	2572.99	-0.536981	0.183799	-2.92156	0.00348284	0.0392353
BCAM	1395.54	0.68284	0.233795	2.92068	0.00349265	0.0392895
GPR35	32.5742	1.45414	0.497882	2.92065	0.00349306	0.0392895
RIN3	1158.37	0.474511	0.162523	2.91965	0.00350423	0.039394
CCDC13	17.1636	-1.64743	0.565023	-2.91569	0.00354907	0.0398768
CBFA2T3	20.6858	1.53332	0.526091	2.91455	0.00356202	0.0399132
PHYHIP	40.3776	-1.14996	0.394553	-2.91459	0.00356162	0.0399132
RPRD1A	1301.05	0.530842	0.182116	2.91486	0.0035585	0.0399132
AF213884.3	6.86658	-3.15196	1.08151	-2.9144	0.00356367	0.0399132
SEH1L	1130.95	0.578185	0.198357	2.91487	0.00355835	0.0399132
BAALC	9.63309	-2.48152	0.851293	-2.915	0.00355684	0.0399132
AL133367.1	57.1765	-1.3547	0.464913	-2.91389	0.0035696	0.039937
ENPP6	26.0506	1.32637	0.455174	2.91398	0.00356853	0.039937
UNC5D	93.9715	-0.785777	0.269745	-2.91303	0.00357935	0.0400036
AL513165.1	26.5821	1.31142	0.450179	2.91311	0.0035785	0.0400036
TCF7L1	47.9957	-0.980208	0.33652	-2.91278	0.00358227	0.040015
DPYSL3	1467.46	-0.467105	0.160381	-2.91247	0.00358588	0.0400341
NAGLU	2525.72	-0.53073	0.182283	-2.91157	0.00359619	0.0401279
FH	1246.6	0.507705	0.174546	2.90872	0.00362914	0.0404742
PLPP2	572.506	-0.782697	0.269196	-2.90754	0.00364286	0.0405842
HEPACAM	7.1467	3.49936	1.20349	2.90769	0.00364109	0.0405842
TMEM72-AS1	30.1534	1.19906	0.412555	2.90643	0.00365578	0.0407066
FAM126A	798.661	0.717916	0.247064	2.90579	0.00366332	0.040769
BBOX1	39.3263	-1.46604	0.50462	-2.90523	0.00366983	0.0408198
ZNF157	8.08017	-3.03078	1.04348	-2.9045	0.00367842	0.0408851
GALNT17	6.72459	-3.5837	1.23389	-2.9044	0.00367958	0.0408851
HOXA9	1354.25	-0.473161	0.162939	-2.90391	0.00368529	0.040918
TGFB1I1	3093.28	-0.588738	0.202746	-2.90382	0.00368643	0.040918
NUDT3	1056.03	0.520606	0.179314	2.90332	0.0036923	0.0409616
DDC	19.5713	-1.47867	0.509432	-2.90259	0.00370089	0.0410353
CLCN5	643.223	0.611743	0.210815	2.9018	0.0037103	0.041118
NR1D1	376.582	0.601378	0.207323	2.90068	0.00372351	0.0411957
NOLC1	2602.03	0.487086	0.167929	2.90055	0.00372514	0.0411957
TSHZ1	483.769	-0.509077	0.175486	-2.90095	0.00372028	0.0411957
RNF128	1417.09	-0.473583	0.163258	-2.90083	0.00372177	0.0411957
ANK2	1503.47	-0.65898	0.227267	-2.89959	0.0037365	0.0412702
LIMS2	484.555	-0.599651	0.206798	-2.89969	0.00373531	0.0412702
C4orf19	359.156	-0.514636	0.177492	-2.89949	0.00373776	0.0412702
GPR108	3901.13	-0.53303	0.183899	-2.89849	0.0037496	0.0413792
MGLL	14307.4	-0.531022	0.183279	-2.89734	0.00376345	0.0415104
TRIM16	1625.99	-0.521013	0.179886	-2.89635	0.00377531	0.0416193
RN7SL2	363829	-0.534503	0.184674	-2.8943	0.00380007	0.0418704
PHKA1	189.122	0.719463	0.24867	2.89325	0.00381281	0.0419888
PTGDS	12.8193	-2.09889	0.725969	-2.89115	0.00383833	0.0422477
KRT75	6.86848	-3.03662	1.05066	-2.8902	0.00384991	0.042353
ZNF280B	167.25	0.680622	0.235648	2.8883	0.00387326	0.0425876
GLRA4	3.61014	4.3572	1.50901	2.88746	0.00388367	0.0426798
YTHDC2	893.174	0.743156	0.257395	2.88722	0.00388659	0.0426897
PLBD2	7245.39	-0.494296	0.171274	-2.88599	0.00390183	0.0428232
HM13	23927.8	-0.499947	0.173237	-2.88591	0.00390282	0.0428232
C18orf54	85.7255	0.892159	0.309163	2.88573	0.00390512	0.0428262
CPEB1-AS1	5.68664	-3.38782	1.17409	-2.88549	0.00390808	0.0428362
CHST13	122.938	0.932516	0.323238	2.88492	0.00391513	0.0428912
NR1H2	3239.42	-0.50878	0.176403	-2.88419	0.00392418	0.0429681
DENND2A	363.956	-0.75307	0.261142	-2.88375	0.00392967	0.0429963
DPM2	1759.16	-0.541883	0.187915	-2.88366	0.00393085	0.0429963
TYSND1	680.275	0.533508	0.185075	2.88266	0.0039433	0.0431101
GCDH	624.869	0.55945	0.194106	2.88218	0.0039493	0.0431533
HHIPL1	138.394	0.725034	0.251579	2.88193	0.00395248	0.0431657
UBE4B	2151.61	0.468863	0.162705	2.88168	0.0039556	0.0431773
CWF19L1	680.083	-0.481606	0.16715	-2.88128	0.00396064	0.0432099
SLF1	70.4083	1.08646	0.377113	2.88098	0.00396438	0.0432284
SLC9A3	7.54545	2.95416	1.02576	2.87997	0.00397707	0.0433443
EFCAB2	182.128	-0.625436	0.217277	-2.87851	0.00399556	0.0435233
IER5	1079.01	-0.497804	0.172955	-2.87822	0.00399921	0.0435405
RNF113A	249.07	-0.567116	0.197074	-2.87768	0.00400612	0.0435932
PRDX1	13337	0.414285	0.144025	2.87649	0.00402126	0.0436942
RNF43	121.782	-0.795184	0.276428	-2.87664	0.00401933	0.0436942
MAN2B1	5502.05	-0.513585	0.178548	-2.87646	0.00402162	0.0436942
C11orf63	165.104	0.63721	0.221544	2.87623	0.00402458	0.0437037
GLOD5	6.84603	2.73638	0.951504	2.87585	0.00402941	0.0437336
AL031595.3	41.7753	1.10484	0.384203	2.87568	0.00403161	0.043735
IL36B	7.74581	-2.74177	0.95366	-2.875	0.00404034	0.0438071
NCAPG	93.1245	1.09328	0.380326	2.87458	0.00404566	0.0438422
SLC17A7	4.85986	-3.60535	1.25471	-2.87344	0.00406031	0.0439783
ZNF416	259.675	-0.576566	0.200693	-2.87288	0.00406747	0.0440332
PARD6B	1526.93	0.457073	0.159124	2.87244	0.00407311	0.044049
OTULIN	1247.94	0.496942	0.172997	2.87256	0.00407165	0.044049
GPD1L	691.973	0.508247	0.17696	2.87209	0.00407764	0.0440623
SLC6A20	1410.5	0.527538	0.183682	2.87202	0.00407853	0.0440623
LRPPRC	4106.39	0.669163	0.23303	2.87158	0.00408425	0.0441015
XKR6	245.28	-0.603347	0.210165	-2.87082	0.00409406	0.0441848
RASSF4	9977.42	0.472468	0.164592	2.87054	0.00409765	0.0442009
PCDHA10	123.446	-0.755702	0.263301	-2.87011	0.00410327	0.0442388
FUCA1	2509.49	-0.465538	0.162272	-2.86887	0.0041194	0.04439
CBLC	285.231	0.741375	0.258466	2.86836	0.00412604	0.0444388
NEURL2	142.46	0.734146	0.255976	2.86803	0.00413042	0.0444554
B3GAT3	2143.99	-0.481132	0.167764	-2.86792	0.0041318	0.0444554
AC145207.9	24.504	-1.36438	0.475795	-2.86758	0.00413627	0.0444807
SUSD3	108.175	0.815158	0.284302	2.86722	0.00414091	0.0445079
APOE	4617.6	0.514869	0.1797	2.86515	0.0041681	0.0447317
DDR2	43.5825	-1.20993	0.422262	-2.86535	0.00416549	0.0447317
BDNF	626.197	-0.487111	0.170003	-2.8653	0.00416611	0.0447317
SEC61A1	24123.2	-0.500783	0.174814	-2.86465	0.00417465	0.0447791
CDCA2	135.691	1.01607	0.354754	2.86415	0.00418131	0.0448208
ODC1	4066.71	0.456564	0.159413	2.86404	0.0041828	0.0448208
AL024508.1	4.79008	3.88221	1.35566	2.8637	0.00418722	0.0448353
XRN1	640.566	0.799901	0.279333	2.86361	0.0041884	0.0448353
IPO7	5483.67	0.640238	0.223639	2.86281	0.00419896	0.0448798
HOXB2	1152.91	-0.503796	0.175971	-2.86296	0.00419706	0.0448798
ESD	1927.58	0.640715	0.223785	2.86309	0.00419536	0.0448798
NRN1	33.6512	-1.25514	0.438489	-2.86241	0.00420428	0.0449139
CHMP1B	4327.92	-0.429086	0.150011	-2.86036	0.0042316	0.0451469
GLRX	1384.6	0.540048	0.188809	2.86029	0.00423252	0.0451469
STK11IP	1248.03	-0.507671	0.17747	-2.86061	0.00422832	0.0451469
VKORC1	1204.56	-0.453262	0.158494	-2.8598	0.00423904	0.0451674
BOLA3	600.925	0.505754	0.176857	2.85968	0.00424063	0.0451674
AAMDC	260.62	0.596559	0.208612	2.85967	0.00424088	0.0451674
SPTSSA	785.753	0.459217	0.160611	2.85918	0.00424738	0.0452064
TEX30	237.841	0.657583	0.229999	2.85907	0.00424883	0.0452064
CCL26	3.32252	-4.67505	1.63528	-2.85888	0.00425146	0.0452115
STK19	356.355	-0.636206	0.222553	-2.85868	0.0042541	0.0452167
AC025580.1	63.5499	-0.921673	0.322455	-2.8583	0.00425923	0.0452484
YES1	2401.4	0.705326	0.246926	2.85642	0.00428443	0.0454932
AOC1	287.408	0.691096	0.242113	2.85443	0.00431137	0.0457562
ADAP2	576.21	0.490556	0.171896	2.8538	0.00432004	0.045825
CHD3	6428.36	-0.452711	0.158648	-2.85356	0.00432326	0.0458362
NOS3	31.7589	-1.17569	0.41208	-2.85307	0.0043299	0.0458834
DDX60	244.179	0.967349	0.339189	2.85195	0.00434523	0.0459995
PRAF2	928.853	-0.580897	0.20368	-2.85201	0.00434442	0.0459995
NUDT18	707.945	-0.520573	0.182549	-2.85168	0.00434884	0.0460146
DNAJB5	1042.37	-0.56993	0.199904	-2.85103	0.00435782	0.0460866
MYO5B	6482.29	0.490156	0.172026	2.84931	0.00438145	0.0463132
2023-09-11	5023.14	0.577948	0.20285	2.84913	0.00438387	0.0463155
ATP7B	564.547	0.564685	0.198274	2.848	0.00439944	0.0463859
MMEL1	14.3555	-1.89234	0.664514	-2.8477	0.00440365	0.0463859
KRT8P14	34.8432	1.08893	0.382356	2.84794	0.00440033	0.0463859
OSBPL3	2000.39	0.483881	0.16992	2.84769	0.00440375	0.0463859
CYTH4	16.6443	-1.757	0.616918	-2.84802	0.00439916	0.0463859
[truncated: 35 more rows]
