# Supplementary material for: Injured Proximal Tubular Epithelial Cells Lose Hepatocyte Nuclear Factor 4α Expression Crucial for Brush Border Formation and Transport
Source: Am J Pathol. 2025 Feb 13;195(5):845–60. doi: 10.1016/j.ajpath.2025.01.011 (PMC12179525; doi:10.1016/j.ajpath.2025.01.011)
Supplement: Supplemental Table S2 [file mmc2.xlsx]

## Sheet: GO_BP_enrichment_all
Supplemental Table S2. Gene set enrichment analysis using Gene Ontology-Biological Process in R. Molecular signatures derived from https://www.gsea-msigdb.org.
	ID	Description	setSize	enrichmentScore	NES	pvalue	p.adjust	qvalue	rank	leading_edge	core_enrichment
GO:0070374	GO:0070374	positive regulation of ERK1 and ERK2 cascade	187	-0.520682	-2.05727	6.78e-10	1.24e-06	1.04e-06	5771	tags=29%, list=17%, signal=24%	NOX4/FGF18/MIR27B/TNFAIP8L3/NTRK1/FGFR2/GPBAR1/NPY5R/NDRG4/ADCYAP1/PDGFRB/FLT4/NODAL/CCR1/C5AR1/ACTA2/GPNMB/XCL2/DDR2/FGF8/BMPER/CCL4/PDGFRA/MAP3K12/GATA4/CCL3/FGF21/CD4/CASR/NECAB2/P2RY1/FSHR/HTR2A/FPR2/BMP4/CHI3L1/OR2AT4/IGF1/CCL25/RAMP3/MARCO/CCL7/CALCR/DRD2/FGB/FGF20/CCL8/SLC30A10/FGF19/CCL26/CD36/ADRA1A/FGG/FGA
GO:0099003	GO:0099003	vesicle-mediated transport in synapse	200	-0.514149	-2.04837	1.39e-09	1.24e-06	1.04e-06	3387	tags=18%, list=10%, signal=17%	HPCA/SH3GL2/NLGN3/APBA1/NLGN4X/SNCA/SYT5/HTR1B/GRIP2/ARC/SH3GL3/SYT9/SLC2A4/SYT1/PCDH17/DDC/WNT3A/AMPH/SYT7/ADORA2A/RIMS4/P2RY1/SLC32A1/HTR2A/SYNDIG1/DRD1/PRKCB/SLC17A8/DRD2/CADPS/SLC17A7/SNAP25/CALY/SNAP91/CHRNA6/SYT2/ADRA1A
GO:0007059	GO:0007059	chromosome segregation	363	0.399141	1.87124	9.45e-10	1.24e-06	1.04e-06	12779	tags=53%, list=37%, signal=34%	TEX11/PRAP1/TERB1/EME1/CENPE/KNL1/TTN/SGO2/NUF2/DLGAP5/DMC1/CENPF/RNF212B/SYCE2/CCNE2/KIF11/TOP2A/NCAPG/SLF1/CENPQ/NEK2/SMC2/CDCA2/BANF2/KIF4B/BRCA1/SGO1/SMC6/TTK/DPF1/RMI1/MKI67/NDC80/SYCP2/KIF14/TPR/CDC20/ANKRD31/KIF18B/ZWILCH/CENPS/ESPL1/TERB2/ESCO1/STAG2/SMC3/GEN1/HORMAD1/MRE11/KIF4A/ATM/NUSAP1/SPC24/ABRAXAS1/RAD18/ESCO2/CENPH/SLC25A5/TUBG2/KIF2C/MEIOC/PIBF1/NCAPH/SRPK1/RAD21/ATRX/SEH1L/CENPC…
GO:0007409	GO:0007409	axonogenesis	415	-0.434705	-1.84693	5.71e-10	1.24e-06	1.04e-06	6355	tags=26%, list=18%, signal=22%	SLITRK1/MYOT/FYN/GFRA3/EPHA10/EDNRA/METRN/SEMA6D/ADCY1/ACTBL2/UNC5D/BCL11B/GBX2/RAB3A/KALRN/NTRK1/NEFL/ETV1/FGFR2/APLP1/GATA3/PTPRS/VSTM2L/NGFR/KIF5A/PLXND1/ISL1/NFASC/THY1/UCHL1/CRABP2/ANOS1/NTN5/ISL2/TUBB2B/PLXNA4/SLITRK3/TRIM46/MAP2/SLIT1/SHOX2/EFNA3/SMO/NTN1/CNTN5/PLPPR4/GAP43/EPHA4/EPHA6/NLGN3/EPHB3/MYPN/DAB1/FEZ1/EDN1/CNTN2/CCK/CNTNAP1/UST/NCAM1/SLITRK5/LAMA1/SLIT3/FEZF1/EGR2/UNC5B/LHX9/DLX…
GO:0042391	GO:0042391	regulation of membrane potential	374	-0.434694	-1.83525	1.6e-09	1.24e-06	1.04e-06	6171	tags=27%, list=18%, signal=22%	SCN11A/FGF12/GRIK2/KCNQ3/KCNH2/RIMS1/CHRNB4/KCNQ1/HCN2/POPDC2/UCP2/CACNA1G/SCN4B/BAK1/GRIN2C/CACNB2/GABRP/ASIC2/SNTA1/IFI6/CACNA1C/ADRB1/KCNJ2/RNF122/FXYD1/GABRA5/TMEM108/ATP1A3/FZD9/CNR1/IGSF11/EHD3/GRM5/GLRA2/POPDC3/GLRA3/MPP2/SLC8A3/SCN3A/OPRD1/PID1/RYR2/HCN4/NLGN3/NLGN4X/GJA1/SNCA/HTR3D/GRID1/KCND2/EDN1/KCND3/SLC8A1/CNTNAP1/PIP5KL1/GRIN2A/GABRB1/KCNK15/MLLT11/GABRA2/CHRM1/GABRB2/KCNK4/GRIK1/M…
GO:0050804	GO:0050804	modulation of chemical synaptic transmission	411	-0.429883	-1.82611	1.42e-09	1.24e-06	1.04e-06	6107	tags=24%, list=18%, signal=20%	DNM1/GRIK2/CAMK2B/ADCY1/RIMS1/DLGAP1/BCHE/CHRNB4/SYN1/SNCG/PRRT2/RAB3A/ADRA2A/NTRK1/GRIN2C/CACNB2/GFAP/ELAVL4/NPY5R/NEUROD2/TMEM108/NTF4/TUBB2B/CNR1/IGSF11/GRM5/CALB1/CACNA1B/TSHZ3/MPP2/MIR95/SLC8A3/PLPPR4/SORCS2/SYT11/DKK1/EPHA4/SLC6A4/NLGN3/APBA1/NLGN4X/SNCA/DRD5/GRID1/HTR1B/EDN1/CYP46A1/PTGS2/CNTN2/CACNA1A/ARC/GRM4/ACHE/SYT1/GRIN2A/PCDH17/EGR2/ADCY8/MIR320B2/GRM8/WNT3A/GRIK1/CALB2/MAPT/ATP1A2/…
GO:0099177	GO:0099177	regulation of trans-synaptic signaling	412	-0.428453	-1.82003	1.27e-09	1.24e-06	1.04e-06	6107	tags=24%, list=18%, signal=20%	DNM1/GRIK2/CAMK2B/ADCY1/RIMS1/DLGAP1/BCHE/CHRNB4/SYN1/SNCG/PRRT2/RAB3A/ADRA2A/NTRK1/GRIN2C/CACNB2/GFAP/ELAVL4/NPY5R/NEUROD2/TMEM108/NTF4/TUBB2B/CNR1/IGSF11/GRM5/CALB1/CACNA1B/TSHZ3/MPP2/MIR95/SLC8A3/PLPPR4/SORCS2/SYT11/DKK1/EPHA4/SLC6A4/NLGN3/APBA1/NLGN4X/SNCA/DRD5/GRID1/HTR1B/EDN1/CYP46A1/PTGS2/CNTN2/CACNA1A/ARC/GRM4/ACHE/SYT1/GRIN2A/PCDH17/EGR2/ADCY8/MIR320B2/GRM8/WNT3A/GRIK1/CALB2/MAPT/ATP1A2/…
GO:0050808	GO:0050808	synapse organization	408	-0.427471	-1.81401	8.16e-10	1.24e-06	1.04e-06	6355	tags=37%, list=18%, signal=30%	NECTIN1/CBLN3/TNC/BDNF/ZC4H2/TUBA1A/DMPK/SEZ6L2/L1CAM/NRP2/SIX4/C1QL3/LRFN5/OBSL1/PTPRO/SLC7A11/GRIN2B/RAB39B/PRRT1/TPBG/DNM3/PFN2/FGF13/CLSTN1/UNC13A/SEMA3E/NPTX1/PCDHB3/EPHB1/CX3CL1/SYNPO/SLITRK4/FZD1/SHISA7/SEZ6L/INA/CTTNBP2/IL1RAPL1/LINGO4/IL10/MIR30B/SLITRK1/TREM2/MYOT/PCDHGC5/FYN/CAMK2B/ACTBL2/SYN1/SNCG/DOK7/PCDHGC4/CDH8/ABI3/RAB3A/NTRK1/CACNB2/SPOCK2/NEFL/ASIC2/C1QL1/SNTA1/LRRN3/PTPRS/SIX1…
GO:0099504	GO:0099504	synaptic vesicle cycle	181	-0.516305	-2.03731	2.4e-09	1.66e-06	1.38e-06	3261	tags=25%, list=9%, signal=23%	DNM1/ADCY1/RIMS1/SYN1/SNCG/PRRT2/RAB3A/ADRA2A/CACNB2/STON2/CNR1/RAPGEF4/SH3GL2/NLGN3/APBA1/NLGN4X/SNCA/SYT5/HTR1B/SH3GL3/SYT9/SLC2A4/SYT1/PCDH17/DDC/WNT3A/AMPH/SYT7/ADORA2A/RIMS4/P2RY1/SLC32A1/HTR2A/SYNDIG1/DRD1/PRKCB/SLC17A8/DRD2/CADPS/SLC17A7/SNAP25/SNAP91/CHRNA6/SYT2/ADRA1A
GO:0060538	GO:0060538	skeletal muscle organ development	162	-0.526144	-2.04843	3.09e-09	1.92e-06	1.6e-06	4047	tags=29%, list=12%, signal=26%	HLX/COL19A1/GPC1/POPDC2/RYR1/SIX1/CACNA1S/MYF6/MEGF10/SHOX2/SMO/POPDC3/RIPOR2/MSTN/MEOX2/MYOCD/CNTNAP1/ITGA7/CASQ1/EGR2/TWIST1/WNT3A/DNER/VGLL2/WNT10B/VAX1/CYP26B1/LMOD3/BARX2/PAX5/RBFOX1/CHRNA1/DMRTA2/NUPR1/SOX8/TBX1/SOX11/NEURL1/DES/ACTA1/MYOZ2/TCF21/ANKRD33/MYOD1/CSRP3/CNTFR/KEL
GO:0043410	GO:0043410	positive regulation of MAPK cascade	441	-0.416617	-1.77873	3.64e-09	2.06e-06	1.71e-06	5953	tags=21%, list=17%, signal=17%	AR/ADRA2C/SH3RF3/NOX4/FGF18/MIR27B/TNFAIP8L3/ADRA2A/NTRK1/FGFR2/GPBAR1/NPY5R/ERN2/NDRG4/IL34/ADCYAP1/PDGFRB/FLT4/NODAL/CCR1/ADRB3/PIK3R6/C1QTNF1/GRM5/SPI1/C5AR1/ACTA2/DOK6/DOK5/GPNMB/HGF/TDGF1/FZD8/XCL2/DDR2/DKK1/EPHA4/GPR37/FGF8/IGFBP3/BMPER/GHR/EDN1/FCRL3/GADD45G/CCL4/GRM4/PDGFRA/MAP3K12/NCF1/GATA4/CCL3/FGF21/OPRK1/CD4/NTRK3/CASR/BIRC7/NECAB2/RET/SHC2/P2RY1/FSHR/TBX1/HTR2A/FPR2/BMP4/CHI3L1/OR2A…
GO:0070372	GO:0070372	regulation of ERK1 and ERK2 cascade	272	-0.461726	-1.89931	4.14e-09	2.15e-06	1.79e-06	5771	tags=24%, list=17%, signal=20%	NOX4/FGF18/MIR27B/TNFAIP8L3/NDRG2/NTRK1/FGFR2/GPBAR1/NPY5R/DUSP4/NDRG4/ADCYAP1/PDGFRB/FLT4/NODAL/CCR1/C5AR1/ACTA2/TIMP3/GPNMB/C1QL4/XCL2/DDR2/EPHA4/FGF8/BMPER/CCL4/PDGFRA/MAP3K12/MIR503/GATA4/CCL3/FGF21/DUSP9/CHRNA9/CD4/CASR/NECAB2/P2RY1/FSHR/HTR2A/FPR2/BMP4/CHI3L1/NLRP12/OR2AT4/IGF1/CCL25/RAMP3/MARCO/CCL7/CALCR/ROS1/DRD2/FGB/FGF20/CCL8/SLC30A10/FGF19/CCL26/DUSP26/CD36/ADRA1A/FGG/FGA
GO:0006836	GO:0006836	neurotransmitter transport	194	-0.505007	-2.00575	5.54e-09	2.57e-06	2.14e-06	3339	tags=25%, list=10%, signal=23%	ADCY1/RIMS1/CHRNB4/SYN1/SNCG/PRRT2/RAB3A/ADRA2A/CACNB2/GFAP/SYNGR3/CNR1/SYT11/SLC6A4/APBA1/SNCA/SYT5/HTR1B/GRM4/GPM6B/SLC18A3/SYT9/SYT1/DDC/SLC6A17/GABRA2/ATP1A2/SYT7/SLC6A15/GABRQ/ADORA2A/RIMS4/TACR2/P2RY1/SLC32A1/HTR2A/DRD1/SLC6A3/PRKCB/SLC17A8/DRD2/CADPS/SV2B/SV2C/SLC17A7/SNAP25/CHRNA6/SYT2/ADRA1A
GO:0042254	GO:0042254	ribosome biogenesis	301	0.410067	1.87334	5.78e-09	2.57e-06	2.14e-06	14269	tags=60%, list=41%, signal=36%	ISG20/EFL1/DDX10/WDR12/WDR75/MTERF3/FDXACB1/UTP23/DDX21/ZNF658/EIF2A/DCAF13/LYAR/ERI1/HELB/RPP40/GTPBP10/NMD3/SRFBP1/NPM1/ESF1/RPUSD4/DHX29/UTP20/DDX18/WDR3/MAK16/RPF2/GNL2/RIOK2/UTP15/LTV1/MRPL1/UTP6/TFB2M/PWP2/NOL8/ABCE1/EXOSC9/NOLC1/WDR43/RIOX2/RPS24/RIOK1/RRP15/DIS3/GEMIN4/EXOSC5/SBDS/RPL7/EXOSC2/WDR36/MPHOSPH6/KRR1/NOP58/RSL1D1/DKC1/MDN1/PAK1IP1/EIF6/NUDT16/RPS6/NIFK/DIMT1/RPL11/RPP30/EBNA1B…
GO:0007519	GO:0007519	skeletal muscle tissue development	150	-0.538341	-2.07048	6.76e-09	2.81e-06	2.34e-06	5983	tags=30%, list=17%, signal=25%	HLX/COL19A1/GPC1/POPDC2/RYR1/SIX1/CACNA1S/MYF6/MEGF10/SHOX2/SMO/POPDC3/RIPOR2/MSTN/MEOX2/MYOCD/CNTNAP1/ITGA7/CASQ1/EGR2/TWIST1/WNT3A/DNER/VGLL2/WNT10B/VAX1/CYP26B1/LMOD3/BARX2/PAX5/RBFOX1/CHRNA1/DMRTA2/NUPR1/SOX8/TBX1/SOX11/NEURL1/ACTA1/MYOZ2/TCF21/ANKRD33/MYOD1/CSRP3/KEL
GO:0007188	GO:0007188	adenylate cyclase-modulating G protein-coupled receptor signaling pathway	214	-0.487671	-1.96032	9.49e-09	3.69e-06	3.07e-06	6160	tags=37%, list=18%, signal=31%	PDE4D/EDNRA/GPR3/ADCY1/ADRA2C/RGS2/ADRA2A/FPR1/ADGRE1/S1PR1/CORT/APLP1/ADRB1/PALM/GNG2/ADCYAP1/ADRB3/HTR1A/GIPR/CNR1/RAPGEF4/PF4/MC4R/GRM5/PDE4B/NPY1R/ADGRL3/HTR1D/PTGER4/OPRD1/TBXA2R/GPR37/GPR26/DRD5/HTR1B/PTHLH/EDN1/HTR1E/CCR3/GRM4/ADGRB2/NPR3/GLP2R/ADCY8/ADGRL1/GRM8/CHRM1/CRHR1/ADCY2/TCP11/INSL3/OPRK1/GNA14/VIP/CASR/CXCL10/MTNR1A/GNAT2/ADORA2A/ADGRE2/PTGER3/P2RY1/HTR5A/SSTR2/FSHR/DRD1/FPR2/ADG…
GO:0061564	GO:0061564	axon development	465	-0.406576	-1.74544	1.01e-08	3.69e-06	3.07e-06	6355	tags=25%, list=18%, signal=20%	SLITRK1/APOD/MYOT/FYN/GFRA3/EPHA10/EDNRA/METRN/SEMA6D/TSPAN2/ADCY1/ACTBL2/UNC5D/BCL11B/GBX2/RAB3A/KALRN/NTRK1/NREP/NEFL/ETV1/FGFR2/APLP1/GATA3/PTPRS/VSTM2L/NGFR/KIF5A/PLXND1/ISL1/NFASC/THY1/UCHL1/CRABP2/ANOS1/NTN5/ISL2/TUBB2B/CNR1/PLXNA4/SLITRK3/TRIM46/MAP2/SLIT1/SHOX2/EFNA3/SMO/NTN1/CNTN5/PLPPR4/GAP43/EPHA4/EPHA6/NLGN3/EPHB3/MYPN/DAB1/FEZ1/EDN1/CNTN2/CCK/CNTNAP1/UST/NCAM1/SLITRK5/LAMA1/SLIT3/FEZ…
GO:0007416	GO:0007416	synapse assembly	173	-0.508492	-1.9951	2.09e-08	7.24e-06	6.03e-06	5592	tags=32%, list=16%, signal=27%	ABI3/NTRK1/SPOCK2/ASIC2/LRRN3/SIX1/PCDHB5/PLXND1/GJA10/IL1RAPL2/SLITRK3/SLIT1/MDGA1/IL1RAP/IGFN1/NTN1/CNTN5/LGI2/PCDHB4/PCDHB13/ADGRL3/DKK1/GAP43/NLGN3/EPHB3/NLGN4X/SNCA/ACHE/SLITRK5/PCDHB14/PCDH17/PCDHB11/GABRA2/GABRB2/WNT3A/DNER/SDK2/PCDHB16/NTRK3/CBLN2/PCDHB10/CBLN1/LRRTM1/PCDHB9/LRRC4B/SYNDIG1/DRD1/NTNG2/FLRT2/PCDHB6/LRRTM3/NTRK2/NPAS4/DRD2/SLITRK2
GO:0000075	GO:0000075	cell cycle checkpoint signaling	182	0.468629	2.04917	3.86e-08	1.26e-05	1.05e-05	13535	tags=65%, list=39%, signal=40%	PRAP1/EME1/NUF2/CENPF/CLSPN/BRCA2/BRCA1/TTK/PBK/NDC80/RAD9A/NAE1/TPR/CDC20/ZWILCH/CCND1/TAOK3/GEN1/HORMAD1/MRE11/WDR76/ATM/SPC24/ABRAXAS1/BLM/RPA4/THOC1/DTL/CLOCK/APC/RBBP8/DONSON/ATR/CDK1/BUB1/RINT1/DNA2/ERCC6/XRCC3/NBN/CDC5L/RAD51/BUB1B/PLK5/KLHL22/DOT1L/MAD2L1/TAOK1/MSH2/EIF2AK4/TIPIN/BRCC3/FBXO6/CHEK2/PLK1/CDK5RAP2/ATF2/PTPN11/FANCD2/CUL4A/INTS7/TIMELESS/CDCA8/CRADD/SPC25/NABP2/PRKDC/KNTC1/DU…
GO:0045664	GO:0045664	regulation of neuron differentiation	182	-0.489001	-1.92878	5.05e-08	1.57e-05	1.31e-05	6322	tags=27%, list=18%, signal=22%	LBX1/RAP1GAP/NAP1L2/ADRA2C/TLX3/BCL11B/NREP/HOXD3/MYCL/SIX1/ISL1/NEUROD2/NEUROG3/NTF4/ISL2/EFNA3/DKK1/SLC6A4/DAB1/FEZ1/BMP6/LIN28A/CNTN2/IRX3/DISP3/SH3GL3/FEZF1/WNT3A/ZNF536/DLX1/VWC2/RET/CXCL12/SFRP2/DTX1/SOX8/BMP4/SOX11/MAG/ALK/BMP7/POU4F2/BRINP2/EYA1/FGF20/EDNRB/NKX6-1/NKX2-2/NKX2-5
GO:0021761	GO:0021761	limbic system development	102	-0.564987	-2.0889	9.66e-08	2.73e-05	2.28e-05	9427	tags=45%, list=27%, signal=33%	BTG2/NRP2/EMX2/ID4/DCLK2/GLI3/FGF13/SEMA3E/MDK/ATP2B4/HAP1/SOX3/KCNA1/CDK5R2/MFSD2A/PROP1/NKX2-1/MAS1/LEF1/NEFL/FGFR2/LHX5/TMEM108/BCAN/SMO/NR0B1/DAB1/FEZ1/ZIC1/WNT3A/ATP1A2/DLX1/OTP/SEMA6B/ZIC3/HTR5A/SLC32A1/DRD1/NDNF/ALK/EPHA5/DRD2/FOXB1/NHLH2/POU3F2/RAX
GO:0060537	GO:0060537	muscle tissue development	386	-0.409123	-1.73105	9.5e-08	2.73e-05	2.28e-05	6236	tags=26%, list=18%, signal=21%	MIR17HG/NR4A1/EDNRA/RARB/HLX/RGS2/COL19A1/SORBS2/GPC1/GREM1/JPH2/NOX4/POPDC2/CACNA1G/CSRP2/LEF1/RYR1/S1PR1/FGFR2/NPPB/LOX/SOX15/NDRG4/SIX1/ISL1/CACNA1S/PDGFRB/MSX2/TFAP2B/MYF6/SGCZ/MEGF10/SHOX2/SMO/MYO18B/POPDC3/COL11A1/RIPOR2/GJB6/MSTN/RYR2/HCN4/DKK1/MEOX2/GJA1/FGF8/MYOCD/EDN1/IRX3/SLC8A1/PDGFRA/CNTNAP1/ITGA7/EYA2/CASQ1/EGR2/GATA4/TWIST1/WNT3A/DNER/VGLL2/COL3A1/WNT10B/VAX1/CYP26B1/GATA5/LMOD3/BA…
GO:0000070	GO:0000070	mitotic sister chromatid segregation	199	0.442336	1.96709	1.24e-07	3.22e-05	2.68e-05	12779	tags=58%, list=37%, signal=37%	PRAP1/CENPE/TTN/SGO2/NUF2/DLGAP5/CENPF/KIF11/NCAPG/SLF1/NEK2/SMC2/KIF4B/SGO1/TTK/DPF1/NDC80/KIF14/TPR/CDC20/KIF18B/ZWILCH/ESPL1/ESCO1/SMC3/GEN1/KIF4A/ATM/NUSAP1/SPC24/ESCO2/TUBG2/KIF2C/PIBF1/NCAPH/RAD21/ATRX/SEH1L/CENPC/APC/NIPBL/SMC5/NAA50/RIOK2/BUB1/PDS5A/TUBG1/NCAPG2/SMC4/XRCC3/ANAPC4/UBE2C/BUB1B/KIF18A/PRC1/KLHL22/AURKC/MAD2L1/CHMP7/DSCC1/CENPK/KNSTRN/PLK1/CDK5RAP2/DPF3/ANAPC1/SMARCC1/EML4/CU…
GO:0098813	GO:0098813	nuclear chromosome segregation	306	0.39005	1.78347	1.24e-07	3.22e-05	2.68e-05	11453	tags=45%, list=33%, signal=30%	TEX11/PRAP1/TERB1/EME1/CENPE/KNL1/TTN/SGO2/NUF2/DLGAP5/DMC1/CENPF/RNF212B/SYCE2/CCNE2/KIF11/TOP2A/NCAPG/SLF1/CENPQ/NEK2/SMC2/KIF4B/SGO1/TTK/DPF1/RMI1/NDC80/SYCP2/KIF14/TPR/CDC20/ANKRD31/KIF18B/ZWILCH/CENPS/ESPL1/TERB2/ESCO1/STAG2/SMC3/GEN1/HORMAD1/MRE11/KIF4A/ATM/NUSAP1/SPC24/ABRAXAS1/ESCO2/TUBG2/KIF2C/MEIOC/PIBF1/NCAPH/RAD21/ATRX/SEH1L/CENPC/APC/NIPBL/SMC5/NAA50/RIOK2/BUB1/MLH3/PDS5A/MEIOB/TUBG1…
GO:0000819	GO:0000819	sister chromatid segregation	232	0.4204	1.8866	1.73e-07	4.24e-05	3.53e-05	12779	tags=56%, list=37%, signal=36%	PRAP1/CENPE/TTN/SGO2/NUF2/DLGAP5/CENPF/KIF11/TOP2A/NCAPG/SLF1/NEK2/SMC2/KIF4B/SGO1/TTK/DPF1/NDC80/KIF14/TPR/CDC20/KIF18B/ZWILCH/ESPL1/ESCO1/STAG2/SMC3/GEN1/HORMAD1/MRE11/KIF4A/ATM/NUSAP1/SPC24/ESCO2/TUBG2/KIF2C/PIBF1/NCAPH/RAD21/ATRX/SEH1L/CENPC/APC/NIPBL/SMC5/NAA50/RIOK2/BUB1/PDS5A/TUBG1/DDX12P/NCAPG2/SMC4/XRCC3/STAG3/ANAPC4/UBE2C/BUB1B/KIF18A/STAG1/TOP2B/PRC1/KLHL22/AURKC/MAD2L1/CHMP7/DSCC1/CEN…
GO:0008015	GO:0008015	blood circulation	465	-0.390518	-1.6765	1.77e-07	4.24e-05	3.53e-05	5953	tags=26%, list=17%, signal=21%	AR/KCNH2/ADRA2C/RGS2/POMC/KCNQ1/HCN2/POPDC2/PTP4A3/MIR27B/CACNA1G/SCN4B/ADRA2A/CACNB2/ASIC2/SNTA1/NPPB/CACNA1C/ADRB1/KCNJ2/SCNN1G/ISL1/C2CD4B/FXYD1/ADRB3/HTR1A/ATP2B2/ATP1A3/SGCZ/CNR1/EHD3/SHOX2/ACTA2/KNG1/VEGFC/PDE4B/NPY1R/SLC8A3/GNB3/XCL2/TBXAS1/HTR1D/NOS3/GJD3/SH3GL2/TBXA2R/RYR2/HCN4/SLC6A4/ENPEP/C2CD4A/GJA1/DRD5/HSPB7/HTR1B/EDN1/SMTNL2/BMP6/PTGS2/GRIP2/STC1/KCND3/IRX3/SLC8A1/APLN/HRH2/ATP2A3/…
GO:0030900	GO:0030900	forebrain development	348	-0.414162	-1.73806	1.86e-07	4.29e-05	3.58e-05	9473	tags=34%, list=27%, signal=25%	SLIT2/BTG2/NRG3/ROBO1/NRP2/RTN4R/WNT4/EMX2/SLC7A11/ID4/SEMA3A/SLC1A2/DCLK2/GLI3/PITX1/FGF13/SEMA3E/SHH/MDK/ALDH1A2/FAT4/ATP2B4/NOTCH3/BAD/CHD5/ASCL1/NOG/HAP1/VAX2/C12orf57/SOX3/KCNA1/CDK5R2/MSX1/MFSD2A/HES5/PROP1/SOX2/NKX2-1/FYN/PITX2/RARB/PCSK1/MBOAT7/MAS1/HTR6/POU3F1/BCL11B/GBX2/LEF1/NEFL/FGFR2/INHBB/APLP1/ELAVL4/LHX5/ISL1/TOX/TMEM108/NEUROG3/ATP1A3/PHACTR1/IGF2BP1/PLXNA4/BCAN/SLIT1/MDGA1/SMO/N…
GO:0007517	GO:0007517	muscle organ development	318	-0.427022	-1.78104	2.53e-07	5.62e-05	4.68e-05	5983	tags=24%, list=17%, signal=20%	EDNRA/HLX/CHKB/COL19A1/SPEG/GPC1/JPH2/POPDC2/LEF1/RYR1/S1PR1/ID3/ETV1/FGFR2/LOX/SOX15/SIX1/ISL1/CACNA1S/MYF6/TAGLN/PAX3/MEGF10/SHOX2/SMO/POPDC3/COL11A1/RIPOR2/MSTN/RYR2/MEOX2/FGF8/MYOCD/CNTNAP1/ITGA7/CASQ1/EGR2/TWIST1/WNT3A/MKX/DNER/VGLL2/COL3A1/WNT10B/VAX1/CYP26B1/GSC/CACNA1H/LMOD3/BARX2/CXCL10/PAX5/RBFOX1/CHRNA1/DMRTA2/SGCD/KY/NUPR1/SOX8/TBX1/BMP4/SOX11/IGF1/NEURL1/DES/SGCG/ACTA1/MYOZ2/TCF21/AN…
GO:0042310	GO:0042310	vasoconstriction	73	-0.615893	-2.14292	2.69e-07	5.78e-05	4.81e-05	3371	tags=38%, list=10%, signal=35%	ACTA2/TBXAS1/HTR1D/TBXA2R/SLC6A4/DRD5/HTR1B/EDN1/SMTNL2/PTGS2/GRIP2/SLC8A1/HRH2/MMP2/AGTR1/ATP1A2/CASR/HTR2A/TACR1/COMP/MTNR1B/HTR7/FGB/EDNRB/KEL/ADRA1A/FGG/FGA
GO:0034377	GO:0034377	plasma lipoprotein particle assembly	24	0.803738	2.38869	3.5e-07	7.26e-05	6.05e-05	149	tags=25%, list=0%, signal=25%	APOB/APOA4/APOA1/APOC3/APOA2/MTTP
GO:0099172	GO:0099172	presynapse organization	50	-0.664667	-2.15206	4.22e-07	7.97e-05	6.64e-05	4106	tags=40%, list=12%, signal=35%	IL1RAPL2/SLITRK3/MDGA1/IL1RAP/C5AR1/CNTN5/DKK1/NLGN3/NLGN4X/SNCA/SLITRK5/PCDH17/WNT3A/NTRK3/CBLN2/CBLN1/LRRC4B/NTNG2/LRRTM3/SLITRK2
GO:0055088	GO:0055088	lipid homeostasis	154	0.470164	2.01196	4.23e-07	7.97e-05	6.64e-05	1846	tags=11%, list=5%, signal=10%	HNF4A/PLA2G12B/APOB/MLXIPL/APOA4/APOA1/ENPP7/TM6SF2/APOC3/APOA2/MTTP/MIR33B/ABCB11/RCN3/ABCG8/APOC2/IL18
GO:0070371	GO:0070371	ERK1 and ERK2 cascade	295	-0.426836	-1.76514	4.13e-07	7.97e-05	6.64e-05	5771	tags=23%, list=17%, signal=19%	NOX4/FGF18/MIR27B/TNFAIP8L3/NDRG2/NTRK1/FGFR2/GPBAR1/NPY5R/DUSP4/NDRG4/ADCYAP1/PDGFRB/FLT4/NODAL/CCR1/C5AR1/ACTA2/TIMP3/GPNMB/C1QL4/XCL2/PTGER4/DDR2/EPHA4/FGF8/BMPER/EDN1/CCL4/PDGFRA/MAP3K12/MIR503/GATA4/CCL3/FGF21/DUSP9/CHRNA9/CD4/CASR/NECAB2/P2RY1/FSHR/HTR2A/FPR2/BMP4/CHI3L1/NLRP12/OR2AT4/IGF1/CCL25/RAMP3/MARCO/CCL7/CALCR/ROS1/DRD2/FGB/FGF20/CCL8/SLC30A10/FGF19/CCL26/DUSP26/CD36/ADRA1A/FGG/FGA
GO:0007200	GO:0007200	phospholipase C-activating G protein-coupled receptor signaling pathway	84	-0.590275	-2.11123	4.75e-07	8.7e-05	7.25e-05	6104	tags=46%, list=18%, signal=38%	PLCB2/GRPR/GPR17/NMUR2/ADRA2A/FPR1/S1PR1/GPR83/F2/ANO1/GRM5/C5AR1/F2RL2/OPRD1/DRD5/EDN1/NPR3/GPR18/CHRM1/ESR1/AGTR1/OPRK1/GNA14/VIP/CASR/PTGER3/P2RY1/HTR2A/DRD1/FPR2/C3AR1/NTSR2/CCKAR/TACR1/P2RY8/GRM1/DRD2/EDNRB/ADRA1A
GO:0007612	GO:0007612	learning	142	-0.50818	-1.9432	5.15e-07	9.16e-05	7.64e-05	5277	tags=25%, list=15%, signal=21%	C1QL1/ELAVL4/NDRG4/NEUROD2/GABRA5/SLC12A5/PDE8B/GRM5/SLC8A3/SYT11/DKK1/NLGN3/NLGN4X/PDE1B/DRD5/PTGS2/CNTN2/ARC/CSMD1/GRIN2A/ATP1A2/OPRK1/JPH3/TACR2/DRD1/TACR1/MAP1A/NTRK2/PAK5/NPAS4/DRD2/FOXB1/EN1/SNAP25/NPTX2
GO:0007269	GO:0007269	neurotransmitter secretion	140	-0.499637	-1.91039	6.51e-07	0.000109623	9.13e-05	5932	tags=24%, list=17%, signal=20%	ADCY1/RIMS1/CHRNB4/SYN1/SNCG/PRRT2/RAB3A/ADRA2A/CACNB2/CNR1/SYT11/APBA1/SNCA/SYT5/HTR1B/GRM4/SYT9/SYT1/SYT7/ADORA2A/RIMS4/TACR2/P2RY1/SLC32A1/HTR2A/DRD1/PRKCB/DRD2/CADPS/SNAP25/CHRNA6/SYT2/ADRA1A
GO:0099643	GO:0099643	signal release from synapse	140	-0.499637	-1.91039	6.51e-07	0.000109623	9.13e-05	5932	tags=24%, list=17%, signal=20%	ADCY1/RIMS1/CHRNB4/SYN1/SNCG/PRRT2/RAB3A/ADRA2A/CACNB2/CNR1/SYT11/APBA1/SNCA/SYT5/HTR1B/GRM4/SYT9/SYT1/SYT7/ADORA2A/RIMS4/TACR2/P2RY1/SLC32A1/HTR2A/DRD1/PRKCB/DRD2/CADPS/SNAP25/CHRNA6/SYT2/ADRA1A
GO:0035150	GO:0035150	regulation of tube size	128	-0.528218	-1.99933	7.34e-07	0.000114264	9.52e-05	6093	tags=35%, list=18%, signal=29%	EDNRA/ADRA2C/RGS2/ADRA2A/ASIC2/SNTA1/NPPB/ADRB1/ADRB3/HTR1A/ACTA2/KNG1/TBXAS1/HTR1D/NOS3/TBXA2R/SLC6A4/DRD5/HTR1B/EDN1/SMTNL2/PTGS2/GRIP2/SLC8A1/HRH2/NPR3/MMP2/AGTR1/ATP1A2/PRKG1/CASR/ADORA2A/P2RY1/HTR2A/DRD1/TACR1/COMP/MTNR1B/HTR7/FGB/EDNRB/KEL/ADRA1A/FGG/FGA
GO:0035296	GO:0035296	regulation of tube diameter	128	-0.528218	-1.99933	7.34e-07	0.000114264	9.52e-05	6093	tags=35%, list=18%, signal=29%	EDNRA/ADRA2C/RGS2/ADRA2A/ASIC2/SNTA1/NPPB/ADRB1/ADRB3/HTR1A/ACTA2/KNG1/TBXAS1/HTR1D/NOS3/TBXA2R/SLC6A4/DRD5/HTR1B/EDN1/SMTNL2/PTGS2/GRIP2/SLC8A1/HRH2/NPR3/MMP2/AGTR1/ATP1A2/PRKG1/CASR/ADORA2A/P2RY1/HTR2A/DRD1/TACR1/COMP/MTNR1B/HTR7/FGB/EDNRB/KEL/ADRA1A/FGG/FGA
GO:0097746	GO:0097746	blood vessel diameter maintenance	128	-0.528218	-1.99933	7.34e-07	0.000114264	9.52e-05	6093	tags=35%, list=18%, signal=29%	EDNRA/ADRA2C/RGS2/ADRA2A/ASIC2/SNTA1/NPPB/ADRB1/ADRB3/HTR1A/ACTA2/KNG1/TBXAS1/HTR1D/NOS3/TBXA2R/SLC6A4/DRD5/HTR1B/EDN1/SMTNL2/PTGS2/GRIP2/SLC8A1/HRH2/NPR3/MMP2/AGTR1/ATP1A2/PRKG1/CASR/ADORA2A/P2RY1/HTR2A/DRD1/TACR1/COMP/MTNR1B/HTR7/FGB/EDNRB/KEL/ADRA1A/FGG/FGA
GO:0055090	GO:0055090	acylglycerol homeostasis	35	0.71226	2.29471	7.95e-07	0.000115419	9.62e-05	1846	tags=26%, list=5%, signal=24%	HNF4A/PLA2G12B/MLXIPL/APOA4/APOA1/APOC3/ABCG8/APOC2/IL18
GO:0070328	GO:0070328	triglyceride homeostasis	35	0.71226	2.29471	7.95e-07	0.000115419	9.62e-05	1846	tags=26%, list=5%, signal=24%	HNF4A/PLA2G12B/MLXIPL/APOA4/APOA1/APOC3/ABCG8/APOC2/IL18
GO:0006260	GO:0006260	DNA replication	280	0.38829	1.76904	7.97e-07	0.000115419	9.62e-05	11991	tags=49%, list=35%, signal=33%	ENPP7/NUGGC/EME1/EREG/CCNE2/FAM111B/POLQ/ATAD5/BRCA2/BRCA1/NOC3L/OOEP/RMI1/PRIM1/WRN/MCM10/PCLAF/CENPS/DDX21/CCDC88A/POLA1/POLK/ESCO1/NFIA/SMC3/GEN1/MRE11/USP37/HELB/ORC3/ESCO2/GINS2/POLB/BLM/RPA4/THOC1/MCM6/MCM9/DTL/RECQL/MAP2K4/ATRX/BAZ1A/RBBP8/DONSON/EGFR/ZBTB38/ATR/CDK1/PDS5A/DNA2/NFAT5/E2F8/FANCM/CDC7/ORC4/NBN/CCNA2/TOP1MT/WDHD1/RAD51/RBBP6/POLE2/LIG4/BOD1L1/PIF1/MMS22L/MCM8/HCRT/UCHL5/FAM11…
GO:0065005	GO:0065005	protein-lipid complex assembly	27	0.764681	2.32647	8.43e-07	0.000118719	9.89e-05	149	tags=22%, list=0%, signal=22%	APOB/APOA4/APOA1/APOC3/APOA2/MTTP
GO:0050892	GO:0050892	intestinal absorption	38	0.690841	2.24928	8.77e-07	0.000118719	9.89e-05	2453	tags=34%, list=7%, signal=32%	APOA4/APOA1/MOGAT2/ENPP7/PRAP1/SLC2A5/APOA2/VIL1/CYP8B1/FABP1/ABCG8/PLS1/GCNT3
GO:0006816	GO:0006816	calcium ion transport	385	-0.395172	-1.67198	8.64e-07	0.000118719	9.89e-05	6237	tags=25%, list=18%, signal=21%	BEST1/FYN/PDE4D/EDNRA/CAMK2B/STAC2/IL16/NMUR2/JPH2/SLC35G1/ATP2C2/CACNA1G/BAK1/TRPV3/ADRA2A/GRIN2C/CACNB2/RYR1/CACNA1C/CACNA1E/TMC2/CACNA1S/PKD2L1/PDGFRB/TRPV5/FFAR1/CCR1/CACNG6/THY1/ATP2B2/GRIN3B/EHD3/F2/CACNA1B/PDE4B/SLC8A3/TRPA1/HPCA/NOS3/OPRD1/RYR2/TRPC4/SNCA/SPINK1/CDH23/EDN1/FCRL3/GJC2/CCL4/PTGS2/CATSPER3/STC2/TRPM6/STC1/CACNA1A/SLC8A1/ATP2A3/GRIN2A/TRPM3/CASQ1/CCL3/MRLN/CRHR1/WNT3A/CYP27B1…
GO:0007093	GO:0007093	mitotic cell cycle checkpoint signaling	138	0.476052	1.9938	9.43e-07	0.00012494	0.000104097	13535	tags=66%, list=39%, signal=40%	PRAP1/EME1/NUF2/CENPF/CLSPN/BRCA1/TTK/PBK/NDC80/RAD9A/NAE1/TPR/CDC20/ZWILCH/CCND1/TAOK3/GEN1/MRE11/ATM/SPC24/ABRAXAS1/BLM/DTL/APC/RBBP8/DONSON/CDK1/BUB1/RINT1/XRCC3/NBN/BUB1B/PLK5/KLHL22/MAD2L1/TAOK1/MSH2/TIPIN/BRCC3/CHEK2/PLK1/CDK5RAP2/ATF2/FANCD2/CDCA8/CRADD/SPC25/NABP2/PRKDC/KNTC1/DUSP1/TOPBP1/SETMAR/FOXN3/CHMP4C/BIRC5/AURKB/RAD50/MAD1L1/VPS4A/STK33/NABP1/GTSE1/NEK11/WAC/RPL26/PML/BARD1/TRIP13…
GO:0015872	GO:0015872	dopamine transport	50	-0.651352	-2.10895	1.02e-06	0.000132904	0.000110733	3339	tags=38%, list=10%, signal=34%	CNR1/SYT11/SNCA/SYT5/HTR1B/SYT9/SYT1/SYT7/OPRK1/CXCL12/SYT3/HTR2A/DRD1/SLC6A3/KCNA2/DRD2/FGF20/CHRNA6/SYT2
GO:0007626	GO:0007626	locomotory behavior	175	-0.482311	-1.89747	1.06e-06	0.000134096	0.000111726	6164	tags=27%, list=18%, signal=23%	FGF12/DMBX1/CHRNB4/SNCG/SOBP/C1QL1/ELAVL4/CRH/GPR52/TMOD1/UCHL1/NTF4/GRM5/CALB1/NPY1R/OPRD1/EPHA4/GPR37/APBA1/RASD2/DAB1/SNCA/PDE1B/CDH23/KCND2/CNTN2/ADCY8/ZIC1/ATP1A2/OPRK1/ADORA2A/CXCL12/LRRTM1/CHL1/DRD1/LGI4/SLC6A3/ALK/ASTN1/PAK5/GRM1/SLC4A10/DRD2/FOXA2/EN1/SNAP25/CEND1/KLHL1
GO:0007411	GO:0007411	axon guidance	217	-0.450076	-1.81315	1.09e-06	0.000135791	0.000113138	6282	tags=31%, list=18%, signal=25%	MYOT/FYN/GFRA3/EPHA10/EDNRA/SEMA6D/UNC5D/BCL11B/GBX2/KALRN/NTRK1/ETV1/GATA3/VSTM2L/NGFR/KIF5A/PLXND1/ISL1/NFASC/ANOS1/NTN5/ISL2/TUBB2B/PLXNA4/SLIT1/EFNA3/SMO/NTN1/CNTN5/GAP43/EPHA4/EPHA6/EPHB3/MYPN/FEZ1/EDN1/CNTN2/NCAM1/LAMA1/SLIT3/FEZF1/EGR2/UNC5B/LHX9/DLX5/WNT3A/KIF5C/DRAXIN/VAX1/ARX/LHX2/SCN1B/RET/SEMA6B/RNF165/PLA2G10/CXCL12/CHL1/FLRT2/CNTN6/SEMA5B/EPHA3/EPHA5/DCC/BMP7/POU4F2/ATOH7
GO:0055001	GO:0055001	muscle cell development	170	-0.472434	-1.84987	1.19e-06	0.000145733	0.000121422	6093	tags=27%, list=18%, signal=22%	EDNRA/MYL9/RGS2/SORBS2/FER1L5/CSRP2/RYR1/LOX/SIX1/ISL1/CACNA1S/PDGFRB/TMOD1/MYF6/UCHL1/SGCZ/MEGF10/SHOX2/LDB3/SMO/MYO18B/RIPOR2/MYPN/EDN1/SLC8A1/PDGFRA/CNTNAP1/CASQ1/GATA4/DNER/WNT10B/NFATC4/LMOD3/SGCD/BMP4/IGF1/COMP/ACTA1/MYOZ2/LMOD1/MYOD1/CSRP3/KEL/ACTC1/NKX2-5/ADRA1A
GO:0022600	GO:0022600	digestive system process	90	0.528619	2.07992	1.23e-06	0.000147479	0.000122876	3477	tags=27%, list=10%, signal=24%	APOA4/APOA1/RBP4/MOGAT2/ENPP7/PRAP1/SLC2A5/APOA2/VIL1/MUC13/CYP8B1/FABP1/OXT/SERPINA3/TFF3/ABCG8/WNK4/PLS1/AQP1/GCNT3/OXTR/TRPV1/EPB41/NR1H3
GO:0099054	GO:0099054	presynapse assembly	47	-0.659305	-2.10687	1.28e-06	0.000150897	0.000125724	4106	tags=40%, list=12%, signal=36%	IL1RAPL2/SLITRK3/MDGA1/IL1RAP/CNTN5/DKK1/NLGN3/NLGN4X/SNCA/SLITRK5/PCDH17/WNT3A/NTRK3/CBLN2/CBLN1/LRRC4B/NTNG2/LRRTM3/SLITRK2
GO:0016079	GO:0016079	synaptic vesicle exocytosis	102	-0.539696	-1.99539	1.58e-06	0.000175281	0.00014604	5932	tags=26%, list=17%, signal=22%	ADCY1/RIMS1/SYN1/PRRT2/RAB3A/ADRA2A/CACNB2/CNR1/APBA1/SNCA/SYT5/HTR1B/SYT9/SYT1/SYT7/ADORA2A/RIMS4/P2RY1/HTR2A/DRD1/PRKCB/DRD2/CADPS/SNAP25/CHRNA6/SYT2/ADRA1A
GO:0030534	GO:0030534	adult behavior	127	-0.509544	-1.93335	1.53e-06	0.000175281	0.00014604	3281	tags=20%, list=9%, signal=19%	ASIP/OPRD1/EPHA4/NLGN3/DAB1/NLGN4X/SNCA/CNTN2/SLITRK5/PCDH17/ZIC1/CRHR1/ATP1A2/OPRK1/PAX5/CXCL12/CHL1/HTR2A/DRD1/LGI4/ALK/DRD2/FOXA2/EN1/CEND1/KLHL1
GO:0097485	GO:0097485	neuron projection guidance	218	-0.44876	-1.81052	1.58e-06	0.000175281	0.00014604	6282	tags=31%, list=18%, signal=25%	MYOT/FYN/GFRA3/EPHA10/EDNRA/SEMA6D/UNC5D/BCL11B/GBX2/KALRN/NTRK1/ETV1/GATA3/VSTM2L/NGFR/KIF5A/PLXND1/ISL1/NFASC/ANOS1/NTN5/ISL2/TUBB2B/PLXNA4/SLIT1/EFNA3/SMO/NTN1/CNTN5/GAP43/EPHA4/EPHA6/EPHB3/MYPN/FEZ1/EDN1/CNTN2/NCAM1/LAMA1/SLIT3/FEZF1/EGR2/UNC5B/LHX9/DLX5/WNT3A/KIF5C/DRAXIN/VAX1/ARX/LHX2/SCN1B/RET/SEMA6B/RNF165/PLA2G10/CXCL12/CHL1/FLRT2/CNTN6/SEMA5B/EPHA3/EPHA5/DCC/BMP7/POU4F2/ATOH7
GO:0017157	GO:0017157	regulation of exocytosis	197	-0.463506	-1.84509	1.63e-06	0.000178374	0.000148617	4055	tags=18%, list=12%, signal=16%	CNR1/RAPGEF4/ITGB2/SPI1/SYT11/APBA1/SNCA/SYT5/HTR1B/SYT9/SYT1/NCKAP1L/PRAM1/SYT7/IL13RA2/CACNA1H/KLRC2/ADORA2A/ADGRE2/RIMS4/CD300A/P2RY1/SYT3/RAB3C/HTR2A/DRD1/PRKCB/DRD2/CADPS/FGB/CHRNA6/SYT2/ADRA1A/FGG/FGA
GO:0042632	GO:0042632	cholesterol homeostasis	90	0.523912	2.0614	1.69e-06	0.000181524	0.000151242	1846	tags=14%, list=5%, signal=14%	HNF4A/PLA2G12B/APOB/APOA4/APOA1/APOC3/APOA2/MTTP/MIR33B/ABCB11/ABCG8/APOC2/IL18
GO:0003012	GO:0003012	muscle system process	389	-0.392618	-1.66154	1.74e-06	0.000183176	0.000152618	6282	tags=24%, list=18%, signal=20%	MYOT/MIR17HG/NR4A1/FGF12/PDE4D/EDNRA/CAMK2B/KCNB2/STAC2/KCNH2/MYL9/ADRA2C/RGS2/NMUR2/SORBS2/CHRNB4/KCNQ1/CACNA1G/SCN4B/ADRA2A/CACNB2/RYR1/PDE9A/SNTA1/CACNA1C/KCNJ2/CACNA1S/FXYD1/TMOD1/KLF15/TNNC2/EHD3/SYNM/ACTA2/PDE4B/PRKAG3/SLC8A3/MIR15B/HTR1D/NOS3/MSTN/TBXA2R/RYR2/HCN4/GJA1/MYOCD/EDN1/PROK2/PTGS2/GRIP2/STC1/KCND3/SLC8A1/CASQ1/NR4A3/GATA4/ATP1A2/PRKG1/CXCR4/GATA5/CACNA1H/LMOD3/MYL4/SCN1B/RCSD1/C…
GO:0023061	GO:0023061	signal release	428	-0.378658	-1.61205	2.18e-06	0.000226523	0.000188734	5932	tags=22%, list=17%, signal=18%	ADCY1/RIMS1/ADRA2C/POMC/CHRNB4/KCNQ1/SYN1/SNCG/PRRT2/VSNL1/UCP2/RAB3A/ADRA2A/CACNB2/INHBB/GATA3/NNAT/ABCA12/ISL1/ADCYAP1/CRH/FFAR1/TFAP2B/FFAR2/HTR1A/C1QTNF3/GIPR/CGA/TFR2/CNR1/RAPGEF4/MC4R/C1QTNF1/ANO1/IL1RN/SYT11/SLC6A4/APBA1/GJA1/SNCA/SYT5/SPINK1/HTR1B/EDN1/BMP6/CPE/PTGS2/GRM4/SYT9/SYT1/ADCY8/SCG5/RAB44/CRHR1/AGTR1/GCK/SYT7/OPRK1/VIP/CASR/ADORA2A/RIMS4/PLA2G10/CXCL12/TACR2/P2RY1/SLC32A1/SYT3/H…
GO:0006364	GO:0006364	rRNA processing	223	0.401716	1.78898	2.29e-06	0.000233339	0.000194413	14269	tags=60%, list=41%, signal=35%	ISG20/DDX10/WDR12/WDR75/FDXACB1/UTP23/DDX21/DCAF13/LYAR/ERI1/HELB/RPP40/SRFBP1/ESF1/RPUSD4/UTP20/DDX18/WDR3/MAK16/RPF2/RIOK2/UTP15/MRPL1/UTP6/TFB2M/PWP2/NOL8/EXOSC9/NOLC1/WDR43/RPS24/RIOK1/RRP15/DIS3/GEMIN4/EXOSC5/SBDS/RPL7/EXOSC2/WDR36/MPHOSPH6/KRR1/NOP58/RSL1D1/DKC1/MDN1/EIF6/NUDT16/RPS6/NIFK/DIMT1/RPL11/RPP30/EBNA1BP2/EXOSC8/MPHOSPH10/RPL14/RRP1B/NSA2/LSM6/GTPBP4/NOL10/GTF2H5/RBFA/DDX52/BRIX1/…
GO:0014046	GO:0014046	dopamine secretion	37	-0.692303	-2.12245	2.57e-06	0.000254456	0.000212007	4055	tags=46%, list=12%, signal=41%	CNR1/SYT11/SNCA/SYT5/HTR1B/SYT9/SYT1/SYT7/OPRK1/CXCL12/SYT3/HTR2A/KCNA2/DRD2/FGF20/CHRNA6/SYT2
GO:0014059	GO:0014059	regulation of dopamine secretion	37	-0.692303	-2.12245	2.57e-06	0.000254456	0.000212007	4055	tags=46%, list=12%, signal=41%	CNR1/SYT11/SNCA/SYT5/HTR1B/SYT9/SYT1/SYT7/OPRK1/CXCL12/SYT3/HTR2A/KCNA2/DRD2/FGF20/CHRNA6/SYT2
GO:0006261	GO:0006261	DNA-templated DNA replication	163	0.436509	1.87746	2.86e-06	0.000273629	0.000227982	12134	tags=55%, list=35%, signal=36%	NUGGC/EME1/CCNE2/POLQ/ATAD5/BRCA2/BRCA1/NOC3L/OOEP/PRIM1/WRN/MCM10/CENPS/DDX21/POLA1/GEN1/MRE11/HELB/ORC3/GINS2/POLB/BLM/RPA4/THOC1/MCM6/MCM9/RECQL/ATRX/BAZ1A/RBBP8/DONSON/ATR/DNA2/NFAT5/E2F8/FANCM/CDC7/ORC4/NBN/WDHD1/RAD51/POLE2/BOD1L1/MMS22L/MCM8/FAM111A/TIPIN/DSCC1/MGME1/RFC1/DBF4/RFC3/TIMELESS/ORC5/LRWD1/MCM4/CARM1/E2F7/REV3L/WIZ/ORC2/ETAA1/POLE/TOPBP1/ENDOG/HMGA1/RECQL4/DDX11/CHTF18/GINS4/NU…
GO:0001764	GO:0001764	neuron migration	163	-0.478709	-1.86656	2.85e-06	0.000273629	0.000227982	6202	tags=28%, list=18%, signal=23%	FYN/IGSF10/GFRA3/CAMK2B/TLX3/UNC5D/DDIT4/GATA3/SCRT1/CCR4/PHACTR1/TUBB2B/TRIM46/MDGA1/NTN1/GPR173/ADGRL3/DAB1/CNTN2/CCK/TYRO3/FEZF1/TWIST1/FAT3/DNER/COL3A1/PRKG1/CXCR4/VAX1/NTRK3/ARX/CXCL12/CHL1/DRD1/NEXMIF/NTNG2/FLRT2/CCKAR/CTNNA2/NDNF/NTRK2/ASTN1/DCC/DRD2/NKX6-1/OLIG3
GO:0006869	GO:0006869	lipid transport	389	0.335959	1.58126	3.38e-06	0.000318433	0.000265311	2098	tags=10%, list=6%, signal=9%	PLA2G12B/APOB/SLC5A8/APOA4/APOA1/RBP4/NR0B2/CIDEC/ENPP7/RBP2/PRAP1/APOC3/APOA2/MTTP/ABCC11/GLTPD2/SLC22A24/CYP8B1/PLA2G1B/ABCC2/RBP5/FABP1/OXT/MIR613/CEACAM1/ABCG2/MIR33B/SLC10A4/ABCB1/ABCB11/CPT1A/VPS13A/CYP4F2/GAL/ABCG8/APOC2/WNK4/AGT
GO:1903522	GO:1903522	regulation of blood circulation	232	-0.434906	-1.76514	3.89e-06	0.000361751	0.000301403	6160	tags=30%, list=18%, signal=25%	PDE4D/EDNRA/KCNH2/ADRA2C/RGS2/KCNQ1/HCN2/POPDC2/CACNA1G/SCN4B/ADRA2A/CACNB2/ASIC2/SNTA1/CACNA1C/ADRB1/KCNJ2/ISL1/FXYD1/HTR1A/ATP2B2/ATP1A3/EHD3/SHOX2/PDE4B/SLC8A3/TBXAS1/NOS3/GJD3/TBXA2R/RYR2/HCN4/GJA1/HSPB7/EDN1/SMTNL2/PTGS2/STC1/KCND3/IRX3/SLC8A1/APLN/HRH2/ATP2A3/GATA4/MMP2/AGTR1/ATP1A2/CACNA1H/CASR/MYL4/SCN1B/CORIN/HTR2A/KCNE4/FOXN4/TACR1/DES/MTNR1B/ATP2B3/DRD2/FGB/EDNRB/CSRP3/HOPX/PLN/NKX2-5/…
GO:0060078	GO:0060078	regulation of postsynaptic membrane potential	119	-0.509572	-1.91503	4.23e-06	0.000386847	0.000322313	6096	tags=33%, list=18%, signal=27%	GRIK2/RIMS1/CHRNB4/GRIN2C/GABRP/ADRB1/GABRA5/TMEM108/IGSF11/GRM5/GLRA2/GLRA3/MPP2/SLC8A3/NLGN3/NLGN4X/SNCA/HTR3D/GRID1/KCND2/GRIN2A/GABRB1/GABRA2/CHRM1/GABRB2/GRIK1/CHRNA9/GABRQ/ADORA2A/GABRR2/CHRNA1/CBLN1/P2RX6/RGS7BP/NPAS4/GRM1/GABRG3/DRD2/CHRNA6
GO:0050890	GO:0050890	cognition	289	-0.408018	-1.68699	4.45e-06	0.000401677	0.000334668	9521	tags=34%, list=27%, signal=25%	GRIN1/BDNF/BTG2/ABCA7/ADORA1/MAN2B1/NETO1/SCN2A/SLC7A11/GRIN2B/PRRT1/GPR155/TPBG/FGF13/LHCGR/MEIS2/MDK/SORCS3/PRKAR2B/NOG/NRXN3/B3GAT1/C12orf57/SHISA7/GATM/MFSD2A/MAPK8IP2/GLP1R/S100B/ABCC8/TREM2/FYN/SLC1A4/GRPR/ADCY1/CBR3/BCHE/ST3GAL4/FOXO6/NTRK1/SOBP/C1QL1/ELAVL4/ITGA5/NDRG4/CRH/NEUROD2/GABRA5/SLC12A5/PDE8B/NTF4/FZD9/CNR1/GRM5/CALB1/C5AR1/AFF2/SLC8A3/SYT11/DKK1/SLC6A4/NLGN3/NLGN4X/PDE1B/DRD5/PT…
GO:0022613	GO:0022613	ribonucleoprotein complex biogenesis	465	0.322831	1.53924	4.74e-06	0.000421396	0.000351098	13898	tags=52%, list=40%, signal=32%	ISG20/CELF4/EFL1/DDX10/DICER1/WDR12/WDR75/CRNKL1/SETX/MTERF3/FDXACB1/UTP23/DDX21/SCAF11/ZNF658/EIF2A/DCAF13/LUC7L3/LYAR/RNVU1-17/EIF3E/ERI1/HELB/ATM/RPP40/GTPBP10/NMD3/SRFBP1/NPM1/ESF1/PRPF39/RPUSD4/DHX29/UTP20/DDX18/WDR3/MAK16/RPF2/HSP90AA1/SRPK1/GNL2/RIOK2/ATR/EIF3M/UTP15/LTV1/EIF3CL/SF3B1/MRPL1/EIF3A/UTP6/TFB2M/PWP2/PTBP2/NOL8/CELF1/ABCE1/EIF2S2/EXOSC9/NOLC1/PSIP1/WDR43/RIOX2/RPS24/RIOK1/RRP15…
GO:0055092	GO:0055092	sterol homeostasis	91	0.523299	2.05552	5.09e-06	0.000446769	0.000372239	1846	tags=14%, list=5%, signal=14%	HNF4A/PLA2G12B/APOB/APOA4/APOA1/APOC3/APOA2/MTTP/MIR33B/ABCB11/ABCG8/APOC2/IL18
GO:0098742	GO:0098742	cell-cell adhesion via plasma-membrane adhesion molecules	267	-0.417227	-1.71703	5.27e-06	0.000455936	0.000379876	9406	tags=48%, list=27%, signal=36%	ROBO1/L1CAM/LRFN5/OBSL1/TENM4/CDH11/CLDN16/ITGAL/PCDHGB4/MIR221/PCDHGB5/PCDHGA8/ARVCF/PCDHAC2/PCDHGA4/CLSTN1/PCDHA12/CDH16/PCDHB3/PCDH9/FAT4/CELSR3/CX3CL1/CDH3/PLXNB3/CLDN14/MPZ/CDH7/PCDHGA2/IL1RAPL1/IL10/PCDHGA9/CDH12/SLITRK1/LGALS7B/MYOT/PCDHGC5/PCDHGA6/CDH9/PCDHGA5/PCDHGB3/PCDHA10/DSC3/PCDHGC4/CDH8/UNC5D/PCDHGA11/PCDHGB6/MPZL2/ITGA5/PCDHGB1/PCDHGA7/PTPRS/VSTM2L/CRB2/PCDHB5/CEACAM6/PCDHA11/PCDH…
GO:0010975	GO:0010975	regulation of neuron projection development	432	-0.372476	-1.58563	5.82e-06	0.000495972	0.000413233	6037	tags=19%, list=17%, signal=16%	CAMK2B/METRN/SEMA6D/P3H1/RGS2/PTK6/ABI3/NTRK1/NEFL/GFAP/ELAVL4/GATA3/PTPRS/NDRG4/FUT9/PLXND1/TOX/MIR210/NEUROG3/THY1/CRABP2/TUBB2B/CNR1/PLXNA4/TRIM46/MAP2/SLIT1/SHOX2/NTN1/HGF/PMP22/HECW2/SRCIN1/DKK1/EPHA4/EPHB3/DAB1/FEZ1/TRIM67/CNTN2/ARC/PLPPR5/UST/ZNF804A/WNT3A/FAT3/MAPT/NFATC4/DRAXIN/LRRC4C/NTRK3/SCN1B/RET/BMP5/SEMA6B/LRRC7/KNDC1/RTN4RL2/CXCL12/SFRP2/ISLR2/NTNG2/MAG/KIF1A/SEMA5B/CTNNA2/NDNF/AL…
GO:0021536	GO:0021536	diencephalon development	68	-0.593714	-2.04767	6.01e-06	0.000506065	0.000421642	9318	tags=47%, list=27%, signal=34%	NRP2/WNT4/PITX1/SEMA3E/SHH/ALDH1A2/NOG/HAP1/SOX3/PROP1/SOX2/NKX2-1/PITX2/PCSK1/GBX2/INHBB/ISL1/SMO/NR0B1/TAL2/FGF8/OTP/ARX/KCNC1/BMP4/SLC6A3/NDNF/DRD2/FOXB1/NHLH2/POU3F2/RAX
GO:0045666	GO:0045666	positive regulation of neuron differentiation	83	-0.558726	-1.98987	6.27e-06	0.000520259	0.000433468	3202	tags=23%, list=9%, signal=21%	DKK1/DAB1/FEZ1/BMP6/LIN28A/IRX3/SH3GL3/FEZF1/DLX1/VWC2/CXCL12/BMP4/SOX11/BMP7/BRINP2/FGF20/NKX6-1/NKX2-2/NKX2-5
GO:0007051	GO:0007051	spindle organization	192	0.410592	1.81003	7.01e-06	0.000574126	0.00047835	12491	tags=50%, list=36%, signal=32%	CENPE/TUBB1/ASPM/NUF2/DLGAP5/MISP/KIF11/NEK2/KIF4B/TTK/NDC80/GOLGA8B/TPR/GOLGA2P5/CDC20/BORA/ESPL1/STAG2/SMC3/KIF4A/SASS6/FSD1/KIZ/ABRAXAS1/GOLGA8A/KIF15/CENPH/TUBG2/MAP9/PIBF1/TUBGCP4/MAPRE2/ATRX/CEP192/CCNB2/TUBG1/SPAST/HAUS3/TRIM36/CENPJ/SBDS/STAG1/PRC1/HAUS5/AURKC/EZR/CEP97/CHMP7/INTS13/TPX2/CHEK2/KNSTRN/SENP6/PLK1/CKAP5/CEP120/AURKA/AUNIP/MYBL2/RMDN1/CDCA8/RACGAP1/KIF23/SPC25/SMC1A/CEP72/TBC…
GO:0006936	GO:0006936	muscle contraction	304	-0.401946	-1.66423	7.23e-06	0.000584618	0.000487091	6282	tags=26%, list=18%, signal=21%	MYOT/NR4A1/FGF12/PDE4D/EDNRA/KCNB2/STAC2/KCNH2/MYL9/ADRA2C/RGS2/NMUR2/CHRNB4/KCNQ1/CACNA1G/SCN4B/ADRA2A/CACNB2/RYR1/SNTA1/CACNA1C/KCNJ2/CACNA1S/FXYD1/TMOD1/TNNC2/EHD3/SYNM/ACTA2/PDE4B/SLC8A3/HTR1D/TBXA2R/RYR2/HCN4/GJA1/MYOCD/EDN1/PROK2/PTGS2/GRIP2/STC1/KCND3/SLC8A1/CASQ1/GATA4/ATP1A2/PRKG1/CXCR4/CACNA1H/LMOD3/MYL4/SCN1B/RCSD1/CHRNA1/SGCD/PTGER3/TACR2/SSTR2/MYL1/HTR2A/DRD1/KCNE4/CNN1/TACR1/SULF1/D…
GO:0021953	GO:0021953	central nervous system neuron differentiation	158	-0.472889	-1.83436	8.28e-06	0.000660819	0.00055058	9473	tags=44%, list=27%, signal=32%	LDB1/DCLK1/TBX20/MNX1/SUFU/ABT1/MDGA2/PROX1/SLIT2/BTG2/ZC4H2/FAIM2/HOXD10/NRP2/CDH11/ID4/DCLK2/GLI3/SEMA3E/SHH/EPHB6/EPHB1/CHD5/ASCL1/SPOCK1/AGBL4/C12orf57/HES5/PHOX2A/DBX1/NKX2-1/LBX1/BCL11B/GBX2/FGFR2/ELAVL4/LHX5/ISL1/TOX/ISL2/PLXNA4/MAP2/MDGA1/SMO/EPHA4/EPHB3/CNTN2/GABRB1/WNT3A/MAPT/DLX1/DRAXIN/OTP/ARX/SCN1B/KNDC1/CBLN1/DRD1/FOXN4/NDNF/NTRK2/DCC/SLC4A10/DRD2/NHLH2/NKX6-1/CEND1/OLIG3/NKX2-2
GO:0015844	GO:0015844	monoamine transport	77	-0.559439	-1.97051	9.18e-06	0.000723585	0.000602875	5915	tags=39%, list=17%, signal=32%	ADRA2C/SNCG/RAB3A/ADRA2A/CRH/HTR1A/CNR1/SYT11/SLC6A4/SNCA/SYT5/HTR1B/GPM6B/SYT9/SYT1/SYT7/OPRK1/VIP/ADORA2A/CXCL12/P2RY1/SYT3/HTR2A/DRD1/SLC6A3/KCNA2/DRD2/FGF20/CHRNA6/SYT2
GO:1904036	GO:1904036	negative regulation of epithelial cell apoptotic process	54	-0.61548	-2.01723	1.11e-05	0.000861817	0.000718047	1981	tags=19%, list=6%, signal=17%	SERPINB13/FGF21/SCG2/NUPR1/MIR182/NDNF/FGB/NKX2-5/FGG/FGA
GO:0007156	GO:0007156	homophilic cell adhesion via plasma membrane adhesion molecules	165	-0.454461	-1.77184	1.21e-05	0.000933738	0.00077797	6431	tags=44%, list=19%, signal=36%	CDH12/MYOT/PCDHGC5/PCDHGA6/CDH9/PCDHGA5/PCDHGB3/PCDHA10/DSC3/PCDHGC4/CDH8/PCDHGA11/PCDHGB6/MPZL2/PCDHGB1/PCDHGA7/VSTM2L/PCDHB5/CEACAM6/PCDHA11/PCDHA4/TRO/PCDHA3/PCDH1/PCDHGB7/CDH18/PCDH11Y/PCDHGA1/PCDH19/HMCN1/PCDHGA3/PCDH8/IGSF11/PCDHA7/IGFN1/DSG1/PCDHB4/PCDHB13/PCDHB18P/MYPN/CDH23/PCDHB1/CNTN2/PCDHA2/PCDHA1/PCDHB15/PCDHB14/PCDH17/DSC1/PCDH11X/PCDHB11/CDH10/FAT3/SDK2/FAT2/CDH20/PCDHB16/CDHR4/CDH…
GO:0001505	GO:0001505	regulation of neurotransmitter levels	201	-0.441514	-1.76206	1.23e-05	0.000936304	0.000780108	5932	tags=23%, list=17%, signal=20%	ADCY1/RIMS1/BCHE/CHRNB4/SYN1/SNCG/PRRT2/RAB3A/ADRA2A/MOXD1/CACNB2/GFAP/SYNGR3/CNR1/PAH/SYT11/SLC6A4/APBA1/SNCA/PDE1B/SYT5/HTR1B/GRM4/ACHE/GPM6B/SYT9/SYT1/GABRA2/ATP1A2/SYT7/ADORA2A/RIMS4/TACR2/P2RY1/SLC32A1/HTR2A/DRD1/SLC6A3/PRKCB/GAD2/SLC17A8/DRD2/CADPS/SNAP25/CHRNA6/SYT2/ADRA1A
GO:0045165	GO:0045165	cell fate commitment	246	-0.416468	-1.69745	1.3e-05	0.000972528	0.00081029	5587	tags=24%, list=16%, signal=20%	SPDEF/BCL11B/FGFR2/ONECUT1/GATA3/SIX1/ISL1/TOX/NODAL/MYF6/MYT1L/TNXB/NTF4/ISL2/SMO/NANOG/WNT10A/PDPN/DKK1/GAP43/FGF8/EDN1/POU6F2/ONECUT2/EYA2/SLAMF8/ZNF521/GATA4/TBX21/WNT3A/IL12RB1/TAL1/DLX1/WNT10B/NTRK3/CYP26B1/GSC/GATA5/ARX/SOX18/DMRTA2/TBX4/SFRP2/SOX8/TBX1/BMP4/PRDM1/FOXN4/WNT6/IRF4/FOXA2/OLIG1/EYA1/MYOD1/POU3F2/OLIG3/NKX2-2/PRRX1/NKX2-5
GO:0006887	GO:0006887	exocytosis	340	-0.389358	-1.63118	1.41e-05	0.00104364	0.00086954	4104	tags=14%, list=12%, signal=13%	SYNGR3/CNR1/RAPGEF4/ITGB2/SCIN/SPI1/SYT11/SRCIN1/ANK1/APBA1/SNCA/SYT5/HTR1B/SYT9/SYT1/NCKAP1L/NR4A3/RAB3IL1/RAB44/EXOC3L2/CCL3/PRAM1/SYT7/IL13RA2/CACNA1H/KLRC2/ADORA2A/ADGRE2/PLEK/RIMS4/CD300A/P2RY1/MYO1G/SYT3/PTGDS/RAB3C/HTR2A/DRD1/PRKCB/DRD2/CADPS/FGB/CCL8/SNAP25/CHRNA6/SYT2/ADRA1A/FGG/FGA
GO:1903305	GO:1903305	regulation of regulated secretory pathway	135	-0.478309	-1.82517	1.45e-05	0.00106527	0.000887561	5932	tags=26%, list=17%, signal=22%	ADCY1/RAB27A/SYN1/CACNA1G/RAB3A/ADRA2A/CACNB2/CNR1/ITGB2/SPI1/SYT11/APBA1/SYT5/HTR1B/SYT9/SYT1/NCKAP1L/PRAM1/SYT7/IL13RA2/CACNA1H/KLRC2/ADORA2A/ADGRE2/RIMS4/CD300A/P2RY1/SYT3/HTR2A/DRD1/PRKCB/DRD2/CHRNA6/SYT2/ADRA1A
GO:0035249	GO:0035249	synaptic transmission, glutamatergic	90	-0.528612	-1.91613	1.51e-05	0.00109187	0.000909722	4055	tags=28%, list=12%, signal=25%	CNR1/GRM5/TSHZ3/PLPPR4/DKK1/NLGN3/GRID1/HTR1B/PTGS2/GRM4/SYT1/GRIN2A/GRM8/GRIK1/ATP1A2/CACNG4/ADORA2A/HTR2A/DRD1/ROR2/CACNG8/GRM1/SLC17A8/DRD2/SLC17A7
GO:0051983	GO:0051983	regulation of chromosome segregation	124	0.450552	1.85253	1.55e-05	0.00111081	0.000925504	12770	tags=60%, list=37%, signal=38%	PRAP1/CENPE/NUF2/DLGAP5/CENPF/NCAPG/SMC2/CDCA2/SMC6/TTK/DPF1/MKI67/NDC80/TPR/CDC20/ZWILCH/ESPL1/GEN1/HORMAD1/ATM/SPC24/RAD18/KIF2C/NCAPH/RAD21/APC/SMC5/RIOK2/BUB1/NCAPG2/SMC4/XRCC3/ANAPC4/UBE2C/BUB1B/PUM2/KLHL22/MAD2L1/PLK1/CDK5RAP2/DPF3/ANAPC1/SMARCC1/CUL3/CDCA8/SPC25/ARID2/KNTC1/DUSP1/ACTL6A/WAPL/PBRM1/CSNK2A1/BIRC5/AURKB/FBXO5/MAD1L1/RMI2/RB1/CDC27/TRIP13/CDT1/SMARCD2/KAT2B/CCNB1/NSMCE2/ZNF207…
GO:1904478	GO:1904478	regulation of intestinal absorption	11	0.870014	2.14421	1.71e-05	0.00121298	0.00101063	1827	tags=64%, list=5%, signal=60%	APOA4/APOA1/ENPP7/PRAP1/APOA2/CYP8B1/ABCG8
GO:0006641	GO:0006641	triglyceride metabolic process	95	0.486608	1.91763	1.76e-05	0.00123028	0.00102505	4994	tags=25%, list=14%, signal=22%	MOGAT3/APOB/APOA4/APOA1/MOGAT2/APOC3/APOA2/MTTP/RGN/PIK3CG/CPT1A/APOC2/AGMO/LIPF/LPGAT1/LIPE/CAV3/NR1H3/APOH/INSIG2/GPAT2/LPIN3/GPIHBP1/MOGAT1
GO:0048167	GO:0048167	regulation of synaptic plasticity	194	-0.43491	-1.72734	1.88e-05	0.0013038	0.00108629	4053	tags=24%, list=12%, signal=22%	GRIK2/CAMK2B/ADCY1/RIMS1/PRRT2/RAB3A/GRIN2C/GFAP/NEUROD2/IGSF11/GRM5/CALB1/TSHZ3/MPP2/MIR95/SLC8A3/SORCS2/EPHA4/SNCA/DRD5/CYP46A1/PTGS2/CNTN2/ARC/GRIN2A/EGR2/ADCY8/MIR320B2/CALB2/MAPT/SYT7/NFATC4/FAM107A/ADORA2A/JPH3/MIR320E/CBLN1/LRRTM1/DRD1/VGF/NEURL1/MAP1A/NTRK2/NPAS4/SLC4A10/DRD2/SNAP25
GO:0051304	GO:0051304	chromosome separation	130	0.447173	1.86269	1.99e-05	0.00135848	0.00113185	12770	tags=57%, list=37%, signal=36%	TEX11/PRAP1/EME1/CENPE/NUF2/DLGAP5/CENPF/TOP2A/NCAPG/SMC2/TTK/DPF1/RMI1/NDC80/TPR/CDC20/ZWILCH/CENPS/ESPL1/GEN1/ATM/SPC24/NCAPH/RAD21/APC/RIOK2/BUB1/MEIOB/NCAPG2/SMC4/M1AP/FANCM/XRCC3/ANAPC4/UBE2C/BUB1B/TOP2B/KLHL22/MAD2L1/SMARCAD1/PLK1/CDK5RAP2/DPF3/ANAPC1/SMARCC1/CUL3/CDCA8/SPC25/ARID2/KNTC1/DUSP1/ACTL6A/PBRM1/CSNK2A1/BIRC5/AURKB/FBXO5/MAD1L1/ERCC4/RB1/CDC27/TRIP13/CDT1/SMARCD2/CCNB1/NSMCE2/ZNF…
GO:0019233	GO:0019233	sensory perception of pain	92	-0.524128	-1.90736	2.04e-05	0.00137852	0.00114855	9385	tags=52%, list=27%, signal=38%	ADORA1/PTAFR/CCL2/MGLL/P2RX4/BACE1/MC1R/ALOXE3/IL1A/EPHB1/FABP5/NDN/MRGPRX2/KCNA1/HOXB8/IL10/CCR2/FYN/SCN11A/NMUR2/NTRK1/TAC1/UCHL1/CNR1/ANO1/NPY1R/TRPA1/TMEM100/OPRD1/KCND2/EDN1/PROK2/PTGS2/GRIN2A/OPRPN/CCL3/KCNK4/CXCR4/OPRK1/VIP/CXCL12/P2RY1/PHF24/HTR2A/TACR1/KCNA2/GRM1/EDNRB
GO:0014904	GO:0014904	myotube cell development	36	-0.668281	-2.0325	2.33e-05	0.001557	0.00129726	5394	tags=42%, list=16%, signal=35%	RYR1/SIX1/CACNA1S/MYF6/SHOX2/SMO/RIPOR2/CNTNAP1/DNER/WNT10B/LMOD3/IGF1/ACTA1/MYOD1/KEL
GO:0016072	GO:0016072	rRNA metabolic process	257	0.357331	1.61831	2.65e-05	0.00175725	0.0014641	14269	tags=58%, list=41%, signal=34%	ISG20/DDX10/WDR12/WDR75/XRN1/TCOF1/FDXACB1/UTP23/POLR1E/DDX21/DCAF13/LYAR/ERI1/HELB/RPP40/SRFBP1/ESF1/RPUSD4/UTP20/DDX18/WDR3/MAK16/RPF2/RIOK2/UTP15/MRPL1/UTP6/ERCC6/TFB2M/PWP2/NOL8/EXOSC9/NOLC1/WDR43/RPS24/RIOK1/RRP15/DIS3/GEMIN4/EXOSC5/SBDS/RPL7/EXOSC2/WDR36/MPHOSPH6/KRR1/POLR1B/NOP58/RSL1D1/DKC1/MDN1/EIF6/NUDT16/RPS6/NIFK/DIMT1/RPL11/RPP30/EBNA1BP2/TAF1B/EXOSC8/DIS3L/MPHOSPH10/RPL14/RRP1B/NSA2…
GO:0051588	GO:0051588	regulation of neurotransmitter transport	97	-0.514452	-1.88016	2.82e-05	0.00184791	0.00153964	5932	tags=29%, list=17%, signal=24%	ADCY1/RIMS1/CHRNB4/SYN1/SNCG/RAB3A/ADRA2A/CACNB2/GFAP/CNR1/SYT11/APBA1/SNCA/HTR1B/GPM6B/SYT1/ATP1A2/ADORA2A/RIMS4/TACR2/P2RY1/HTR2A/DRD1/PRKCB/SLC17A8/DRD2/CHRNA6/ADRA1A
GO:0007611	GO:0007611	learning or memory	254	-0.399239	-1.63495	3.02e-05	0.00195575	0.00162948	6391	tags=23%, list=18%, signal=19%	ABCC8/TREM2/FYN/GRPR/ADCY1/BCHE/FOXO6/NTRK1/C1QL1/ELAVL4/ITGA5/NDRG4/CRH/NEUROD2/GABRA5/SLC12A5/PDE8B/NTF4/FZD9/CNR1/GRM5/CALB1/AFF2/SLC8A3/SYT11/DKK1/SLC6A4/NLGN3/NLGN4X/PDE1B/DRD5/PTGS2/CNTN2/ARC/SLC2A4/CSMD1/GRIN2A/EGR2/ADCY8/KCNK4/MAPT/ATP1A2/OPRK1/NFATC4/VIP/JPH3/TACR2/HTR2A/DRD1/TACR1/MAP1A/NTRK2/PAK5/NPAS4/DRD2/FOXB1/EN1/SNAP25/NPTX2
GO:0048741	GO:0048741	skeletal muscle fiber development	32	-0.682289	-2.01606	3.24e-05	0.00205794	0.00171464	5394	tags=44%, list=16%, signal=37%	RYR1/SIX1/CACNA1S/MYF6/SHOX2/SMO/RIPOR2/CNTNAP1/DNER/WNT10B/LMOD3/ACTA1/MYOD1/KEL
GO:0007052	GO:0007052	mitotic spindle organization	132	0.44098	1.8462	3.23e-05	0.00205794	0.00171464	12491	tags=52%, list=36%, signal=33%	CENPE/NUF2/DLGAP5/MISP/KIF11/NEK2/KIF4B/TTK/NDC80/TPR/CDC20/BORA/STAG2/SMC3/KIF4A/SASS6/FSD1/ABRAXAS1/KIF15/CENPH/TUBG2/MAP9/PIBF1/CEP192/TUBG1/SPAST/CENPJ/SBDS/STAG1/PRC1/AURKC/CEP97/CHMP7/INTS13/TPX2/CHEK2/PLK1/CKAP5/AURKA/MYBL2/RMDN1/CDCA8/RACGAP1/KIF23/SPC25/SMC1A/TBCE/BCCIP/GPSM2/PARP3/WRAP73/TACC1/CHMP4C/CHMP4A/BIRC5/AURKB/STIL/RAN/TOGARAM1/DRG1/CLASP2/CHMP3/FAM110A/ABRAXAS2/CCNB1/KPNB1/ZNF…
GO:0060291	GO:0060291	long-term synaptic potentiation	92	-0.519525	-1.89061	3.37e-05	0.00211815	0.00176479	4053	tags=25%, list=12%, signal=22%	IGSF11/CALB1/TSHZ3/MPP2/MIR95/SLC8A3/EPHA4/SNCA/CYP46A1/ARC/GRIN2A/ADCY8/MIR320B2/CALB2/NFATC4/FAM107A/ADORA2A/MIR320E/LRRTM1/DRD1/NTRK2/DRD2/SNAP25
GO:0003018	GO:0003018	vascular process in circulatory system	245	-0.404892	-1.65103	3.5e-05	0.00218109	0.00181724	6116	tags=27%, list=18%, signal=22%	SLC1A4/EDNRA/ADRA2C/RGS2/PTP4A3/ADRA2A/SLC2A10/ASIC2/SNTA1/NPPB/ADRB1/SLC15A2/C2CD4B/ADRB3/HTR1A/SLC16A7/SLC13A3/ACTA2/KNG1/TBXAS1/HTR1D/NOS3/SH3GL2/TBXA2R/SLC6A4/C2CD4A/DRD5/HTR1B/EDN1/SMTNL2/BMP6/PTGS2/GRIP2/SLC8A1/HRH2/ATP2A3/SLC2A4/NPR3/SLC6A17/SLC5A5/MMP2/AGTR1/ATP1A2/PRKG1/CASR/ADORA2A/SLC7A8/TACR2/P2RY1/PLVAP/HTR2A/DRD1/TACR1/PDE3A/COMP/MTNR1B/HTR7/SLCO2B1/FGB/EDNRB/KEL/CD36/ADRA1A/FGG/FGA
GO:0060485	GO:0060485	mesenchyme development	283	-0.394265	-1.62973	3.61e-05	0.00222799	0.00185631	9406	tags=35%, list=27%, signal=25%	ROBO1/NRP2/SIX4/PDCD4/WNT4/TEAD2/HEY1/MIR221/IL6/FUZ/SEMA3A/SNAI2/FGF9/MCRIP1/SPRY1/SEMA4C/TGFB1I1/WNT2/SEMA3E/LOXL3/SHH/MDK/EFNB1/PTK7/SFRP1/ALDH1A2/CYP26C1/TBX2/TGFB3/POFUT2/NOG/MSX1/SNAI1/RBM24/ZNF750/ZFPM2/NKX2-1/LDLRAD4/NOTCH4/PITX2/EDNRA/SEMA6D/GREM1/GBX2/LEF1/FGFR2/VASN/GATA3/ACTG2/SIX1/CRB2/ISL1/PDGFRB/MSX2/NODAL/FRZB/ACTA2/SMO/HGF/WNT10A/LRG1/DAND5/TMEM100/NOS3/PDPN/EPHA4/FGF8/EDN1/ALX1/…
GO:0032530	GO:0032530	regulation of microvillus organization	13	0.821759	2.11495	3.92e-05	0.00237112	0.00197557	2869	tags=38%, list=8%, signal=35%	CDHR5/CDHR2/VIL1/PLS1/USH1C
GO:0021537	GO:0021537	telencephalon development	233	-0.411694	-1.67493	3.89e-05	0.00237112	0.00197557	4146	tags=35%, list=12%, signal=31%	TH/KIRREL3/AVPR2/LPAR1/PROX1/SLIT2/BTG2/NRG3/ROBO1/RTN4R/EMX2/SLC7A11/ID4/SEMA3A/SLC1A2/DCLK2/GLI3/FGF13/SHH/MDK/FAT4/ATP2B4/BAD/ASCL1/C12orf57/KCNA1/CDK5R2/MFSD2A/HES5/NKX2-1/RARB/MBOAT7/MAS1/HTR6/BCL11B/LEF1/NEFL/LHX5/TMEM108/ATP1A3/PHACTR1/IGF2BP1/PLXNA4/BCAN/MDGA1/SMO/EPHB3/DAB1/FGF8/FEZ1/CNTN2/SLC8A1/SLITRK5/FEZF1/DLX5/ZIC1/WNT3A/ATP1A2/COL3A1/DLX1/CXCR4/DRAXIN/ARX/LHX2/PAX5/SEMA6B/ZIC3/DMRT…
GO:0071542	GO:0071542	dopaminergic neuron differentiation	36	-0.658287	-2.00211	4.14e-05	0.00247963	0.00206597	3727	tags=58%, list=11%, signal=52%	FOXA1/CDNF/WNT2/SHH/SFRP1/VEGFD/FZD1/RSPO2/PHOX2A/SMO/DKK1/FGF8/LMX1B/WNT3A/OTP/DMRTA2/SFRP2/FOXA2/FGF20/EN1/EN2
GO:0050803	GO:0050803	regulation of synapse structure or activity	200	-0.429177	-1.70984	4.3e-05	0.00252658	0.00210509	9579	tags=36%, list=28%, signal=27%	NECTIN1/BDNF/TUBA1A/DMPK/NRP2/SIX4/C1QL3/LRFN5/PTPRO/SLC7A11/GRIN2B/TPBG/DNM3/CLSTN1/NPTX1/EPHB1/SLITRK4/FZD1/CTTNBP2/IL1RAPL1/LINGO4/IL10/MIR30B/SLITRK1/TREM2/FYN/CAMK2B/CDH8/ABI3/NTRK1/ASIC2/LRRN3/SIX1/NEUROD2/IL1RAPL2/PCDH8/SLITRK3/SLIT1/MDGA1/IL1RAP/NTN1/SRCIN1/DKK1/EPHA4/NLGN3/EPHB3/SNCA/IL10RA/ARC/SLITRK5/ADGRL1/ZNF804A/WNT3A/FRMPD4/NFATC4/NTRK3/CBLN2/CBLN1/ARHGEF15/LRRTM1/LRRC4B/SYNDIG1/NT…
GO:0045055	GO:0045055	regulated exocytosis	222	-0.419593	-1.69385	4.3e-05	0.00252658	0.00210509	6193	tags=23%, list=18%, signal=19%	LAT/LAT2/ADCY1/RIMS1/RAB27A/SYN1/PRRT2/CACNA1G/RAB3A/ADRA2A/CACNB2/ABCA12/SYNGR3/CNR1/RAPGEF4/ITGB2/SCIN/SPI1/SYT11/APBA1/SNCA/SYT5/HTR1B/SYT9/SYT1/NCKAP1L/NR4A3/RAB44/CCL3/PRAM1/SYT7/IL13RA2/CACNA1H/KLRC2/ADORA2A/ADGRE2/PLEK/RIMS4/CD300A/P2RY1/SYT3/PTGDS/HTR2A/DRD1/PRKCB/DRD2/CADPS/SNAP25/CHRNA6/SYT2/ADRA1A
GO:0033044	GO:0033044	regulation of chromosome organization	242	0.360275	1.61833	4.57e-05	0.002657	0.00221375	12742	tags=52%, list=37%, signal=33%	PRAP1/CENPE/TEN1/SHCBP1L/NUF2/DLGAP5/CENPF/TOP2A/NCAPG/SLF1/NEK2/SMC2/SMC6/TTK/DPF1/NDC80/POT1/XRN1/TPR/CDC20/ZWILCH/ESPL1/GEN1/MRE11/ATM/SPC24/NCAPH/RAD21/ATRX/APC/SMC5/RIOK2/ATR/BUB1/SMC4/XRCC3/NBN/ANAPC4/UBE2C/BUB1B/LIG4/SMG1/SETDB2/GNL3/PIF1/KLHL22/CCT8/CCT2/MAD2L1/MYC/UCHL5/NFRKB/DHX36/DKC1/CENPV/SENP6/PLK1/MPHOSPH8/CDK5RAP2/DPF3/ANAPC1/SMARCC1/HNRNPA2B1/CUL3/DNMT1/PARN/PINX1/CCT4/CDCA8/HNRN…
GO:0045841	GO:0045841	negative regulation of mitotic metaphase/anaphase transition	48	0.568258	1.97699	5.01e-05	0.00288844	0.00240659	13449	tags=85%, list=39%, signal=52%	PRAP1/NUF2/CENPF/TTK/NDC80/TPR/CDC20/ZWILCH/GEN1/ATM/SPC24/RAD21/APC/BUB1/XRCC3/BUB1B/KLHL22/MAD2L1/PLK1/CDK5RAP2/CDCA8/SPC25/KNTC1/DUSP1/BIRC5/AURKB/FBXO5/MAD1L1/TRIP13/CDT1/CCNB1/ZNF207/MAD2L1BP/DYNC1LI1/USP44/IK/ZW10/HASPIN/PCID2/BUB3/SPDL1
GO:0050921	GO:0050921	positive regulation of chemotaxis	129	-0.474714	-1.79911	5.3e-05	0.00302533	0.00252064	9473	tags=37%, list=27%, signal=27%	SLIT2/CCL5/HSPB1/THBS4/PLA2G7/P2RX4/IL6/TPBG/MDK/DEFB124/CAMK1D/VEGFD/CCR7/CCR2/S100A7/TREM2/IL16/FGF18/S1PR1/IL34/PDGFRB/CCR1/CCR4/SPI1/C5AR1/VEGFC/RIPOR2/XCL2/RARRES2/MSTN/EDN1/CCL4/NCKAP1L/CCL3/PGF/CXCR4/SCG2/NTRK3/CASR/CXCL10/CXCL12/F7/FPR2/SMOC2/C3AR1/CCL7/SUCNR1/CCL26
GO:0043583	GO:0043583	ear development	201	-0.424297	-1.69335	5.43e-05	0.00307392	0.00256112	5524	tags=26%, list=16%, signal=22%	CTHRC1/GBX2/SOBP/FGFR2/TMIE/MYCL/GATA3/SIX1/PDGFRB/GABRA5/PVALB/GRXCR1/FRZB/MYO7A/COL2A1/CALB1/NTN1/COL11A1/ESRRB/PLPPR4/HPCA/GJB6/MAFB/USH2A/EPHA4/USH1G/FGF8/CDH23/BMPER/EDN1/HMX3/DLX5/TWIST1/ZIC1/GABRB2/WNT3A/CHRNA9/NTRK3/GSC/BMP5/ZIC3/TBX1/BMP4/PCDH15/NKX3-2/LGR5/GRXCR2/SLC17A8/TMC1/EYA1/FGF20/PRRX1
GO:0099174	GO:0099174	regulation of presynapse organization	32	-0.671533	-1.98428	5.78e-05	0.00309303	0.00257705	4106	tags=44%, list=12%, signal=39%	IL1RAPL2/SLITRK3/MDGA1/IL1RAP/DKK1/SNCA/SLITRK5/WNT3A/NTRK3/CBLN2/CBLN1/LRRC4B/NTNG2/SLITRK2
GO:1905606	GO:1905606	regulation of presynapse assembly	32	-0.671533	-1.98428	5.78e-05	0.00309303	0.00257705	4106	tags=44%, list=12%, signal=39%	IL1RAPL2/SLITRK3/MDGA1/IL1RAP/DKK1/SNCA/SLITRK5/WNT3A/NTRK3/CBLN2/CBLN1/LRRC4B/NTNG2/SLITRK2
GO:0051937	GO:0051937	catecholamine transport	68	-0.564065	-1.94541	5.83e-05	0.00309303	0.00257705	3339	tags=40%, list=10%, signal=36%	ADRA2C/SNCG/RAB3A/ADRA2A/CRH/CNR1/SYT11/SNCA/SYT5/HTR1B/SYT9/SYT1/SYT7/OPRK1/VIP/ADORA2A/CXCL12/P2RY1/SYT3/HTR2A/DRD1/SLC6A3/KCNA2/DRD2/FGF20/CHRNA6/SYT2
GO:0050806	GO:0050806	positive regulation of synaptic transmission	151	-0.461077	-1.7724	5.84e-05	0.00309303	0.00257705	4055	tags=22%, list=12%, signal=19%	CNR1/IGSF11/CALB1/TSHZ3/MPP2/MIR95/SLC8A3/EPHA4/NLGN3/SNCA/CYP46A1/PTGS2/ARC/SYT1/GRIN2A/ADCY8/MIR320B2/CALB2/CACNG4/NFATC4/FAM107A/ADORA2A/MIR320E/TACR2/LRRTM1/DRD1/TACR1/ROR2/NTRK2/CACNG8/DRD2/SNAP25/ADRA1A
GO:0043524	GO:0043524	negative regulation of neuron apoptotic process	147	-0.457236	-1.75811	5.86e-05	0.00309303	0.00257705	6228	tags=27%, list=18%, signal=22%	PCDHGC5/NES/GRIK2/PCDHGC4/GBE1/NTRK1/NEFL/CRLF1/SIX1/VSTM2L/CITED1/PLXND1/FOXQ1/ISL1/GABRA5/TFAP2B/NTF4/FZD9/MIR15B/SNCA/FGF8/TYRO3/MAP3K12/UNC5B/GABRB2/DLX1/NFATC4/DRAXIN/ADORA2A/CHL1/MAG/NDNF/NTRK2/MTNR1B/FGF20/FOXB1/EN1/EN2/SLC30A10/CNTFR
GO:0031214	GO:0031214	biomineral tissue development	148	-0.450709	-1.7352	5.63e-05	0.00309303	0.00257705	5429	tags=25%, list=16%, signal=21%	NOTUM/S1PR1/PHOSPHO1/WDR72/FGFR2/GPC3/LOX/MATN1/MSX2/CCR1/FZD9/MGP/NOS3/DDR2/PTHLH/AHSG/BMP6/PTGS2/SLC8A1/GPM6B/FAM20A/COL1A2/CCL3/TWIST1/CYP27B1/WNT10B/DMP1/TBX1/BMP4/IGF1/KLK4/COMP/ROR2/WNT6/BMP7/LTF/ALPL
GO:0048736	GO:0048736	appendage development	167	-0.437949	-1.71202	5.76e-05	0.00309303	0.00257705	6188	tags=25%, list=18%, signal=20%	HOXC11/PITX2/RARB/GREM1/BAK1/SMOC1/LEF1/FGFR2/GPC3/KREMEN2/CACNA1C/MSX2/TFAP2B/HOXD12/CRABP2/COL2A1/SHOX2/SALL4/DKK1/MEOX2/FGF8/SP8/DLX5/HOXD13/TWIST1/COL3A1/CYP26B1/ZIC3/RNF165/TBX4/SFRP2/BMP4/SOX11/COMP/BMP7/SP9/EN1/HOXC13/PRRX1/ALX4/RAX
GO:0060173	GO:0060173	limb development	167	-0.437949	-1.71202	5.76e-05	0.00309303	0.00257705	6188	tags=25%, list=18%, signal=20%	HOXC11/PITX2/RARB/GREM1/BAK1/SMOC1/LEF1/FGFR2/GPC3/KREMEN2/CACNA1C/MSX2/TFAP2B/HOXD12/CRABP2/COL2A1/SHOX2/SALL4/DKK1/MEOX2/FGF8/SP8/DLX5/HOXD13/TWIST1/COL3A1/CYP26B1/ZIC3/RNF165/TBX4/SFRP2/BMP4/SOX11/COMP/BMP7/SP9/EN1/HOXC13/PRRX1/ALX4/RAX
GO:0120009	GO:0120009	intermembrane lipid transfer	48	0.565777	1.96836	5.91e-05	0.00309448	0.00257825	161	tags=12%, list=0%, signal=12%	APOB/APOA4/APOA1/APOA2/MTTP/GLTPD2
GO:0021854	GO:0021854	hypothalamus development	23	-0.721547	-1.9947	6.1e-05	0.00313242	0.00260986	1524	tags=30%, list=4%, signal=29%	NR0B1/OTP/NDNF/FOXB1/NHLH2/POU3F2/RAX
GO:0050432	GO:0050432	catecholamine secretion	54	-0.590097	-1.93403	6.13e-05	0.00313242	0.00260986	5915	tags=46%, list=17%, signal=38%	ADRA2C/SNCG/RAB3A/ADRA2A/CRH/CNR1/SYT11/SNCA/SYT5/HTR1B/SYT9/SYT1/SYT7/OPRK1/VIP/ADORA2A/CXCL12/P2RY1/SYT3/HTR2A/KCNA2/DRD2/FGF20/CHRNA6/SYT2
GO:0006639	GO:0006639	acylglycerol metabolic process	122	0.432684	1.77624	6.24e-05	0.00313242	0.00260986	2009	tags=12%, list=6%, signal=12%	MOGAT3/APOB/APOA4/APOA1/MOGAT2/APOC3/APOA2/MTTP/ABHD12B/RGN/PIK3CG/CPT1A/APOC2/AGMO/LIPF
GO:0010959	GO:0010959	regulation of metal ion transport	372	-0.371702	-1.56738	6.21e-05	0.00313242	0.00260986	6285	tags=24%, list=18%, signal=20%	TREM2/BEST1/FYN/FGF12/PDE4D/CAMK2B/STAC2/KCNH2/IL16/JPH2/KCNQ1/ATP2C2/DPP10/FXYD6/SCN4B/BAK1/TRPV3/ADRA2A/CACNB2/MIR212/SNTA1/CACNA1C/KCNJ2/TMC2/FXYD1/PDGFRB/FFAR1/MIR210/CCR1/CACNG6/THY1/GRIN3B/EHD3/F2/PDE4B/HECW2/HPCA/NOS3/KCNG1/OPRD1/RYR2/SNCA/SPINK1/FCRL3/GJC2/CCL4/PTGS2/STC2/STC1/SLC8A1/CASQ1/CCL3/MRLN/CRHR1/NKAIN4/ATP1A2/GCK/CXCR4/OPRK1/CD4/VIP/CASR/CXCL10/SCN1B/ADORA2A/JPH3/CXCL12/REM1/KCN…
GO:0007389	GO:0007389	pattern specification process	427	-0.35442	-1.50752	6.24e-05	0.00313242	0.00260986	11636	tags=42%, list=34%, signal=28%	SYNGAP1/HOXD8/LRP4/PIFO/GPR161/DSCAML1/HOXC5/FOXJ1/SRF/DNAH11/MDFI/TGFBR1/HOXC10/HOXA4/FOXH1/HEY2/MID1/HOXB7/WNT11/CHSY1/HOXA10/HOXB9/TAF10/HOXD9/HOXB5/HOXB3/AXIN2/TMEM107/TCAP/SOX17/LDB1/NRARP/HOXA3/TBX20/TBX3/IRX1/CHRDL1/GDF11/SEMA3F/PBX2/SUFU/TDRD5/VANGL2/FGF1/PSKH1/PBX1/DISP1/FOXA1/HOXA9/RARG/BTG2/NRG3/ROBO1/HOXD10/HOXD4/HOXA11/NRP2/HOXB2/TSHZ1/EMX2/ASB2/WLS/HEY1/DAW1/FUZ/BMP1/GLI3/LFNG/SPRY1…
GO:0031570	GO:0031570	DNA integrity checkpoint signaling	126	0.442777	1.81573	6.62e-05	0.00329492	0.00274526	12400	tags=52%, list=36%, signal=34%	PRAP1/EME1/CLSPN/BRCA2/BRCA1/PBK/RAD9A/NAE1/CCND1/TAOK3/MRE11/WDR76/ATM/ABRAXAS1/BLM/RPA4/THOC1/DTL/CLOCK/DONSON/ATR/CDK1/RINT1/DNA2/ERCC6/NBN/CDC5L/RAD51/DOT1L/TAOK1/MSH2/EIF2AK4/TIPIN/BRCC3/FBXO6/CHEK2/PLK1/ATF2/PTPN11/FANCD2/CUL4A/INTS7/TIMELESS/CRADD/PRKDC/ETAA1/TOPBP1/SETMAR/FOXN3/CRY1/TIPRL/STK33/GTSE1/NEK11/WAC/USP28/RPL26/PML/BARD1/CDC45/MDM2/CEP63/CCNG1/CDT1/E2F1/RAD17
GO:0051966	GO:0051966	regulation of synaptic transmission, glutamatergic	68	-0.560019	-1.93146	6.79e-05	0.00335269	0.00279339	4055	tags=32%, list=12%, signal=29%	CNR1/GRM5/TSHZ3/PLPPR4/DKK1/NLGN3/HTR1B/PTGS2/GRM4/SYT1/GRIN2A/GRM8/GRIK1/ATP1A2/CACNG4/ADORA2A/HTR2A/DRD1/ROR2/CACNG8/GRM1/DRD2
GO:0050433	GO:0050433	regulation of catecholamine secretion	53	-0.591282	-1.9406	7.25e-05	0.00353251	0.00294321	5915	tags=47%, list=17%, signal=39%	ADRA2C/SNCG/RAB3A/ADRA2A/CRH/CNR1/SYT11/SNCA/SYT5/HTR1B/SYT9/SYT1/SYT7/OPRK1/VIP/ADORA2A/CXCL12/P2RY1/SYT3/HTR2A/KCNA2/DRD2/FGF20/CHRNA6/SYT2
GO:2000300	GO:2000300	regulation of synaptic vesicle exocytosis	54	-0.58856	-1.929	7.29e-05	0.00353251	0.00294321	5932	tags=33%, list=17%, signal=28%	ADCY1/SYN1/RAB3A/ADRA2A/CACNB2/CNR1/APBA1/HTR1B/SYT1/ADORA2A/RIMS4/P2RY1/HTR2A/DRD1/PRKCB/DRD2/CHRNA6/ADRA1A
GO:0021510	GO:0021510	spinal cord development	88	-0.514287	-1.8557	7.32e-05	0.00353251	0.00294321	10314	tags=48%, list=30%, signal=34%	PKD1/TBX20/MNX1/GDF11/SUFU/ABT1/MDGA2/PROX1/PHGDH/ZC4H2/HOXD10/SOX12/GLI3/LOXL3/SHH/ASCL1/NOG/HOXB8/ACTL6B/PHOX2A/DBX1/LBX1/NEFL/LHX5/ISL1/NEUROG3/ISL2/SLIT1/MDGA1/SMO/DAB1/ZIC1/WNT3A/DRAXIN/CHRD/DAAM2/FOXN4/SOX11/DCC/FOXB1/OLIG3/NKX2-2
GO:0010876	GO:0010876	lipid localization	436	0.306322	1.45072	7.57e-05	0.00362774	0.00302256	2098	tags=9%, list=6%, signal=8%	PLA2G12B/APOB/SLC5A8/APOA4/APOA1/RBP4/NR0B2/CIDEC/ENPP7/RBP2/PRAP1/APOC3/APOA2/MTTP/ABCC11/GLTPD2/SLC22A24/CYP8B1/PLA2G1B/ABCC2/RBP5/FABP1/OXT/MIR613/CEACAM1/ABCG2/MIR33B/SLC10A4/ABCB1/ABCB11/CPT1A/VPS13A/CYP4F2/GAL/ABCG8/APOC2/WNK4/AGT
GO:0007193	GO:0007193	adenylate cyclase-inhibiting G protein-coupled receptor signaling pathway	67	-0.550772	-1.89663	8.41e-05	0.00399907	0.00333194	6093	tags=45%, list=18%, signal=37%	EDNRA/RGS2/ADRA2A/S1PR1/CORT/PALM/HTR1A/GRM5/NPY1R/HTR1D/OPRD1/GPR37/HTR1B/EDN1/HTR1E/GRM4/NPR3/GRM8/CHRM1/INSL3/OPRK1/CASR/MTNR1A/P2RY1/HTR5A/SSTR2/FPR2/MARCO/GRM1/DRD2
GO:0007187	GO:0007187	G protein-coupled receptor signaling pathway, coupled to cyclic nucleotide second messenger	47	-0.596753	-1.90698	8.56e-05	0.00403616	0.00336284	4587	tags=47%, list=13%, signal=41%	CCR1/ADRB3/HTR1A/CNR1/NPY1R/HTR1D/OPRD1/HTR1B/HTR1E/HRH2/CHRM1/OR10J6P/MTNR1A/HTR5A/SSTR2/HTR2A/DRD1/OR10H5/MC5R/MTNR1B/HTR7/XCR1
GO:0007512	GO:0007512	adult heart development	10	-0.868273	-1.95587	8.73e-05	0.00407251	0.00339313	27	tags=30%, list=0%, signal=30%	NKX2-5/ADRA1A/SCUBE1
GO:0110148	GO:0110148	biomineralization	154	-0.443284	-1.71277	8.77e-05	0.00407251	0.00339313	5429	tags=25%, list=16%, signal=21%	NOTUM/S1PR1/PHOSPHO1/WDR72/FGFR2/GPC3/LOX/MATN1/MSX2/CCR1/FZD9/MGP/NOS3/DDR2/PTHLH/AHSG/BMP6/PTGS2/SLC8A1/GPM6B/FAM20A/COL1A2/CCL3/TWIST1/CYP27B1/WNT10B/DMP1/ADORA2A/TBX1/BMP4/IGF1/KLK4/COMP/ROR2/WNT6/BMP7/LTF/ALPL
GO:1905818	GO:1905818	regulation of chromosome separation	107	0.44389	1.79411	8.86e-05	0.00408171	0.00340079	12770	tags=59%, list=37%, signal=37%	PRAP1/CENPE/NUF2/DLGAP5/CENPF/NCAPG/SMC2/TTK/DPF1/NDC80/TPR/CDC20/ZWILCH/ESPL1/GEN1/ATM/SPC24/NCAPH/RAD21/APC/RIOK2/BUB1/NCAPG2/SMC4/XRCC3/ANAPC4/UBE2C/BUB1B/KLHL22/MAD2L1/PLK1/CDK5RAP2/DPF3/ANAPC1/SMARCC1/CUL3/CDCA8/SPC25/ARID2/KNTC1/DUSP1/ACTL6A/PBRM1/CSNK2A1/BIRC5/AURKB/FBXO5/MAD1L1/RB1/CDC27/TRIP13/CDT1/SMARCD2/CCNB1/NSMCE2/ZNF207/MAD2L1BP/DYNC1LI1/PLSCR1/USP44/IK/ZW10/CSNK2A2
GO:0006638	GO:0006638	neutral lipid metabolic process	123	0.427075	1.75692	8.92e-05	0.00408171	0.00340079	2009	tags=12%, list=6%, signal=12%	MOGAT3/APOB/APOA4/APOA1/MOGAT2/APOC3/APOA2/MTTP/ABHD12B/RGN/PIK3CG/CPT1A/APOC2/AGMO/LIPF
GO:0051146	GO:0051146	striated muscle cell differentiation	261	-0.389367	-1.5973	9.6e-05	0.00436388	0.00363589	6057	tags=21%, list=17%, signal=18%	RARB/MYL9/RGS2/SORBS2/GREM1/NOX4/POPDC2/FER1L5/CSRP2/RYR1/SIX1/ISL1/CACNA1S/PDGFRB/MMP14/TMOD1/MYF6/SHOX2/LDB3/SMO/MYO18B/POPDC3/RIPOR2/DKK1/MYPN/MYOCD/EDN1/CD53/IRX3/SLC8A1/PDGFRA/CNTNAP1/CASQ1/GATA4/WNT3A/DNER/WNT10B/CYP26B1/CACNA1H/LMOD3/BARX2/CXCL10/SGCD/TBX1/BMP4/IGF1/ACTA1/MYOZ2/LMOD1/MYOD1/CSRP3/HOPX/KEL/ACTC1/NKX2-5/ADRA1A
GO:0045907	GO:0045907	positive regulation of vasoconstriction	29	-0.676032	-1.96579	0.000101917	0.00459806	0.00383101	3371	tags=41%, list=10%, signal=37%	TBXAS1/TBXA2R/SMTNL2/PTGS2/HRH2/CASR/HTR2A/TACR1/FGB/ADRA1A/FGG/FGA
GO:0008344	GO:0008344	adult locomotory behavior	75	-0.54271	-1.89934	0.000106024	0.00474895	0.00395673	4630	tags=25%, list=13%, signal=22%	TMOD1/UCHL1/NTF4/OPRD1/EPHA4/DAB1/SNCA/CNTN2/ZIC1/ATP1A2/CXCL12/CHL1/DRD1/LGI4/DRD2/FOXA2/EN1/CEND1/KLHL1
GO:0034329	GO:0034329	cell junction assembly	408	-0.353668	-1.50082	0.0001081	0.00480734	0.00400537	5645	tags=19%, list=16%, signal=16%	CDH8/ABI3/FRMPD2/NTRK1/SPOCK2/ASIC2/COL16A1/GPBAR1/ITGA5/LRRN3/SIX1/PCDHB5/PLXND1/GJA10/MMP14/CDH18/CLDN8/THY1/IL1RAPL2/SLITRK3/SLIT1/MDGA1/IL1RAP/IGFN1/NTN1/CNTN5/HRG/DSG1/LGI2/PCDHB4/PCDHB13/ADGRL3/GJB6/GJD3/DKK1/GAP43/NLGN3/EPHB3/NLGN4X/GJA1/SNCA/IRX3/ACHE/GPM6B/CNTNAP1/SLITRK5/CTNND2/PCDHB14/PCDH17/PCDHB11/GABRA2/GABRB2/CDH10/WNT3A/DNER/SDK2/CDH20/PCDHB16/FAM107A/NTRK3/CBLN2/PCDHB10/CBLN1/LRR…
GO:0044058	GO:0044058	regulation of digestive system process	35	0.63036	2.03086	0.000109824	0.00484941	0.00404042	3477	tags=40%, list=10%, signal=36%	APOA4/APOA1/ENPP7/PRAP1/APOA2/CYP8B1/OXT/ABCG8/WNK4/AQP1/OXTR/TRPV1/EPB41/NR1H3
GO:0048839	GO:0048839	inner ear development	173	-0.434002	-1.70284	0.000113836	0.00499115	0.00415852	5524	tags=27%, list=16%, signal=22%	CTHRC1/GBX2/SOBP/FGFR2/TMIE/MYCL/GATA3/SIX1/PDGFRB/GABRA5/PVALB/GRXCR1/FRZB/MYO7A/COL2A1/CALB1/NTN1/COL11A1/ESRRB/PLPPR4/HPCA/GJB6/MAFB/USH2A/EPHA4/USH1G/FGF8/CDH23/BMPER/HMX3/DLX5/ZIC1/GABRB2/WNT3A/CHRNA9/NTRK3/TBX1/BMP4/PCDH15/LGR5/GRXCR2/SLC17A8/TMC1/EYA1/FGF20/PRRX1
GO:0006939	GO:0006939	smooth muscle contraction	99	-0.491407	-1.80535	0.000117794	0.00512855	0.004273	3798	tags=31%, list=11%, signal=28%	EDNRA/KCNB2/ADRA2C/RGS2/NMUR2/CHRNB4/ADRA2A/ACTA2/HTR1D/TBXA2R/MYOCD/EDN1/PROK2/PTGS2/GRIP2/SLC8A1/ATP1A2/PRKG1/PTGER3/TACR2/SSTR2/HTR2A/DRD1/CNN1/TACR1/SULF1/COMP/HTR7/DRD2/EDNRB/ADRA1A
GO:0007098	GO:0007098	centrosome cycle	133	0.41166	1.71607	0.000122776	0.00530837	0.00442282	11350	tags=49%, list=33%, signal=33%	PARD6G/CEP152/KIF11/NEK2/BRCA2/BRCA1/SGO1/ROCK2/PCM1/NDC80/CCDC102B/ALMS1/XRCC2/PCLAF/CEP295/C10orf90/SSX2IP/GEN1/SASS6/PLK4/NPM1/CEP135/MAP9/KIF3A/CNTLN/CEP192/CDK1/HAUS3/PKHD1/CEP44/XRCC3/MDM1/CENPJ/PARD6B/NIN/HAUS5/CEP85/CCNL1/PLK1/CKAP5/CETN3/CDK5RAP2/CEP120/XPO1/CEP131/RANBP1/AURKA/KIAA1614/CEP250/CTNNB1/CEP72/RAB6C/PPP1R12A/PARD6A/CCNF/NDEL1/MCPH1/CHMP4C/CHORDC1/BBS4/ATF5/PDCD6IP/USP33/SDCC…
GO:0000077	GO:0000077	DNA damage checkpoint signaling	118	0.435642	1.77532	0.000132136	0.00567365	0.00472716	12020	tags=49%, list=35%, signal=32%	PRAP1/EME1/CLSPN/BRCA2/BRCA1/PBK/RAD9A/CCND1/TAOK3/MRE11/WDR76/ATM/ABRAXAS1/BLM/RPA4/THOC1/DTL/CLOCK/DONSON/ATR/CDK1/RINT1/ERCC6/NBN/CDC5L/RAD51/DOT1L/TAOK1/MSH2/EIF2AK4/TIPIN/BRCC3/FBXO6/CHEK2/PLK1/ATF2/PTPN11/FANCD2/CUL4A/INTS7/CRADD/PRKDC/ETAA1/TOPBP1/FOXN3/CRY1/TIPRL/STK33/GTSE1/NEK11/WAC/USP28/RPL26/PML/BARD1/MDM2/CEP63/CCNG1
GO:0033047	GO:0033047	regulation of mitotic sister chromatid segregation	54	0.542993	1.95578	0.000140455	0.00582824	0.00485597	13449	tags=78%, list=39%, signal=48%	PRAP1/NUF2/CENPF/TTK/NDC80/TPR/CDC20/ZWILCH/GEN1/ATM/SPC24/RAD21/APC/BUB1/XRCC3/BUB1B/KLHL22/MAD2L1/PLK1/CDK5RAP2/CDCA8/SPC25/KNTC1/DUSP1/BIRC5/AURKB/FBXO5/MAD1L1/TRIP13/CDT1/KAT2B/CCNB1/ZNF207/MAD2L1BP/DYNC1LI1/USP44/IK/ZW10/HASPIN/PCID2/BUB3/SPDL1
GO:0010996	GO:0010996	response to auditory stimulus	23	-0.706371	-1.95275	0.000140695	0.00582824	0.00485597	1699	tags=30%, list=5%, signal=29%	ATP1A2/CHRNA9/CXCL10/KCNC1/TACR1/DRD2/ATOH7
GO:0031577	GO:0031577	spindle checkpoint signaling	47	0.561533	1.94217	0.000138582	0.00582824	0.00485597	13449	tags=83%, list=39%, signal=51%	PRAP1/NUF2/CENPF/TTK/NDC80/TPR/CDC20/ZWILCH/GEN1/ATM/SPC24/APC/BUB1/XRCC3/BUB1B/KLHL22/MAD2L1/PLK1/CDK5RAP2/CDCA8/SPC25/KNTC1/DUSP1/BIRC5/AURKB/MAD1L1/TRIP13/CDT1/CCNB1/ZNF207/MAD2L1BP/DYNC1LI1/USP44/IK/ZW10/HASPIN/PCID2/BUB3/SPDL1
GO:0048704	GO:0048704	embryonic skeletal system morphogenesis	91	-0.5033	-1.8295	0.000141353	0.00582824	0.00485597	11577	tags=54%, list=33%, signal=36%	DSCAML1/MDFI/TGFBR1/HOXA4/HOXB7/HOXB9/HOXD9/HOXB5/HOXB3/TFAP2A/HOXA3/HOXA9/HOXD10/HOXD4/HOXA11/SIX4/HOXB2/FUZ/GLI3/TGFB3/NOG/IRX5/HOXB4/HOXB8/HOXB1/HOXC11/HOXA7/FGFR2/HOXD3/SIX1/MMP14/NODAL/COL2A1/SHOX2/COL11A1/FGF8/PDGFRA/ALX1/MMP16/TWIST1/GSC/PAX5/TBX1/BMP4/SOX11/BMP7/EYA1/PRRX1/ALX4
GO:1901215	GO:1901215	negative regulation of neuron death	206	-0.413727	-1.65636	0.000137395	0.00582824	0.00485597	6228	tags=23%, list=18%, signal=19%	PCDHGC5/NES/GRIK2/PCDHGC4/GBE1/NTRK1/NEFL/CRLF1/SIX1/VSTM2L/CITED1/PLXND1/FOXQ1/ISL1/GABRA5/TFAP2B/ENO2/NTF4/FZD9/CD200/GPNMB/MIR15B/SNCA/FGF8/GHR/TYRO3/MAP3K12/UNC5B/NR4A3/GABRB2/FGF21/WNT3A/DLX1/NFATC4/DRAXIN/ADORA2A/CHL1/MAG/NDNF/NTRK2/MTNR1B/FGF20/FOXB1/EN1/EN2/SLC30A10/CNTFR
GO:0050807	GO:0050807	regulation of synapse organization	195	-0.417128	-1.65547	0.000140014	0.00582824	0.00485597	9579	tags=36%, list=28%, signal=27%	NECTIN1/BDNF/TUBA1A/DMPK/NRP2/SIX4/C1QL3/LRFN5/PTPRO/SLC7A11/GRIN2B/TPBG/DNM3/CLSTN1/NPTX1/EPHB1/SLITRK4/FZD1/CTTNBP2/IL1RAPL1/LINGO4/IL10/MIR30B/SLITRK1/TREM2/FYN/CAMK2B/CDH8/ABI3/NTRK1/ASIC2/LRRN3/SIX1/NEUROD2/IL1RAPL2/PCDH8/SLITRK3/SLIT1/MDGA1/IL1RAP/NTN1/SRCIN1/DKK1/EPHA4/NLGN3/EPHB3/SNCA/IL10RA/ARC/SLITRK5/ADGRL1/ZNF804A/WNT3A/FRMPD4/NFATC4/NTRK3/CBLN2/CBLN1/ARHGEF15/LRRTM1/LRRC4B/SYNDIG1/NT…
GO:0007189	GO:0007189	adenylate cyclase-activating G protein-coupled receptor signaling pathway	135	-0.451085	-1.72128	0.000143104	0.00586161	0.00488376	6160	tags=34%, list=18%, signal=28%	PDE4D/GPR3/ADCY1/ADRA2C/ADRA2A/ADGRE1/S1PR1/APLP1/ADRB1/GNG2/ADCYAP1/ADRB3/GIPR/CNR1/RAPGEF4/PF4/MC4R/PDE4B/ADGRL3/PTGER4/TBXA2R/GPR26/DRD5/PTHLH/ADGRB2/ADCY8/ADGRL1/CRHR1/ADCY2/TCP11/VIP/CXCL10/ADORA2A/ADGRE2/PTGER3/HTR5A/FSHR/DRD1/ADGRG7/RAMP3/MC5R/CALCR/DRD2/PLN/GPR78/ADRA1A
GO:0009612	GO:0009612	response to mechanical stimulus	201	-0.411497	-1.64227	0.000145289	0.00588466	0.00490297	5557	tags=24%, list=16%, signal=20%	BAK1/NTRK1/ETV1/ASIC2/KCNJ2/IGFBP2/TMC2/PKD2L1/SOST/MMP14/COL11A1/CASP5/TRPA1/PTGER4/ANGPT2/DDR2/RYR2/TXNIP/EDN1/BMP6/PTGS2/TNFRSF8/SLC8A1/TLR5/GATA4/KCNK4/KRT5/MMP2/ATP1A2/CXCR4/CHRNA9/CXCL10/PKD2L2/PIEZO2/CXCL12/P2RY1/PHF24/KCNC1/HTR2A/CHI3L1/MAG/TLR7/TACR1/ACTA1/DRD2/ATOH7/TMC1/CSRP3
GO:0003002	GO:0003002	regionalization	328	-0.371738	-1.55387	0.000145557	0.00588466	0.00490297	11623	tags=45%, list=33%, signal=31%	HOXD8/LRP4/PIFO/GPR161/DSCAML1/HOXC5/FOXJ1/SRF/MDFI/TGFBR1/HOXC10/HOXA4/FOXH1/HEY2/HOXB7/WNT11/CHSY1/HOXA10/HOXB9/TAF10/HOXD9/HOXB5/HOXB3/AXIN2/TMEM107/TCAP/SOX17/LDB1/NRARP/HOXA3/TBX20/TBX3/IRX1/GDF11/SEMA3F/PBX2/SUFU/TDRD5/FGF1/PBX1/DISP1/FOXA1/HOXA9/RARG/BTG2/ROBO1/HOXD10/HOXD4/HOXA11/NRP2/HOXB2/TSHZ1/EMX2/WLS/HEY1/FUZ/BMP1/GLI3/LFNG/SPRY1/WNT2/SHH/TP63/SFRP1/ALDH1A2/CYP26C1/SMAD6/ASCL1/NOG/TB…
GO:1902100	GO:1902100	negative regulation of metaphase/anaphase transition of cell cycle	49	0.563526	1.97855	0.000155909	0.00614359	0.00511871	13449	tags=84%, list=39%, signal=51%	PRAP1/NUF2/CENPF/TTK/NDC80/TPR/CDC20/ZWILCH/GEN1/ATM/SPC24/RAD21/APC/BUB1/XRCC3/BUB1B/KLHL22/MAD2L1/PLK1/CDK5RAP2/CDCA8/SPC25/KNTC1/DUSP1/BIRC5/AURKB/FBXO5/MAD1L1/TRIP13/CDT1/CCNB1/ZNF207/MAD2L1BP/DYNC1LI1/USP44/IK/ZW10/HASPIN/PCID2/BUB3/SPDL1
GO:0033046	GO:0033046	negative regulation of sister chromatid segregation	49	0.563184	1.97735	0.000155909	0.00614359	0.00511871	13449	tags=84%, list=39%, signal=51%	PRAP1/NUF2/CENPF/TTK/NDC80/TPR/CDC20/ZWILCH/GEN1/ATM/SPC24/RAD21/APC/BUB1/XRCC3/BUB1B/KLHL22/MAD2L1/PLK1/CDK5RAP2/CDCA8/SPC25/KNTC1/DUSP1/BIRC5/AURKB/FBXO5/MAD1L1/TRIP13/CDT1/CCNB1/ZNF207/MAD2L1BP/DYNC1LI1/USP44/IK/ZW10/HASPIN/PCID2/BUB3/SPDL1
GO:0033048	GO:0033048	negative regulation of mitotic sister chromatid segregation	49	0.563184	1.97735	0.000155909	0.00614359	0.00511871	13449	tags=84%, list=39%, signal=51%	PRAP1/NUF2/CENPF/TTK/NDC80/TPR/CDC20/ZWILCH/GEN1/ATM/SPC24/RAD21/APC/BUB1/XRCC3/BUB1B/KLHL22/MAD2L1/PLK1/CDK5RAP2/CDCA8/SPC25/KNTC1/DUSP1/BIRC5/AURKB/FBXO5/MAD1L1/TRIP13/CDT1/CCNB1/ZNF207/MAD2L1BP/DYNC1LI1/USP44/IK/ZW10/HASPIN/PCID2/BUB3/SPDL1
GO:2000816	GO:2000816	negative regulation of mitotic sister chromatid separation	49	0.563184	1.97735	0.000155909	0.00614359	0.00511871	13449	tags=84%, list=39%, signal=51%	PRAP1/NUF2/CENPF/TTK/NDC80/TPR/CDC20/ZWILCH/GEN1/ATM/SPC24/RAD21/APC/BUB1/XRCC3/BUB1B/KLHL22/MAD2L1/PLK1/CDK5RAP2/CDCA8/SPC25/KNTC1/DUSP1/BIRC5/AURKB/FBXO5/MAD1L1/TRIP13/CDT1/CCNB1/ZNF207/MAD2L1BP/DYNC1LI1/USP44/IK/ZW10/HASPIN/PCID2/BUB3/SPDL1
GO:0045132	GO:0045132	meiotic chromosome segregation	90	0.463525	1.8238	0.000157845	0.00617011	0.0051408	8083	tags=43%, list=23%, signal=33%	TEX11/TERB1/EME1/SGO2/NUF2/DMC1/RNF212B/SYCE2/CCNE2/TOP2A/SMC2/SGO1/TTK/RMI1/SYCP2/ANKRD31/CENPS/ESPL1/TERB2/STAG2/SMC3/HORMAD1/MRE11/ATM/MEIOC/NCAPH/RAD21/CENPC/BUB1/MLH3/MEIOB/SMC4/M1AP/FANCM/TEX15/STAG3/BUB1B/STAG1/TOP2B
GO:0048705	GO:0048705	skeletal system morphogenesis	210	-0.413472	-1.66112	0.000159555	0.00617011	0.0051408	6444	tags=26%, list=19%, signal=21%	MMP13/HOXB1/HOXC11/HOXA7/RARB/GREM1/ACP5/FGF18/ATG9B/PHOSPHO1/FGFR2/HOXD3/SIX1/MATN1/MMP14/MSX2/NODAL/THBS3/COL2A1/SHOX2/COL11A1/SERPINH1/MGP/HHIP/FGF8/GHR/BMP6/STC1/SFRP4/PDGFRA/ALX1/MMP16/DLX5/TWIST1/MMP2/COL3A1/WNT10B/CYP26B1/GSC/BARX2/PAX5/TBX4/TBX1/BMP4/SOX11/SP5/NKX3-2/PAPPA2/COMP/BMP7/EYA1/LTF/ALPL/PRRX1/ALX4
GO:0003015	GO:0003015	heart process	234	-0.393992	-1.60316	0.000159395	0.00617011	0.0051408	6202	tags=26%, list=18%, signal=22%	FYN/FGF12/PDE4D/EDNRA/KCNH2/RGS2/KCNQ1/NOX4/HCN2/POPDC2/CACNA1G/SCN4B/CACNB2/SNTA1/CACNA1C/ADRB1/KCNJ2/ISL1/FXYD1/ATP2B2/ATP1A3/SGCZ/EHD3/SHOX2/PDE4B/SLC8A3/NOS3/GJD3/RYR2/HCN4/GJA1/HSPB7/EDN1/STC1/KCND3/IRX3/SLC8A1/APLN/ATP2A3/GATA4/ATP1A2/CXCR4/CACNA1H/MYL4/SCN1B/CORIN/SGCD/KCNE4/FOXN4/RAMP3/DES/SGCG/ATP2B3/DRD2/EDNRB/MYL7/CSRP3/HOPX/PLN/ACTC1/NKX2-5/ADRA1A
GO:0007204	GO:0007204	positive regulation of cytosolic calcium ion concentration	178	-0.420194	-1.6517	0.000161016	0.00618818	0.00515585	6093	tags=31%, list=18%, signal=26%	EDNRA/GPR17/NMUR2/JPH2/SAA1/BAK1/FPR1/CACNB2/S1PR1/TAC1/CACNA1C/ADCYAP1/FFAR1/CCR1/CCR4/GIPR/CNR1/C1QTNF1/C5AR1/KNG1/PTGER4/F2RL2/TBXA2R/RYR2/SPINK1/EDN1/CCR3/PROK2/CACNA1A/SLC8A1/PDGFRA/ADCY8/GPR18/ESR1/AGTR1/CXCR4/CHRNA9/GNAT2/JPH3/PTGER3/P2RY1/HTR2A/DRD1/FPR2/C3AR1/TACR1/CXCR6/P2RY8/CALCR/GRM1/DRD2/EDNRB/XCR1/CD36/ADRA1A
GO:0034379	GO:0034379	very-low-density lipoprotein particle assembly	10	0.841726	1.97261	0.000163018	0.00622668	0.00518794	149	tags=30%, list=0%, signal=30%	APOB/APOC3/MTTP
GO:0002026	GO:0002026	regulation of the force of heart contraction	24	-0.689264	-1.91796	0.000168927	0.00641304	0.00534321	3332	tags=33%, list=10%, signal=30%	NOS3/RYR2/SLC8A1/ATP1A2/MYL4/CSRP3/PLN/ADRA1A
GO:0051985	GO:0051985	negative regulation of chromosome segregation	50	0.558502	1.97617	0.000176626	0.00652606	0.00543737	13449	tags=82%, list=39%, signal=50%	PRAP1/NUF2/CENPF/TTK/NDC80/TPR/CDC20/ZWILCH/GEN1/ATM/SPC24/RAD21/APC/BUB1/XRCC3/BUB1B/KLHL22/MAD2L1/PLK1/CDK5RAP2/CDCA8/SPC25/KNTC1/DUSP1/BIRC5/AURKB/FBXO5/MAD1L1/TRIP13/CDT1/CCNB1/ZNF207/MAD2L1BP/DYNC1LI1/USP44/IK/ZW10/HASPIN/PCID2/BUB3/SPDL1
GO:1905819	GO:1905819	negative regulation of chromosome separation	50	0.558502	1.97617	0.000176626	0.00652606	0.00543737	13449	tags=82%, list=39%, signal=50%	PRAP1/NUF2/CENPF/TTK/NDC80/TPR/CDC20/ZWILCH/GEN1/ATM/SPC24/RAD21/APC/BUB1/XRCC3/BUB1B/KLHL22/MAD2L1/PLK1/CDK5RAP2/CDCA8/SPC25/KNTC1/DUSP1/BIRC5/AURKB/FBXO5/MAD1L1/TRIP13/CDT1/CCNB1/ZNF207/MAD2L1BP/DYNC1LI1/USP44/IK/ZW10/HASPIN/PCID2/BUB3/SPDL1
GO:0042304	GO:0042304	regulation of fatty acid biosynthetic process	44	0.56823	1.91779	0.00017522	0.00652606	0.00543737	4417	tags=30%, list=13%, signal=26%	MLXIPL/APOA4/APOA1/AVP/APOC3/RGN/CEACAM1/APOC2/LPGAT1/BRCA1/NR1H3/INSIG2/PDK4
GO:1903350	GO:1903350	response to dopamine	73	-0.529578	-1.8426	0.000177145	0.00652606	0.00543737	3360	tags=30%, list=10%, signal=27%	HTR6/PALM/GNG2/HTR1A/HTR1D/HTR3D/DRD5/HTR1B/HTR1E/HRH2/CHRM1/OR10J6P/GNA14/HTR5A/HTR2A/DRD1/OR10H5/ALK/GNAO1/HTR7/DRD2/CALY
GO:1903351	GO:1903351	cellular response to dopamine	73	-0.529578	-1.8426	0.000177145	0.00652606	0.00543737	3360	tags=30%, list=10%, signal=27%	HTR6/PALM/GNG2/HTR1A/HTR1D/HTR3D/DRD5/HTR1B/HTR1E/HRH2/CHRM1/OR10J6P/GNA14/HTR5A/HTR2A/DRD1/OR10H5/ALK/GNAO1/HTR7/DRD2/CALY
GO:0090596	GO:0090596	sensory organ morphogenesis	251	-0.393626	-1.60878	0.000187164	0.0068546	0.0057111	6134	tags=26%, list=18%, signal=22%	COL8A1/PITX2/EDNRA/RARB/KCNQ1/ROM1/MFAP2/BAK1/CTHRC1/GBX2/SOBP/FGFR2/TMIE/GATA3/SIX1/CRB2/COL5A1/TFAP2B/GNGT1/THY1/FRZB/MYO7A/COL2A1/CALB1/MEGF11/IGFN1/NTN1/COL11A1/FSCN2/GJB6/MAFB/USH1G/FGF8/CDH23/EDN1/HMX3/DLX5/TWIST1/ZIC1/WNT3A/FAT3/MFAP5/SDK2/CHRNA9/CYP26B1/GSC/COL5A2/GNAT2/ZIC3/SOX8/TBX1/BMP4/PRDM1/FOXN4/SOX11/VSX1/NKX3-2/NTRK2/GRXCR2/RORB/BMP7/DIO3/EYA1/HOXC13/FOXF2/PRRX1
GO:0030282	GO:0030282	bone mineralization	109	-0.473729	-1.75765	0.000193742	0.00705402	0.00587726	5429	tags=29%, list=16%, signal=25%	MMP13/SRGN/GREM1/NOTUM/S1PR1/PHOSPHO1/FGFR2/GPC3/LOX/MATN1/CCR1/FZD9/MGP/DDR2/PTHLH/AHSG/BMP6/PTGS2/SLC8A1/GPM6B/COL1A2/CCL3/TWIST1/CYP27B1/WNT10B/BMP4/IGF1/COMP/ROR2/BMP7/LTF/ALPL
GO:0035914	GO:0035914	skeletal muscle cell differentiation	65	-0.546674	-1.86758	0.000200768	0.00726733	0.00605498	5147	tags=32%, list=15%, signal=28%	NR4A1/GPC1/SIX1/MYF6/MEGF10/MSTN/MYOCD/EGR2/WNT3A/VAX1/CYP26B1/BARX2/PAX5/RBFOX1/DMRTA2/NUPR1/SOX8/TBX1/SOX11/ANKRD33/MYOD1
GO:0001942	GO:0001942	hair follicle development	83	-0.513532	-1.82891	0.00020555	0.00731289	0.00609294	5448	tags=28%, list=16%, signal=23%	DNASE1L2/DLX3/FGFR2/NGFR/FOXQ1/MSX2/SMO/TGM3/WNT10A/DKK1/KRT25/WNT10B/FGF7/LHX2/SOX18/FST/PLA2G10/KRT17/LGR5/KRT27/LDB2/HOXC13/ALX4
GO:0046928	GO:0046928	regulation of neurotransmitter secretion	83	-0.513322	-1.82816	0.00020555	0.00731289	0.00609294	5932	tags=29%, list=17%, signal=24%	ADCY1/RIMS1/CHRNB4/SYN1/SNCG/RAB3A/ADRA2A/CACNB2/CNR1/SYT11/APBA1/SNCA/HTR1B/SYT1/ADORA2A/RIMS4/TACR2/P2RY1/HTR2A/DRD1/PRKCB/DRD2/CHRNA6/ADRA1A
GO:0015837	GO:0015837	amine transport	98	-0.484342	-1.77942	0.00020351	0.00731289	0.00609294	3339	tags=27%, list=10%, signal=24%	SYT11/SNCA/SYT5/HTR1B/SYT9/SYT1/DDC/ATP1A2/SYT7/OPRK1/VIP/ADORA2A/CXCL12/TACR2/P2RY1/SYT3/HTR2A/DRD1/RHCG/KCNA2/SLC17A8/DRD2/AQP9/FGF20/CHRNA6/SYT2
GO:0046462	GO:0046462	monoacylglycerol metabolic process	13	0.792723	2.04022	0.00020906	0.00739551	0.00616178	563	tags=23%, list=2%, signal=23%	MOGAT3/MOGAT2/ABHD12B
GO:0034116	GO:0034116	positive regulation of heterotypic cell-cell adhesion	15	-0.773688	-1.93447	0.000212054	0.00741713	0.00617979	262	tags=40%, list=1%, signal=40%	CEACAM6/THY1/BMP7/FGB/FGG/FGA
GO:1902850	GO:1902850	microtubule cytoskeleton organization involved in mitosis	161	0.386175	1.65268	0.000211203	0.00741713	0.00617979	12491	tags=49%, list=36%, signal=32%	CENPE/NUF2/DLGAP5/MISP/KIF11/NEK2/KIF4B/TTK/NDC80/TPR/CDC20/BORA/ESPL1/STAG2/SMC3/KIF4A/SASS6/FSD1/NUSAP1/ABRAXAS1/KIF15/CENPH/TUBG2/MAP9/PIBF1/CEP192/TUBG1/SPAST/PKHD1/CENPJ/SBDS/STAG1/PRC1/AURKC/MAD2L1/CEP97/CHMP7/INTS13/SAPCD2/TPX2/CHEK2/PLK1/CKAP5/CDK5RAP2/AURKA/MYBL2/RMDN1/CDCA8/CENPA/RACGAP1/KIF23/SPC25/SMC1A/DYNLT1/TBCE/BCCIP/GPSM2/PARP3/WRAP73/TACC1/NDEL1/MCPH1/CHMP4C/CHMP4A/BIRC5/AURKB/S…
GO:0042698	GO:0042698	ovulation cycle	67	-0.533188	-1.83607	0.000231835	0.00788746	0.00657166	4209	tags=28%, list=12%, signal=25%	CGA/MMP19/NOS3/MSTN/AFP/PDGFRA/TYRO3/SLIT3/GABRB1/CYP1B1/ESR1/MMP2/OPRK1/FSHR/NR5A1/PGR/A2M/NHLH2/PTPRN
GO:0022404	GO:0022404	molting cycle process	86	-0.507597	-1.81979	0.000230316	0.00788746	0.00657166	5448	tags=27%, list=16%, signal=23%	DNASE1L2/DLX3/FGFR2/NGFR/FOXQ1/MSX2/SMO/TGM3/WNT10A/DKK1/KRT25/WNT10B/FGF7/LHX2/SOX18/FST/PLA2G10/KRT17/LGR5/KRT27/LDB2/HOXC13/ALX4
GO:0022405	GO:0022405	hair cycle process	86	-0.507597	-1.81979	0.000230316	0.00788746	0.00657166	5448	tags=27%, list=16%, signal=23%	DNASE1L2/DLX3/FGFR2/NGFR/FOXQ1/MSX2/SMO/TGM3/WNT10A/DKK1/KRT25/WNT10B/FGF7/LHX2/SOX18/FST/PLA2G10/KRT17/LGR5/KRT27/LDB2/HOXC13/ALX4
GO:0098773	GO:0098773	skin epidermis development	87	-0.502682	-1.80896	0.000229636	0.00788746	0.00657166	5448	tags=26%, list=16%, signal=22%	DNASE1L2/DLX3/FGFR2/NGFR/FOXQ1/MSX2/SMO/TGM3/WNT10A/DKK1/KRT25/WNT10B/FGF7/LHX2/SOX18/FST/PLA2G10/KRT17/LGR5/KRT27/LDB2/HOXC13/ALX4
GO:0060079	GO:0060079	excitatory postsynaptic potential	102	-0.478995	-1.77096	0.000231487	0.00788746	0.00657166	6096	tags=30%, list=18%, signal=25%	GRIK2/RIMS1/CHRNB4/GRIN2C/GABRP/GABRA5/TMEM108/IGSF11/GLRA2/GLRA3/MPP2/SLC8A3/NLGN3/NLGN4X/SNCA/HTR3D/GRIN2A/GABRB1/GABRA2/GABRB2/CHRNA9/GABRQ/ADORA2A/GABRR2/CHRNA1/CBLN1/P2RX6/NPAS4/GABRG3/DRD2/CHRNA6
GO:0007218	GO:0007218	neuropeptide signaling pathway	75	-0.524677	-1.83623	0.000240814	0.00814841	0.00678908	6083	tags=43%, list=18%, signal=35%	GRPR/CYSLTR2/NMUR2/POMC/NPY5R/TAC1/NPPB/GPR83/ADCYAP1/PTH2/GLRA2/GLRA3/NPY1R/PPY/NPFFR1/SORCS2/OPRD1/GPR37/KISS1R/PROK2/CPE/TYRO3/SORCS1/NPBWR1/SCG5/OPRK1/NXPH4/NXPH3/SSTR2/NTSR2/NPY6R/PNOC
GO:0051932	GO:0051932	synaptic transmission, GABAergic	48	-0.583029	-1.87747	0.000246377	0.00829157	0.00690836	5250	tags=29%, list=15%, signal=25%	NPY5R/GABRA5/CNR1/SLITRK3/HTR1B/GABRA2/GABRB2/ADORA2A/PHF24/TACR1/NPAS4/GABRG3/DRD2/ADRA1A
GO:0007586	GO:0007586	digestion	112	0.429158	1.75316	0.00024914	0.00833949	0.00694828	2888	tags=21%, list=8%, signal=19%	APOA4/APOA1/RBP4/MOGAT2/ENPP7/PRAP1/SLC2A5/APOA2/VIL1/MUC13/CYP8B1/FABP1/OXT/SERPINA3/UCN3/TFF3/ABCG8/WNK4/PLS1/AQP1/GCNT3/OXTR/TRPV1
GO:0034470	GO:0034470	ncRNA processing	410	0.302469	1.43246	0.000251585	0.0083763	0.00697895	13954	tags=54%, list=40%, signal=32%	ISG20/PUS10/DDX10/DICER1/WDR12/WDR75/FDXACB1/UTP23/DDX21/DCAF13/LYAR/ERI1/HELB/RPP40/SRFBP1/ESF1/RPUSD4/UTP20/DDX18/SMAD3/WDR3/MAK16/RPF2/SSB/TRMT11/EGFR/RIOK2/MTFMT/RPP21/TRMT10C/UTP15/MRPL1/PUS3/FAM98B/UTP6/TFB2M/PWP2/METTL8/TYW3/NOL8/LARP7/MTO1/EXOSC9/NOLC1/ALKBH8/WDR43/RPS24/RIOK1/RRP15/TYW1B/DIS3/GEMIN4/PUM2/EXOSC5/SBDS/ADAT2/RPL7/EXOSC2/HENMT1/WDR36/MPHOSPH6/TRMT10B/KRR1/INTS13/NOP58/RSL1D1…
GO:0007094	GO:0007094	mitotic spindle assembly checkpoint signaling	46	0.566442	1.93675	0.000256771	0.00841398	0.00701034	13449	tags=85%, list=39%, signal=52%	PRAP1/NUF2/CENPF/TTK/NDC80/TPR/CDC20/ZWILCH/GEN1/ATM/SPC24/APC/BUB1/XRCC3/BUB1B/KLHL22/MAD2L1/PLK1/CDK5RAP2/CDCA8/SPC25/KNTC1/DUSP1/BIRC5/AURKB/MAD1L1/TRIP13/CDT1/CCNB1/ZNF207/MAD2L1BP/DYNC1LI1/USP44/IK/ZW10/HASPIN/PCID2/BUB3/SPDL1
GO:0071173	GO:0071173	spindle assembly checkpoint signaling	46	0.566442	1.93675	0.000256771	0.00841398	0.00701034	13449	tags=85%, list=39%, signal=52%	PRAP1/NUF2/CENPF/TTK/NDC80/TPR/CDC20/ZWILCH/GEN1/ATM/SPC24/APC/BUB1/XRCC3/BUB1B/KLHL22/MAD2L1/PLK1/CDK5RAP2/CDCA8/SPC25/KNTC1/DUSP1/BIRC5/AURKB/MAD1L1/TRIP13/CDT1/CCNB1/ZNF207/MAD2L1BP/DYNC1LI1/USP44/IK/ZW10/HASPIN/PCID2/BUB3/SPDL1
GO:0071174	GO:0071174	mitotic spindle checkpoint signaling	46	0.566442	1.93675	0.000256771	0.00841398	0.00701034	13449	tags=85%, list=39%, signal=52%	PRAP1/NUF2/CENPF/TTK/NDC80/TPR/CDC20/ZWILCH/GEN1/ATM/SPC24/APC/BUB1/XRCC3/BUB1B/KLHL22/MAD2L1/PLK1/CDK5RAP2/CDCA8/SPC25/KNTC1/DUSP1/BIRC5/AURKB/MAD1L1/TRIP13/CDT1/CCNB1/ZNF207/MAD2L1BP/DYNC1LI1/USP44/IK/ZW10/HASPIN/PCID2/BUB3/SPDL1
GO:0071103	GO:0071103	DNA conformation change	104	0.439828	1.77694	0.00026494	0.00863622	0.00719551	11947	tags=57%, list=34%, signal=37%	TOP2A/ERCC6L/POLQ/CHD1/POT1/SETX/WRN/MRE11/HELB/GINS2/BLM/MCM6/MCM9/RECQL/ATRX/HMGB2/DDX12P/DNA2/FANCM/G3BP1/NBN/TOP1MT/RAD51/MTERF1/PIF1/TOP2B/NAV2/MCM8/ASCC3/CHD9/SMARCAD1/DHX36/DSCC1/DDX1/MCMDC2/RAD54L/DHX9/RFC3/HNRNPA2B1/HMGB1/MCM4/DDX3X/HMGA1/RECQL4/CHD7/GTF2H2/DDX11/RAD54B/CHTF18/GINS4/RFC2/CHD1L/RAD50/XRCC5/ZRANB3/MNAT1/MCM2/TOP1/CDC45
GO:0140014	GO:0140014	mitotic nuclear division	315	0.321358	1.47643	0.000267207	0.00866475	0.00721929	12520	tags=49%, list=36%, signal=32%	PRAP1/CENPE/TTN/CDC14C/SGO2/NUF2/DLGAP5/EREG/CENPF/MISP/FBXO43/KIF11/NCAPG/SLF1/NEK2/SMC2/CDCA2/KIF4B/SGO1/TTK/DPF1/MKI67/NDC80/KIF14/TPR/IGF2/CDC20/KIF18B/ZWILCH/BORA/ESPL1/ESCO1/KIF20B/STAG2/SMC3/GEN1/DRD3/PDXP/KIF4A/ATM/NUSAP1/SPC24/ABRAXAS1/KIF15/ESCO2/IL1B/TUBG2/KIF2C/MAP9/PIBF1/NCAPH/RAD21/ATRX/SEH1L/CENPC/APC/NIPBL/SMC5/NAA50/CEP192/RIOK2/EPS8/BUB1/INSR/PDS5A/MTBP/TUBG1/SPAST/NCAPG2/SMC4/U…
GO:0034367	GO:0034367	protein-containing complex remodeling	29	0.626214	1.92905	0.00027479	0.00877938	0.00731479	2098	tags=28%, list=6%, signal=26%	APOB/APOA4/APOA1/APOC3/APOA2/MTTP/APOC2/AGT
GO:0071825	GO:0071825	protein-lipid complex subunit organization	43	0.5565	1.87697	0.000277793	0.00877938	0.00731479	149	tags=14%, list=0%, signal=14%	APOB/APOA4/APOA1/APOC3/APOA2/MTTP
GO:0019229	GO:0019229	regulation of vasoconstriction	55	-0.559775	-1.84925	0.000276555	0.00877938	0.00731479	3371	tags=40%, list=10%, signal=36%	ADRA2C/ADRA2A/ASIC2/SNTA1/HTR1A/TBXAS1/TBXA2R/EDN1/SMTNL2/PTGS2/HRH2/MMP2/AGTR1/ATP1A2/CASR/HTR2A/TACR1/MTNR1B/FGB/ADRA1A/FGG/FGA
GO:0019932	GO:0019932	second-messenger-mediated signaling	275	-0.383647	-1.57762	0.000276102	0.00877938	0.00731479	6285	tags=26%, list=18%, signal=22%	TREM2/LAT/PDE4D/LAT2/GPR3/ADCY1/NMUR2/POMC/NUDT4/FPR1/GRIN2C/PDE9A/NPPB/CACNA1C/PEX5L/DEFB1/ADCYAP1/NEUROD2/CCR1/CCR4/PDE7B/GIPR/GRM5/HPCA/TMEM100/NOS3/TBXA2R/RYR2/GPR61/RASD2/SPINK1/EDN1/CCR3/CCL4/SLC8A1/ADGRB2/RCAN2/GRIN2A/CASQ1/GUCY1A2/SLA2/ADGRL1/NR5A2/CCL3/MAPT/ADCY2/AGTR1/ATP1A2/INSL3/PRKG1/CXCR4/NFATC4/CD4/CD22/PLEK/SGCD/GUCY2D/RASD1/NR5A1/FPR2/IGF1/PDE3A/NDNF/CXCR6/CLEC7A/MTNR1B/MYOZ2/EPH…
GO:0010817	GO:0010817	regulation of hormone levels	464	-0.342968	-1.47096	0.000275877	0.00877938	0.00731479	5883	tags=24%, list=17%, signal=20%	PCSK1/AKR1B1/BCHE/POMC/KCNQ1/VSNL1/UCP2/ADRA2A/ALDH1A1/INHBB/GATA3/NNAT/DUOX1/ABCA12/ISL1/ADCYAP1/CRH/FFAR1/TFAP2B/AWAT2/FFAR2/HTR1A/C1QTNF3/PDE8B/GIPR/CRABP2/CGA/TFR2/CNR1/RAPGEF4/MC4R/DUOX2/C1QTNF1/ANO1/GNB3/IL1RN/CHST9/RBP1/ENPEP/CHST8/AFP/UGT2B17/GJA1/AKR1C2/SPINK1/AKR1C4/AKR1B15/GHR/EDN1/BMP6/CYP46A1/CPE/STC2/PDGFRA/SYT9/CYP17A1/PCSK2/SLC5A5/CYP26A1/ADCY8/SCG5/RAB44/CYP1B1/CRABP1/CRHR1/TTR/C…
GO:0055074	GO:0055074	calcium ion homeostasis	278	-0.374314	-1.54296	0.000279349	0.00878398	0.00731862	4685	tags=18%, list=13%, signal=16%	TRPV5/TFAP2B/CCR1/THY1/ATP13A4/ATP2B2/FZD9/F2/GRM5/CALB1/SLC8A3/TRPA1/RYR2/TRPC4/SNCA/DRD5/CDH23/HTR1B/EDN1/STC2/STC1/SLC8A1/ATP2A3/CASQ1/FAM20A/ADCY8/CCL3/CYP27B1/CALB2/ATP1A2/CASR/CXCL10/JPH3/UMOD/SGCD/CXCL12/P2RY1/HTR2A/DRD1/MIR93/PRKCB/CCL7/ATP2B3/GRM1/DRD2/CCL8/XCR1/CSRP3/PLN/ALPL/KEL
GO:0032392	GO:0032392	DNA geometric change	97	0.455763	1.83169	0.000286808	0.00897319	0.00747627	13708	tags=69%, list=39%, signal=42%	TOP2A/ERCC6L/POLQ/CHD1/POT1/SETX/WRN/MRE11/HELB/GINS2/BLM/MCM6/MCM9/RECQL/ATRX/HMGB2/DDX12P/DNA2/FANCM/G3BP1/NBN/RAD51/MTERF1/PIF1/NAV2/MCM8/ASCC3/CHD9/SMARCAD1/DHX36/DSCC1/DDX1/MCMDC2/RAD54L/DHX9/RFC3/HNRNPA2B1/HMGB1/MCM4/DDX3X/HMGA1/RECQL4/CHD7/GTF2H2/DDX11/RAD54B/CHTF18/GINS4/RFC2/CHD1L/RAD50/XRCC5/ZRANB3/MNAT1/MCM2/CDC45/DTD1/IGHMBP2/PURA/RFC5/BRIP1/RUVBL1/GTF2F2/CHD6/GINS1/CHD2/SSBP1
GO:0055089	GO:0055089	fatty acid homeostasis	15	0.761836	2.03981	0.000292038	0.00897861	0.00748079	59	tags=13%, list=0%, signal=13%	MLXIPL/ENPP7
GO:0034380	GO:0034380	high-density lipoprotein particle assembly	13	0.784841	2.01993	0.000297076	0.00897861	0.00748079	117	tags=23%, list=0%, signal=23%	APOA4/APOA1/APOA2
GO:0019359	GO:0019359	nicotinamide nucleotide biosynthetic process	27	0.64841	1.97273	0.000295669	0.00897861	0.00748079	4571	tags=22%, list=13%, signal=19%	ASPDH/SLC5A8/HAAO/ACMSD/NUDT12/NADK2
GO:0019363	GO:0019363	pyridine nucleotide biosynthetic process	27	0.64841	1.97273	0.000295669	0.00897861	0.00748079	4571	tags=22%, list=13%, signal=19%	ASPDH/SLC5A8/HAAO/ACMSD/NUDT12/NADK2
GO:0036465	GO:0036465	synaptic vesicle recycling	78	-0.516623	-1.82549	0.000296394	0.00897861	0.00748079	3261	tags=18%, list=9%, signal=16%	SH3GL2/NLGN3/NLGN4X/SNCA/SYT5/SH3GL3/SLC2A4/SYT1/WNT3A/AMPH/SYT7/SLC17A7/SNAP91/SYT2
GO:0050818	GO:0050818	regulation of coagulation	72	-0.520955	-1.8114	0.0002885	0.00897861	0.00748079	3995	tags=25%, list=12%, signal=22%	F2/C1QTNF1/KNG1/HRG/NOS3/TBXA2R/EDN1/PDGFRA/KLKB1/PRKG1/F7/HS3ST5/SERPINB2/FOXA2/FGB/CD36/FGG/FGA
GO:0099565	GO:0099565	chemical synaptic transmission, postsynaptic	106	-0.46646	-1.72778	0.000293838	0.00897861	0.00748079	6096	tags=29%, list=18%, signal=24%	GRIK2/RIMS1/CHRNB4/GRIN2C/GABRP/GABRA5/TMEM108/IGSF11/GLRA2/GLRA3/MPP2/SLC8A3/NLGN3/NLGN4X/SNCA/HTR3D/GRIN2A/GABRB1/GABRA2/GABRB2/CHRNA9/GABRQ/ADORA2A/GABRR2/CHRNA1/CBLN1/P2RX6/NPAS4/GABRG3/DRD2/CHRNA6
GO:0050906	GO:0050906	detection of stimulus involved in sensory perception	183	-0.407055	-1.6048	0.000302093	0.0090856	0.00756992	8754	tags=47%, list=25%, signal=35%	PRPH2/REEP6/OR7D2/OR4F6/OR3A2/EPHB1/PKD1L3/OR9Q1/OR4C6/OR2L3/KCNA1/OR2K2/RTP3/OR51L1/OR51E2/OR7C1/CST1/OR10A2/OR51B4/OR4D1/OR2AK2/OR52M1/OR6J1/OR2A1/OR5P3/OR10C1/OR10S1/OR2T35/BEST1/FYN/PLCB2/GRIK2/KCNQ1/ROM1/NTRK1/ASIC2/OR1F1/OR5P2/OR2A42/TMC2/PKD2L1/OPN4/OR2G6/GJA10/OR2A5/OR13C2/OR9A4/OR4F21/OR2C3/ANO1/TAS1R3/COL11A1/TRPA1/OR1J4/OR2T2/TAS2R7/OR3A1/OR10J3/OR1N1/OR1F2P/OR13A1/PIP/KCNK4/OR2S2/OR10…
GO:0042692	GO:0042692	muscle cell differentiation	360	-0.359136	-1.50894	0.000303534	0.0090856	0.00756992	6093	tags=33%, list=18%, signal=27%	TBX3/NOS1/BVES/EFNB2/LBX2/GDF15/AVPR1A/ASF1A/CD81/PROX1/RGS4/GPX1/SYNE1/MAMSTR/PLD3/BDNF/DMPK/SIX4/PDCD4/ADAM12/OBSL1/WNT4/ASB2/HEY1/MIR221/G6PD/IGFBP5/FGF9/STAC3/SEMA4C/SHH/ADAMTS5/DYRK1B/MYLK3/TBX2/ACTN2/HDAC5/MIR200B/TBX18/ANK2/PI16/MSX1/RBM24/MIR204/ADAMTS15/EFEMP2/MIR125B1/MIR100/EDNRA/RARB/MYL9/RGS2/SORBS2/SPEG/GREM1/NOX4/POPDC2/FER1L5/CSRP2/RYR1/SMARCD3/FGFR2/LOX/SIX1/ISL1/CACNA1S/PDGFRB/M…
GO:0030199	GO:0030199	collagen fibril organization	60	-0.5384	-1.80559	0.000309804	0.00918494	0.0076527	9184	tags=53%, list=26%, signal=39%	LOXL1/MMP11/BMP1/AEBP1/LOXL3/ADAMTS14/EMILIN1/COLGALT2/SERPINF2/EFEMP2/TLL1/GREM1/COL12A1/LOX/P3H4/COL5A1/TNXB/COL2A1/FKBP10/LUM/FMOD/COL11A1/SERPINH1/COL14A1/DDR2/COL1A2/CYP1B1/COL3A1/ADAMTS2/COL5A2/SFRP2/COMP
GO:0070588	GO:0070588	calcium ion transmembrane transport	303	-0.373044	-1.54281	0.000309007	0.00918494	0.0076527	6202	tags=23%, list=18%, signal=19%	FYN/PDE4D/EDNRA/STAC2/JPH2/SLC35G1/ATP2C2/CACNA1G/BAK1/TRPV3/ADRA2A/GRIN2C/CACNB2/RYR1/CACNA1C/CACNA1E/TMC2/CACNA1S/PKD2L1/TRPV5/CACNG6/THY1/ATP2B2/GRIN3B/EHD3/F2/CACNA1B/PDE4B/SLC8A3/TRPA1/HPCA/RYR2/TRPC4/SNCA/EDN1/GJC2/CATSPER3/TRPM6/CACNA1A/SLC8A1/ATP2A3/GRIN2A/TRPM3/CASQ1/CCL3/MRLN/CRHR1/WNT3A/ATP1A2/CACNG4/CHRNA9/CACNA1H/CXCL10/PKD2L2/JPH3/CLCA3P/REM1/HTR2A/DRD1/MIR93/RAMP3/CALCR/CACNG8/ATP2…
GO:0050920	GO:0050920	regulation of chemotaxis	204	-0.397212	-1.5853	0.000314063	0.00926708	0.00772113	9885	tags=39%, list=28%, signal=28%	LPAR1/FGF1/ADAM17/NOD2/SLIT2/ROBO1/CCL5/HSPB1/CCL2/THBS4/PTPRO/PLA2G7/P2RX4/IL6/SEMA3A/TPBG/SEMA4C/SEMA3E/MDK/TNFAIP6/DEFB124/CAMK1D/ST6GAL1/VEGFD/CCR7/CCR2/S100A7/STAP1/KLRC4-KLRK1/TREM2/MMP28/SEMA6D/IL16/GREM1/FGF18/S1PR1/IL34/PDGFRB/CCR1/CCR4/TUBB2B/PLXNA4/SLIT1/SPI1/C5AR1/VEGFC/HRG/RIPOR2/XCL2/ADGRA2/RARRES2/MSTN/ANGPT2/EDN1/CCL4/PDGFRA/SLAMF8/NCKAP1L/GPR18/CCL3/WNT3A/PGF/CXCR4/SCG2/NTRK3/CAS…
GO:0050770	GO:0050770	regulation of axonogenesis	155	-0.417934	-1.61446	0.00031583	0.00927527	0.00772795	4313	tags=19%, list=12%, signal=16%	THY1/CRABP2/PLXNA4/TRIM46/MAP2/SLIT1/SHOX2/NTN1/EPHA4/EPHB3/DAB1/CNTN2/UST/WNT3A/MAPT/DRAXIN/LRRC4C/RET/SEMA6B/CXCL12/ISLR2/MAG/SEMA5B/MCF2/NTRK2/DCC/POU4F2/POU3F2/KEL
GO:0006757	GO:0006757	ATP generation from ADP	79	0.467084	1.79848	0.000326781	0.00955182	0.00795837	1757	tags=10%, list=5%, signal=10%	ALDOB/MLXIPL/PKLR/GAPDHS/GPD1/FBP1/CBFA2T3/ENO3
GO:0046461	GO:0046461	neutral lipid catabolic process	39	0.601697	1.97338	0.000334299	0.00955916	0.00796449	1841	tags=21%, list=5%, signal=19%	APOB/APOA4/APOA1/APOC3/APOA2/ABHD12B/PIK3CG/APOC2
GO:0046464	GO:0046464	acylglycerol catabolic process	39	0.601697	1.97338	0.000334299	0.00955916	0.00796449	1841	tags=21%, list=5%, signal=19%	APOB/APOA4/APOA1/APOC3/APOA2/ABHD12B/PIK3CG/APOC2
GO:0010259	GO:0010259	multicellular organism aging	26	-0.66777	-1.88229	0.000329746	0.00955916	0.00796449	2807	tags=31%, list=8%, signal=28%	EDN1/DDC/IGFBP1/RNF165/NR5A1/COMP/ALPL/ADRA1A
GO:0060047	GO:0060047	heart contraction	224	-0.389732	-1.57639	0.000334709	0.00955916	0.00796449	6164	tags=26%, list=18%, signal=22%	FGF12/PDE4D/EDNRA/KCNH2/RGS2/KCNQ1/HCN2/POPDC2/CACNA1G/SCN4B/CACNB2/SNTA1/CACNA1C/ADRB1/KCNJ2/ISL1/FXYD1/ATP2B2/ATP1A3/SGCZ/EHD3/SHOX2/PDE4B/SLC8A3/NOS3/GJD3/RYR2/HCN4/GJA1/HSPB7/EDN1/STC1/KCND3/IRX3/SLC8A1/APLN/ATP2A3/GATA4/ATP1A2/CXCR4/CACNA1H/MYL4/SCN1B/CORIN/SGCD/KCNE4/FOXN4/DES/SGCG/ATP2B3/DRD2/EDNRB/MYL7/CSRP3/HOPX/PLN/ACTC1/NKX2-5/ADRA1A
GO:0002009	GO:0002009	morphogenesis of an epithelium	499	-0.332552	-1.43107	0.000331991	0.00955916	0.00796449	6183	tags=19%, list=18%, signal=16%	IRX2/NOTCH4/EDNRA/AR/SPEF1/KRT12/GREM1/AJAP1/CTHRC1/GBX2/LEF1/RASIP1/DLX3/FGFR2/GPC3/ITGA5/GATA3/NDRG4/SIX1/COL5A1/CITED1/NGFR/PLXND1/FOXQ1/MMP14/MSX2/NODAL/CCDC103/FRZB/PCDH8/DACT1/HOXD11/VEGFC/SMO/NTN1/TGM3/HGF/WNT10A/MIR15B/LRG1/PDPN/SALL4/RYR2/DKK1/EPHA4/HHIP/GJA1/FGF8/EDN1/MMP12/IRX3/CSMD1/LAMA1/ADAMTS16/PLET1/GATA4/HOXD13/TWIST1/TMEM59L/WNT3A/ESR1/MMP2/KRT25/ITGAX/CXCR4/NFATC4/FGF7/LHX2/CAS…
GO:0008306	GO:0008306	associative learning	79	-0.500114	-1.77104	0.000342794	0.00974536	0.00811962	5268	tags=23%, list=15%, signal=19%	ELAVL4/NDRG4/NEUROD2/GABRA5/PDE8B/PDE1B/DRD5/CSMD1/GRIN2A/ATP1A2/OPRK1/DRD1/TACR1/MAP1A/DRD2/FOXB1/SNAP25/NPTX2
GO:2001251	GO:2001251	negative regulation of chromosome organization	92	0.455135	1.79344	0.000348989	0.00987639	0.0082288	12742	tags=64%, list=37%, signal=41%	PRAP1/TEN1/NUF2/CENPF/TOP2A/TTK/NDC80/POT1/XRN1/TPR/CDC20/ZWILCH/ESPL1/GEN1/ATM/SPC24/RAD21/ATRX/APC/BUB1/XRCC3/NBN/BUB1B/PIF1/KLHL22/MAD2L1/PLK1/CDK5RAP2/PINX1/CDCA8/HNRNPA1/SPC25/KNTC1/DUSP1/BAZ1B/WAPL/SRC/ACD/SETMAR/BIRC5/AURKB/FBXO5/RAD50/TERF1/MAD1L1/ERCC4/MNAT1/MCM2/TRIP13/CDT1/EXOSC10/CCNB1/ZNF207/SMARCA5/MAD2L1BP/DYNC1LI1/USP44/IK/ZW10
GO:0048880	GO:0048880	sensory system development	361	-0.359059	-1.51104	0.000352403	0.00992788	0.0082717	6150	tags=22%, list=18%, signal=19%	NES/COL8A1/PITX2/RARB/MIP/KRT12/ROM1/NDP/MFAP2/BAK1/BCL11B/SMOC1/SMARCD3/GATA3/CACNA1C/BFSP2/CRB2/CRYBB2/COL5A1/ISL1/CACNA1S/OPN4/PDGFRB/TMOD1/TFAP2B/GNGT1/THY1/MYO7A/ATP2B2/CRYGC/CALB1/MEGF11/IGFN1/FSCN2/HPCA/BMP6/RP1L1/ACHE/PDGFRA/LAMA1/C3/CYP1B1/TWIST1/MEIS3/FAT3/MFAP5/SDK2/DLX1/RHOJ/VAX1/COL5A2/LHX2/BIRC7/GNAT2/RET/LENEP/ARHGEF15/SOX8/BMP4/PRDM1/FOXN4/SOX11/VSX1/SLC6A3/CRYBA2/NTRK2/ABCB5/WNT6…
GO:0030201	GO:0030201	heparan sulfate proteoglycan metabolic process	40	-0.606895	-1.88515	0.000361629	0.0101407	0.00844902	2791	tags=18%, list=8%, signal=16%	NDST4/HS3ST2/CSGALNACT1/HS6ST3/SULF1/HS3ST5/HS3ST4
GO:0000280	GO:0000280	nuclear division	451	0.28893	1.36835	0.000363215	0.0101407	0.00844902	11453	tags=42%, list=33%, signal=29%	TEX11/PRAP1/TERB1/EME1/DNMT3L/CENPE/TTN/CDC14C/SHCBP1L/ASPM/SGO2/NUF2/DLGAP5/EREG/DMC1/CNTD1/CENPF/MISP/RNF212B/SYCE2/CCNE2/FBXO43/KIF11/TOP2A/NCAPG/SLF1/NEK2/RAD51AP1/SMC2/CDCA2/BRCA2/KIF4B/SGO1/OOEP/TTK/DPF1/RMI1/MKI67/NDC80/SYCP2/KIF14/TPR/IGF2/CDC20/MARF1/ANKRD31/KIF18B/ZWILCH/CENPS/BORA/ESPL1/TERB2/ESCO1/KIF20B/STAG2/SMC3/GEN1/HORMAD1/DRD3/MRE11/PDXP/KIF4A/WEE2/ATM/NUSAP1/SPC24/ABRAXAS1/KIF1…
GO:0035637	GO:0035637	multicellular organismal signaling	147	-0.435019	-1.67268	0.000367349	0.0101714	0.00847462	6171	tags=34%, list=18%, signal=28%	SCN11A/FGF12/PDE4D/GRIK2/KCNH2/CHRNB4/KCNQ1/HCN2/CACNA1G/SCN4B/CACNB2/S1PR1/CACNA1C/KCNJ2/ISL1/NFASC/ATP2B2/ATP1A3/EHD3/SLC8A3/GJD3/SCN3A/RYR2/HCN4/OTOA/GJA1/DRD5/KCND2/KCND3/IRX3/SLC8A1/CNTNAP1/ATP2A3/ATP1A2/CACNG4/CACNA1H/SCN1B/CORIN/GJD2/CHRNA1/DRD1/KCNE4/MAG/NTRK2/KCNA2/MTNR1B/CACNG8/ATP2B3/PLN/NKX2-5
GO:0043010	GO:0043010	camera-type eye development	309	-0.363663	-1.51065	0.000367583	0.0101714	0.00847462	6150	tags=21%, list=18%, signal=17%	NES/COL8A1/PITX2/MIP/KRT12/ROM1/NDP/BAK1/BCL11B/SMARCD3/GATA3/CACNA1C/BFSP2/CRB2/CRYBB2/CACNA1S/OPN4/PDGFRB/TMOD1/TFAP2B/THY1/ATP2B2/CRYGC/CALB1/MEGF11/IGFN1/HPCA/RP1L1/ACHE/PDGFRA/LAMA1/CYP1B1/TWIST1/FAT3/SDK2/DLX1/RHOJ/VAX1/LHX2/BIRC7/GNAT2/RET/LENEP/ARHGEF15/SOX8/BMP4/FOXN4/SOX11/VSX1/SLC6A3/CRYBA2/NTRK2/WNT6/MTNR1B/RORB/BMP7/SLC17A8/POU4F2/DRD2/LAMC3/DIO3/ATOH7/SLC17A7/FOXF2/RAX
GO:0007091	GO:0007091	metaphase/anaphase transition of mitotic cell cycle	94	0.435473	1.72091	0.000388116	0.0106921	0.00890842	12742	tags=59%, list=37%, signal=37%	PRAP1/CENPE/NUF2/DLGAP5/CENPF/TTK/DPF1/NDC80/TPR/CDC20/ZWILCH/ESPL1/GEN1/ATM/SPC24/RAD21/APC/RIOK2/BUB1/XRCC3/ANAPC4/UBE2C/BUB1B/KLHL22/MAD2L1/PLK1/CDK5RAP2/DPF3/ANAPC1/SMARCC1/CUL3/CDCA8/SPC25/ARID2/KNTC1/DUSP1/ACTL6A/PBRM1/BIRC5/AURKB/FBXO5/MAD1L1/RB1/CDC27/TRIP13/CDT1/SMARCD2/CCNB1/NSMCE2/ZNF207/MAD2L1BP/DYNC1LI1/USP44/IK/ZW10
GO:0072525	GO:0072525	pyridine-containing compound biosynthetic process	30	0.622897	1.94122	0.000398943	0.0109419	0.00911658	4571	tags=20%, list=13%, signal=17%	ASPDH/SLC5A8/HAAO/ACMSD/NUDT12/NADK2
GO:0048285	GO:0048285	organelle fission	495	0.283673	1.36192	0.000419119	0.0114449	0.00953564	11453	tags=42%, list=33%, signal=29%	TEX11/PRAP1/TERB1/EME1/DNMT3L/CENPE/SEC16B/TTN/CDC14C/SHCBP1L/ASPM/SGO2/NUF2/DLGAP5/EREG/DMC1/CNTD1/CENPF/MISP/RNF212B/SYCE2/CCNE2/FBXO43/KIF11/TOP2A/NCAPG/SLF1/NEK2/RAD51AP1/SMC2/CDCA2/BRCA2/KIF4B/SGO1/OOEP/TTK/DPF1/RMI1/MKI67/NDC80/SYCP2/KIF14/TPR/IGF2/CDC20/MARF1/ANKRD31/KIF18B/ZWILCH/CENPS/BORA/ESPL1/GDAP1/TERB2/ESCO1/KIF20B/STAG2/SMC3/GEN1/HORMAD1/DRD3/MRE11/OPA1/PDXP/KIF4A/WEE2/ATM/NUSAP1/S…
GO:0019400	GO:0019400	alditol metabolic process	20	0.699226	1.98976	0.000434404	0.0117591	0.00979745	4994	tags=35%, list=14%, signal=30%	MOGAT3/MOGAT2/SORD/SHPK/GPD2/TKFC/MOGAT1
GO:0032508	GO:0032508	DNA duplex unwinding	91	0.454137	1.78385	0.000434206	0.0117591	0.00979745	13708	tags=68%, list=39%, signal=41%	TOP2A/ERCC6L/POLQ/CHD1/POT1/SETX/WRN/MRE11/HELB/GINS2/BLM/MCM6/MCM9/RECQL/ATRX/DDX12P/DNA2/FANCM/G3BP1/NBN/RAD51/PIF1/NAV2/MCM8/ASCC3/CHD9/SMARCAD1/DHX36/DSCC1/DDX1/MCMDC2/RAD54L/DHX9/RFC3/MCM4/DDX3X/HMGA1/RECQL4/CHD7/GTF2H2/DDX11/RAD54B/CHTF18/GINS4/RFC2/CHD1L/RAD50/XRCC5/MNAT1/MCM2/CDC45/DTD1/IGHMBP2/PURA/RFC5/BRIP1/RUVBL1/GTF2F2/CHD6/GINS1/CHD2/SSBP1
GO:0009135	GO:0009135	purine nucleoside diphosphate metabolic process	99	0.437243	1.75735	0.000439864	0.0118043	0.00983506	1757	tags=9%, list=5%, signal=9%	ALDOB/MLXIPL/PKLR/ENTPD2/GAPDHS/GPD1/FBP1/CBFA2T3/ENO3
GO:0009179	GO:0009179	purine ribonucleoside diphosphate metabolic process	99	0.437243	1.75735	0.000439864	0.0118043	0.00983506	1757	tags=9%, list=5%, signal=9%	ALDOB/MLXIPL/PKLR/ENTPD2/GAPDHS/GPD1/FBP1/CBFA2T3/ENO3
GO:0009435	GO:0009435	NAD biosynthetic process	25	0.66468	1.98071	0.000447303	0.0119524	0.00995848	2868	tags=16%, list=8%, signal=15%	ASPDH/SLC5A8/HAAO/ACMSD
GO:0090092	GO:0090092	regulation of transmembrane receptor protein serine/threonine kinase signaling pathway	261	-0.376772	-1.54563	0.000452066	0.012028	0.0100215	8684	tags=30%, list=25%, signal=22%	VEPH1/FGF9/SPRY1/FBN1/TGFB1I1/BMP8B/SHH/TMPRSS6/TNFAIP6/SFRP1/SMAD6/SKOR1/HTRA4/TGFB3/NRROS/NOG/RASL11B/FZD1/EMILIN1/IGSF1/MSX1/HES5/PCSK6/MIR30B/NKX2-1/MIR17HG/LDLRAD4/GREM1/PBLD/SLC2A10/NREP/INHBB/GPC3/ONECUT1/VASN/MIRLET7G/LOX/CRB2/CITED1/SOST/MSX2/NODAL/TFAP2B/KCP/GREM2/INHBE/MIR15B/LRG1/DAND5/MSTN/DKK1/MYOCD/BMPER/BMP6/ONECUT2/ZNF423/SFRP4/GATA4/PRDM16/DLX1/VWC2/CHRD/DMRT1/BMP5/CIDEA/RNF165/…
GO:0021766	GO:0021766	hippocampus development	75	-0.514302	-1.79992	0.00045615	0.0120851	0.010069	9933	tags=44%, list=29%, signal=31%	KIRREL3/PROX1/BTG2/EMX2/ID4/DCLK2/GLI3/FGF13/MDK/ATP2B4/KCNA1/CDK5R2/MFSD2A/NKX2-1/MAS1/LEF1/NEFL/LHX5/TMEM108/BCAN/SMO/DAB1/FEZ1/ZIC1/WNT3A/DLX1/SEMA6B/ZIC3/HTR5A/SLC32A1/DRD1/ALK/EPHA5
GO:2000027	GO:2000027	regulation of animal organ morphogenesis	123	-0.45058	-1.69736	0.000470884	0.0124226	0.0103502	9845	tags=40%, list=28%, signal=29%	VANGL2/FGF1/MAGED1/ROBO1/HOXA11/SIX4/MAGI2/WNT4/SNAI2/SPRY1/WNT2/SHH/PTK7/SFRP1/CELSR3/FZD2/NOG/FZD1/MSX1/RSPO2/HOXC11/AR/SPEF1/GREM1/AJAP1/CTHRC1/GPC3/GATA3/SIX1/NGFR/DACT1/SMO/HGF/WNT10A/DKK1/FGF8/EDN1/PAX9/WNT3A/FGF7/GATA5/SFRP2/SOX8/TBX1/BMP4/SULF1/ROR2/BMP7/RSPO3
GO:0006165	GO:0006165	nucleoside diphosphate phosphorylation	95	0.436747	1.72114	0.000486331	0.0127759	0.0106446	2236	tags=9%, list=6%, signal=9%	ALDOB/MLXIPL/PKLR/GAPDHS/GPD1/FBP1/CBFA2T3/ENO3/NME9
GO:0098856	GO:0098856	intestinal lipid absorption	19	0.714076	2.04968	0.000514236	0.0133197	0.0110977	268	tags=32%, list=1%, signal=31%	APOA4/APOA1/ENPP7/PRAP1/APOA2/CYP8B1
GO:0022602	GO:0022602	ovulation cycle process	47	-0.560036	-1.78965	0.000520171	0.0133197	0.0110977	4209	tags=30%, list=12%, signal=26%	CGA/MMP19/NOS3/MSTN/AFP/PDGFRA/SLIT3/ESR1/MMP2/FSHR/NR5A1/PGR/A2M/PTPRN
GO:1900046	GO:1900046	regulation of hemostasis	70	-0.510564	-1.77051	0.000511141	0.0133197	0.0110977	3995	tags=26%, list=12%, signal=23%	F2/C1QTNF1/KNG1/HRG/NOS3/TBXA2R/EDN1/PDGFRA/KLKB1/PRKG1/F7/COMP/SERPINB2/FOXA2/FGB/CD36/FGG/FGA
GO:0010965	GO:0010965	regulation of mitotic sister chromatid separation	95	0.432933	1.70611	0.00052403	0.0133197	0.0110977	12742	tags=58%, list=37%, signal=37%	PRAP1/CENPE/NUF2/DLGAP5/CENPF/TTK/DPF1/NDC80/TPR/CDC20/ZWILCH/ESPL1/GEN1/ATM/SPC24/RAD21/APC/RIOK2/BUB1/XRCC3/ANAPC4/UBE2C/BUB1B/KLHL22/MAD2L1/PLK1/CDK5RAP2/DPF3/ANAPC1/SMARCC1/CUL3/CDCA8/SPC25/ARID2/KNTC1/DUSP1/ACTL6A/PBRM1/BIRC5/AURKB/FBXO5/MAD1L1/RB1/CDC27/TRIP13/CDT1/SMARCD2/CCNB1/NSMCE2/ZNF207/MAD2L1BP/DYNC1LI1/USP44/IK/ZW10
GO:0006022	GO:0006022	aminoglycan metabolic process	125	-0.445268	-1.68248	0.000522136	0.0133197	0.0110977	6093	tags=25%, list=18%, signal=21%	EDNRA/DSEL/CHST2/ST3GAL4/CHPF/B3GNT7/NDST3/SPOCK2/GAL3ST3/CHSY3/CHIA/PDGFRB/CHST9/ITIH3/NDST4/UST/ITIH2/SPOCK3/HS3ST2/CSGALNACT1/B3GNT6/CHI3L2/CHI3L1/DCN/CHST5/HS3ST5/NDNF/ITIH5/CHST1/EDNRB/LYG2
GO:0000724	GO:0000724	double-strand break repair via homologous recombination	160	0.375157	1.60719	0.000524059	0.0133197	0.0110977	12498	tags=52%, list=36%, signal=33%	DMC1/SLF1/RAD51AP1/RIF1/POLQ/BRCA2/BRCA1/SMC6/OOEP/SMCHD1/RMI1/PARPBP/WRN/XRCC2/GEN1/MRE11/HELB/ATM/GINS2/BLM/RPA4/MCM6/MCM9/RAD21/RECQL/RBBP8/NIPBL/SMC5/MEIOB/ERCC6/FANCM/CDC7/XRCC3/TEX15/NBN/FANCB/RAD51/MMS22L/MCM8/MCMDC2/RAD54L/YEATS4/EPC2/TIMELESS/AUNIP/PSMD14/MCM4/NABP2/RAD21L1/ARID2/PPP4R2/PALB2/RAD51D/ACTL6A/REV3L/ZSWIM7/RECQL4/WAS/RAD54B/GINS4/MBTD1/NUCKS1/SFR1/FAN1/ERCC5/LIG3/FIGNL1/EPC1…
GO:0048762	GO:0048762	mesenchymal cell differentiation	233	-0.383112	-1.55864	0.000517007	0.0133197	0.0110977	9318	tags=33%, list=27%, signal=25%	NRP2/PDCD4/WNT4/HEY1/MIR221/IL6/FUZ/SEMA3A/SNAI2/MCRIP1/SPRY1/SEMA4C/TGFB1I1/WNT2/SEMA3E/LOXL3/SHH/MDK/EFNB1/SFRP1/ALDH1A2/CYP26C1/TGFB3/POFUT2/NOG/MSX1/SNAI1/ZNF750/NKX2-1/LDLRAD4/NOTCH4/PITX2/EDNRA/SEMA6D/GREM1/GBX2/LEF1/FGFR2/VASN/GATA3/SIX1/CRB2/ISL1/MSX2/FRZB/SMO/HGF/WNT10A/LRG1/TMEM100/PDPN/EPHA4/FGF8/EDN1/ALX1/TWIST1/OLFM1/GSC/GATA5/RET/BMP5/SEMA6B/NRTN/SFRP2/SOX8/TBX1/BMP4/SOX11/IGF1/SEMA…
GO:0150063	GO:0150063	visual system development	356	-0.35438	-1.48766	0.000524145	0.0133197	0.0110977	6150	tags=22%, list=18%, signal=18%	NES/COL8A1/PITX2/RARB/MIP/KRT12/ROM1/NDP/MFAP2/BAK1/BCL11B/SMOC1/SMARCD3/GATA3/CACNA1C/BFSP2/CRB2/CRYBB2/COL5A1/CACNA1S/OPN4/PDGFRB/TMOD1/TFAP2B/GNGT1/THY1/MYO7A/ATP2B2/CRYGC/CALB1/MEGF11/IGFN1/FSCN2/HPCA/BMP6/RP1L1/ACHE/PDGFRA/LAMA1/C3/CYP1B1/TWIST1/MEIS3/FAT3/MFAP5/SDK2/DLX1/RHOJ/VAX1/COL5A2/LHX2/BIRC7/GNAT2/RET/LENEP/ARHGEF15/SOX8/BMP4/PRDM1/FOXN4/SOX11/VSX1/SLC6A3/CRYBA2/NTRK2/ABCB5/WNT6/MTNR…
GO:0007271	GO:0007271	synaptic transmission, cholinergic	26	-0.655841	-1.84866	0.000536864	0.0135875	0.0113208	2520	tags=23%, list=7%, signal=21%	ACHE/ADORA2A/CHRNA1/TACR2/TACR1/CHRNA6
GO:0006096	GO:0006096	glycolytic process	78	0.469983	1.80908	0.000543458	0.0136987	0.0114134	1757	tags=10%, list=5%, signal=10%	ALDOB/MLXIPL/PKLR/GAPDHS/GPD1/FBP1/CBFA2T3/ENO3
GO:0034384	GO:0034384	high-density lipoprotein particle clearance	12	0.785991	1.98147	0.000546323	0.0137153	0.0114273	1841	tags=42%, list=5%, signal=39%	APOA1/APOC3/APOA2/MIR33B/APOC2
GO:0042447	GO:0042447	hormone catabolic process	11	-0.818113	-1.87664	0.000558141	0.0137351	0.0114438	985	tags=27%, list=3%, signal=27%	DIO2/DIO3/HSD17B6
GO:0048488	GO:0048488	synaptic vesicle endocytosis	65	-0.529092	-1.80751	0.000557905	0.0137351	0.0114438	3261	tags=18%, list=9%, signal=17%	SH3GL2/NLGN3/NLGN4X/SNCA/SYT5/SH3GL3/SLC2A4/SYT1/AMPH/SLC17A7/SNAP91/SYT2
GO:0140238	GO:0140238	presynaptic endocytosis	65	-0.529092	-1.80751	0.000557905	0.0137351	0.0114438	3261	tags=18%, list=9%, signal=17%	SH3GL2/NLGN3/NLGN4X/SNCA/SYT5/SH3GL3/SLC2A4/SYT1/AMPH/SLC17A7/SNAP91/SYT2
GO:0006520	GO:0006520	cellular amino acid metabolic process	256	0.330627	1.49686	0.000549736	0.0137351	0.0114438	4696	tags=15%, list=14%, signal=13%	HNF4A/DAO/GLYAT/HPD/AGMAT/DIO1/GPT/PIPOX/PRODH2/DCT/AGXT2/NAGS/TPH1/ASPA/HYKK/UPB1/TAT/TDH/DPEP1/GLYATL1/HAAO/ACMSD/CDO1/ACAT1/ALDH5A1/AMDHD1/PEPD/SLC1A3/ASNSD1/DHFRP1/HGD/CTNS/ABAT/ASS1/GLDC/ACADSB/ETFA/ASRGL1
GO:0001501	GO:0001501	skeletal system development	490	-0.330451	-1.41734	0.000556478	0.0137351	0.0114438	6188	tags=19%, list=18%, signal=16%	HOXC11/HOXA7/PITX2/EDNRA/TLL1/RARB/P3H1/COL19A1/GREM1/ACP5/FGF18/ATG9B/SLC2A10/NOTUM/RYR1/PHOSPHO1/FGFR2/HAPLN3/HOXD3/LOX/SIX1/MATN1/PBXIP1/CACNA1S/MMP14/MSX2/NODAL/HOXD12/FRZB/THBS3/COL2A1/BCAN/SCIN/SHOX2/COL11A1/SERPINH1/MGP/PTGER4/DDR2/HHIP/GJA1/FGF8/GHR/PTHLH/EDN1/AHSG/BMP6/STC1/SFRP4/PDGFRA/ALX1/COL9A2/NPR3/COL1A2/MMP16/DLX5/HOXD13/TWIST1/MMP2/COL3A1/DLX1/WNT10B/CYP26B1/CHRD/GSC/BARX2/COL5A2…
GO:0050795	GO:0050795	regulation of behavior	56	-0.544208	-1.80409	0.000561249	0.0137572	0.0114622	5172	tags=30%, list=15%, signal=26%	ADRB1/SGIP1/CRH/HTR1A/CNR1/MC4R/HTR1D/HTR1B/NR4A3/CCL3/OPRK1/ADORA2A/PTGDS/INSL5/KCNA2/MTNR1B/DRD2
GO:0003161	GO:0003161	cardiac conduction system development	35	-0.612769	-1.85124	0.000572008	0.0138448	0.0115352	5561	tags=37%, list=16%, signal=31%	CACNA1G/NPPB/ISL1/MSX2/SHOX2/GJB6/HCN4/GJA1/IRX3/GATA4/BMP4/HOPX/NKX2-5
GO:0045005	GO:0045005	DNA-templated DNA replication maintenance of fidelity	55	0.514626	1.84421	0.000567383	0.0138448	0.0115352	11955	tags=64%, list=34%, signal=42%	EME1/BRCA2/BRCA1/OOEP/WRN/CENPS/GEN1/MRE11/BLM/THOC1/MCM9/ATRX/RBBP8/DONSON/ATR/DNA2/FANCM/NBN/RAD51/BOD1L1/MMS22L/MCM8/FAM111A/TIPIN/TIMELESS/CARM1/ETAA1/POLE/DDX11/NUCKS1/SETMAR/RAD50/ZRANB3/BARD1/TONSL
GO:0021954	GO:0021954	central nervous system neuron development	77	-0.49894	-1.75741	0.000571041	0.0138448	0.0115352	4040	tags=22%, list=12%, signal=20%	PLXNA4/MAP2/EPHA4/EPHB3/CNTN2/GABRB1/MAPT/DRAXIN/ARX/SCN1B/DRD1/NDNF/NTRK2/DCC/SLC4A10/DRD2/NHLH2
GO:0001654	GO:0001654	eye development	353	-0.353667	-1.485	0.000573717	0.0138448	0.0115352	6150	tags=22%, list=18%, signal=18%	NES/COL8A1/PITX2/RARB/MIP/KRT12/ROM1/NDP/MFAP2/BAK1/BCL11B/SMOC1/SMARCD3/GATA3/CACNA1C/BFSP2/CRB2/CRYBB2/COL5A1/CACNA1S/OPN4/PDGFRB/TMOD1/TFAP2B/GNGT1/THY1/MYO7A/ATP2B2/CRYGC/CALB1/MEGF11/IGFN1/FSCN2/HPCA/BMP6/RP1L1/ACHE/PDGFRA/LAMA1/CYP1B1/TWIST1/MEIS3/FAT3/MFAP5/SDK2/DLX1/RHOJ/VAX1/COL5A2/LHX2/BIRC7/GNAT2/RET/LENEP/ARHGEF15/SOX8/BMP4/PRDM1/FOXN4/SOX11/VSX1/SLC6A3/CRYBA2/NTRK2/ABCB5/WNT6/MTNR1B/…
GO:1901214	GO:1901214	regulation of neuron death	311	-0.358449	-1.48983	0.000580289	0.0139493	0.0116223	6285	tags=20%, list=18%, signal=16%	TREM2/PCDHGC5/FYN/NES/GRIK2/SNCG/PCDHGC4/GBE1/DDIT4/NTRK1/NEFL/CRLF1/GATA3/SIX1/VSTM2L/CITED1/PLXND1/FOXQ1/ISL1/GABRA5/TFAP2B/ENO2/NTF4/FZD9/CD200/ITGB2/GPNMB/MIR15B/DDR2/DKK1/SNCA/FGF8/GHR/GRM4/TYRO3/MAP3K12/UNC5B/NR4A3/CCL3/GABRB2/FGF21/WNT3A/MAPT/DLX1/NFATC4/DRAXIN/CLU/ADORA2A/NUPR1/CHL1/MAG/NDNF/NTRK2/MTNR1B/DCC/FGF20/FOXB1/EN1/EN2/SLC30A10/CNTFR
GO:0015012	GO:0015012	heparan sulfate proteoglycan biosynthetic process	31	-0.641888	-1.88414	0.000588699	0.0140183	0.0116797	2791	tags=19%, list=8%, signal=18%	NDST4/HS3ST2/CSGALNACT1/HS6ST3/HS3ST5/HS3ST4
GO:0050855	GO:0050855	regulation of B cell receptor signaling pathway	19	-0.705476	-1.87468	0.000589913	0.0140183	0.0116797	2765	tags=32%, list=8%, signal=29%	FCRL3/NFAM1/GCSAML/CD22/CD300A/PRKCB
GO:0031023	GO:0031023	microtubule organizing center organization	148	0.375564	1.59335	0.000587086	0.0140183	0.0116797	11350	tags=45%, list=33%, signal=31%	PARD6G/CEP152/KIF11/NEK2/BRCA2/BRCA1/SGO1/ROCK2/PCM1/NDC80/CCDC102B/ALMS1/GCC2/XRCC2/PCLAF/CEP295/C10orf90/SSX2IP/GEN1/SASS6/PLK4/NPM1/CEP135/MAP9/KIF3A/CNTLN/CEP192/CDK1/HAUS3/PKHD1/CEP44/XRCC3/PATJ/MDM1/CENPJ/PARD6B/NIN/HAUS5/CEP85/CCNL1/PLK1/CKAP5/CETN3/CDK5RAP2/CEP120/XPO1/CEP131/RANBP1/AURKA/KIAA1614/CEP250/CTNNB1/CEP72/RAB6C/PPP1R12A/PARD6A/CCNF/NDEL1/MCPH1/CHMP4C/CHORDC1/BBS4/ATF5/PDCD6IP/…
GO:1900029	GO:1900029	positive regulation of ruffle assembly	14	0.760984	1.98604	0.000601944	0.0140886	0.0117383	1668	tags=14%, list=5%, signal=14%	EPS8L3/COBL
GO:0071867	GO:0071867	response to monoamine	87	-0.488024	-1.75621	0.000603032	0.0140886	0.0117383	5796	tags=32%, list=17%, signal=27%	KCNQ1/HTR6/APLP1/PALM/GNG2/HTR1A/PDE4B/HTR1D/RYR2/SNCA/HTR3D/DRD5/HTR1B/HTR1E/HRH2/NR4A3/CHRM1/OR10J6P/GNA14/HTR5A/HTR2A/DRD1/OR10H5/ALK/GNAO1/HTR7/DRD2/CALY
GO:0071869	GO:0071869	response to catecholamine	87	-0.488024	-1.75621	0.000603032	0.0140886	0.0117383	5796	tags=32%, list=17%, signal=27%	KCNQ1/HTR6/APLP1/PALM/GNG2/HTR1A/PDE4B/HTR1D/RYR2/SNCA/HTR3D/DRD5/HTR1B/HTR1E/HRH2/NR4A3/CHRM1/OR10J6P/GNA14/HTR5A/HTR2A/DRD1/OR10H5/ALK/GNAO1/HTR7/DRD2/CALY
GO:0043523	GO:0043523	regulation of neuron apoptotic process	211	-0.384973	-1.54552	0.000601148	0.0140886	0.0117383	6285	tags=21%, list=18%, signal=18%	TREM2/PCDHGC5/NES/GRIK2/PCDHGC4/GBE1/NTRK1/NEFL/CRLF1/GATA3/SIX1/VSTM2L/CITED1/PLXND1/FOXQ1/ISL1/GABRA5/TFAP2B/NTF4/FZD9/MIR15B/SNCA/FGF8/GRM4/TYRO3/MAP3K12/UNC5B/CCL3/GABRB2/DLX1/NFATC4/DRAXIN/ADORA2A/NUPR1/CHL1/MAG/NDNF/NTRK2/MTNR1B/FGF20/FOXB1/EN1/EN2/SLC30A10/CNTFR
GO:0051960	GO:0051960	regulation of nervous system development	432	-0.331969	-1.41319	0.000604185	0.0140886	0.0117383	5518	tags=18%, list=16%, signal=15%	GBX2/NTRK1/LEF1/SMARCD3/NEFL/ASIC2/GFAP/LRRN3/PTPRS/IL34/PLXND1/HES2/THY1/CRABP2/PLXNA4/SLITRK3/F2/TRIM46/MAP2/GRM5/SLIT1/SHOX2/IL1RAP/VEGFC/SMO/NTN1/HGF/DKK1/EPHA4/NLGN3/EPHB3/DAB1/GJC2/LIN28A/SLITRK5/FEZF1/EGR2/WNT3A/MAPT/ITGAX/DLX1/CXCR4/NFATC4/DRAXIN/VAX1/OTP/NTRK3/LHX2/CBLN2/SEMA6B/DMRTA2/CXCL12/DAAM2/CBLN1/LRRTM1/SOX8/LRRC4B/SYNDIG1/HES7/ISLR2/SOX11/MAG/FLRT2/LGI4/ASCL2/SEMA5B/NEURL1/LRRTM3…
GO:0060037	GO:0060037	pharyngeal system development	28	-0.660191	-1.90596	0.000606503	0.0140899	0.0117394	5191	tags=43%, list=15%, signal=36%	EDNRA/GATA3/SIX1/ISL1/FGF8/EDN1/BMP5/TBX1/BMP4/BMP7/EYA1/NKX2-5
GO:0051952	GO:0051952	regulation of amine transport	90	-0.471989	-1.71088	0.000614173	0.014215	0.0118437	5915	tags=34%, list=17%, signal=29%	ADRA2C/RGS2/SNCG/RAB3A/ADRA2A/NPY5R/CRH/CNR1/SYT11/SNCA/SYT5/HTR1B/SYT9/SYT1/ATP1A2/SYT7/OPRK1/VIP/ADORA2A/CXCL12/TACR2/P2RY1/SYT3/HTR2A/DRD1/KCNA2/SLC17A8/DRD2/FGF20/CHRNA6/SYT2
GO:0001964	GO:0001964	startle response	21	-0.694097	-1.87663	0.000616922	0.0142258	0.0118526	2346	tags=33%, list=7%, signal=31%	CSMD1/GRIN2A/ADORA2A/DRD1/SLC6A3/CTNNA2/DRD2
GO:0014821	GO:0014821	phasic smooth muscle contraction	16	-0.741497	-1.89063	0.00064893	0.0148822	0.0123995	3360	tags=50%, list=10%, signal=45%	HTR1D/EDN1/PTGER3/TACR2/SSTR2/DRD1/DRD2/EDNRB
GO:0051225	GO:0051225	spindle assembly	126	0.408802	1.6764	0.00065017	0.0148822	0.0123995	13297	tags=56%, list=38%, signal=35%	TUBB1/ASPM/MISP/KIF11/NEK2/KIF4B/NDC80/GOLGA8B/TPR/GOLGA2P5/CDC20/STAG2/SMC3/KIF4A/SASS6/ABRAXAS1/GOLGA8A/KIF15/MAP9/PIBF1/TUBGCP4/MAPRE2/CEP192/CCNB2/HAUS3/CENPJ/STAG1/PRC1/HAUS5/AURKC/CEP97/CHMP7/TPX2/CHEK2/SENP6/PLK1/AURKA/MYBL2/CDCA8/RACGAP1/KIF23/SMC1A/BCCIP/GPSM2/WRAP73/CHMP4C/SPAG5/CHMP4A/BIRC5/AURKB/FBXO5/STIL/TUBGCP5/TOGARAM1/TUBGCP3/DRG1/CEP63/CLASP2/CHMP3/RPS3/HAUS1/ABRAXAS2/KPNB1/ZNF2…
GO:0034368	GO:0034368	protein-lipid complex remodeling	27	0.627879	1.91026	0.000678226	0.0154111	0.0128402	2098	tags=30%, list=6%, signal=28%	APOB/APOA4/APOA1/APOC3/APOA2/MTTP/APOC2/AGT
GO:0034369	GO:0034369	plasma lipoprotein particle remodeling	27	0.627879	1.91026	0.000678226	0.0154111	0.0128402	2098	tags=30%, list=6%, signal=28%	APOB/APOA4/APOA1/APOC3/APOA2/MTTP/APOC2/AGT
GO:0000725	GO:0000725	recombinational repair	163	0.374272	1.60978	0.000693469	0.0157001	0.013081	12498	tags=52%, list=36%, signal=33%	DMC1/SLF1/RAD51AP1/RIF1/POLQ/BRCA2/BRCA1/SMC6/OOEP/SMCHD1/RMI1/PARPBP/WRN/XRCC2/GEN1/MRE11/HELB/ATM/GINS2/BLM/RPA4/MCM6/MCM9/RAD21/RECQL/RBBP8/NIPBL/SMC5/MEIOB/ERCC6/FANCM/CDC7/XRCC3/TEX15/NBN/FANCB/RAD51/MMS22L/MCM8/MCMDC2/RAD54L/YEATS4/EPC2/TIMELESS/AUNIP/PSMD14/MCM4/NABP2/RAD21L1/ARID2/PPP4R2/PALB2/RAD51D/ACTL6A/REV3L/ZSWIM7/RECQL4/WAS/RAD54B/GINS4/MBTD1/NUCKS1/SFR1/FAN1/ERCC5/LIG3/FIGNL1/EPC1…
GO:0031069	GO:0031069	hair follicle morphogenesis	29	-0.636196	-1.84995	0.000710454	0.0160264	0.0133528	9008	tags=62%, list=26%, signal=46%	TMEM79/IGFBP5/SHH/TP63/SNAI1/DLX3/FGFR2/NGFR/FOXQ1/SMO/TGM3/WNT10A/KRT25/FGF7/FST/PLA2G10/KRT17/KRT27
GO:0008016	GO:0008016	regulation of heart contraction	190	-0.393212	-1.55103	0.000713349	0.0160336	0.0133589	6160	tags=27%, list=18%, signal=23%	PDE4D/EDNRA/KCNH2/RGS2/KCNQ1/HCN2/POPDC2/CACNA1G/SCN4B/CACNB2/SNTA1/CACNA1C/ADRB1/KCNJ2/ISL1/FXYD1/ATP2B2/ATP1A3/EHD3/SHOX2/PDE4B/SLC8A3/NOS3/GJD3/RYR2/HCN4/GJA1/HSPB7/EDN1/STC1/KCND3/IRX3/SLC8A1/APLN/ATP2A3/GATA4/ATP1A2/CACNA1H/MYL4/SCN1B/CORIN/KCNE4/FOXN4/DES/ATP2B3/DRD2/EDNRB/CSRP3/HOPX/PLN/NKX2-5/ADRA1A
GO:0001553	GO:0001553	luteinization	11	-0.812735	-1.86431	0.000718755	0.016097	0.0134117	2493	tags=45%, list=7%, signal=42%	PDGFRA/MMP2/NR5A1/A2M/PTPRN
GO:0050974	GO:0050974	detection of mechanical stimulus involved in sensory perception	32	-0.619185	-1.8296	0.00072821	0.0161346	0.013443	6202	tags=47%, list=18%, signal=39%	FYN/KCNQ1/NTRK1/ASIC2/TMC2/COL11A1/TRPA1/KCNK4/CXCR4/CHRNA9/PIEZO2/CXCL12/PHF24/HTR2A/TMC1
GO:0071868	GO:0071868	cellular response to monoamine stimulus	86	-0.489493	-1.75489	0.000726657	0.0161346	0.013443	5796	tags=33%, list=17%, signal=27%	KCNQ1/HTR6/APLP1/PALM/GNG2/HTR1A/PDE4B/HTR1D/RYR2/SNCA/HTR3D/DRD5/HTR1B/HTR1E/HRH2/NR4A3/CHRM1/OR10J6P/GNA14/HTR5A/HTR2A/DRD1/OR10H5/ALK/GNAO1/HTR7/DRD2/CALY
GO:0071870	GO:0071870	cellular response to catecholamine stimulus	86	-0.489493	-1.75489	0.000726657	0.0161346	0.013443	5796	tags=33%, list=17%, signal=27%	KCNQ1/HTR6/APLP1/PALM/GNG2/HTR1A/PDE4B/HTR1D/RYR2/SNCA/HTR3D/DRD5/HTR1B/HTR1E/HRH2/NR4A3/CHRM1/OR10J6P/GNA14/HTR5A/HTR2A/DRD1/OR10H5/ALK/GNAO1/HTR7/DRD2/CALY
GO:0045923	GO:0045923	positive regulation of fatty acid metabolic process	36	0.583986	1.88164	0.000731563	0.0161515	0.013457	2470	tags=25%, list=7%, signal=23%	MLXIPL/APOA4/APOA1/AVP/FABP1/RGN/CPT1A/APOC2/LPGAT1
GO:0050996	GO:0050996	positive regulation of lipid catabolic process	27	0.62467	1.9005	0.000738244	0.0162414	0.013532	1841	tags=26%, list=5%, signal=25%	APOA4/APOA1/ENPP7/APOA2/FABP1/CPT1A/APOC2
GO:2000352	GO:2000352	negative regulation of endothelial cell apoptotic process	31	-0.635046	-1.86406	0.000751607	0.0163619	0.0136324	1921	tags=19%, list=6%, signal=18%	FGF21/SCG2/NDNF/FGB/FGG/FGA
GO:0048730	GO:0048730	epidermis morphogenesis	32	-0.616875	-1.82277	0.000750389	0.0163619	0.0136324	9008	tags=56%, list=26%, signal=42%	TMEM79/IGFBP5/SHH/TP63/SNAI1/DLX3/FGFR2/NGFR/FOXQ1/SMO/TGM3/WNT10A/KRT25/FGF7/FST/PLA2G10/KRT17/KRT27
GO:0006302	GO:0006302	double-strand break repair	286	0.326387	1.48063	0.000751186	0.0163619	0.0136324	12415	tags=50%, list=36%, signal=32%	OGG1/EME1/DMC1/SLF1/RAD51AP1/RIF1/POLQ/BRCA2/BRCA1/XRCC4/SMC6/OOEP/SMCHD1/DPF1/RMI1/PARPBP/POT1/SETX/WRN/XRCC2/MARF1/POLA1/GEN1/MRE11/HELB/ATM/ABRAXAS1/ESCO2/GINS2/MEIOC/POLB/BLM/GGN/HMCES/ERCC8/RPA4/MCM6/MCM9/RAD21/RECQL/RBBP8/NIPBL/SMC5/ATR/HMGB2/MEIOB/DNA2/ERCC6/FANCM/CDC7/XRCC3/TEX15/DTX3L/NBN/FANCB/RAD51/LIG4/MSH2/MMS22L/MCM8/PARP9/TRIP12/BRCC3/UBR5/SMARCAD1/RNF8/DDX1/CHEK2/MCMDC2/DCLRE1A/DP…
GO:0030071	GO:0030071	regulation of mitotic metaphase/anaphase transition	91	0.441673	1.73489	0.000755366	0.0163864	0.0136528	12742	tags=59%, list=37%, signal=38%	PRAP1/CENPE/NUF2/DLGAP5/CENPF/TTK/DPF1/NDC80/TPR/CDC20/ZWILCH/ESPL1/GEN1/ATM/SPC24/RAD21/APC/RIOK2/BUB1/XRCC3/ANAPC4/UBE2C/BUB1B/KLHL22/MAD2L1/PLK1/CDK5RAP2/DPF3/SMARCC1/CUL3/CDCA8/SPC25/ARID2/KNTC1/DUSP1/ACTL6A/PBRM1/BIRC5/AURKB/FBXO5/MAD1L1/RB1/CDC27/TRIP13/CDT1/SMARCD2/CCNB1/NSMCE2/ZNF207/MAD2L1BP/DYNC1LI1/USP44/IK/ZW10
GO:0050832	GO:0050832	defense response to fungus	34	-0.602376	-1.80281	0.000775081	0.0166978	0.0139122	3835	tags=32%, list=11%, signal=29%	SPI1/HRG/RARRES2/SPON2/ZBP1/NLRP10/DEFB4A/RNASE7/CLEC7A/LTF/IL36RN
GO:0048568	GO:0048568	embryonic organ development	418	-0.336954	-1.4324	0.000773276	0.0166978	0.0139122	6370	tags=39%, list=18%, signal=33%	POU3F4/SRF/STRA6/MDFI/TGFBR1/ATF4/HOXA4/FOXH1/HEY2/EPHB2/TNF/HOXB7/WNT11/HOXB9/TAF10/HOXD9/HOXB5/HOXB3/EFEMP1/CEBPB/JUNB/ID2/TCAP/STOX1/SOX17/PKD1/TFAP2A/HOXA3/DNAJB6/FBN2/TBX20/TBX3/COL13A1/MYO3B/PBX2/SUFU/TH/PROX1/TTPA/VANGL2/PBX1/TFEB/HPN/HOXA9/RARG/HOXD10/HOXD4/HOXA11/SIX4/HOXB2/TSHZ1/MYO15A/NAGLU/TEAD2/ASB2/HEY1/FUZ/FGF9/GLI3/FBN1/PKDCC/WNT2/SHH/PTK7/ALDH1A2/TBX2/TGFB3/FZD2/VASH1/NOG/TBX18/I…
GO:0045723	GO:0045723	positive regulation of fatty acid biosynthetic process	22	0.673419	1.95885	0.000790419	0.0169159	0.0140939	2470	tags=32%, list=7%, signal=30%	MLXIPL/APOA4/APOA1/AVP/RGN/APOC2/LPGAT1
GO:0019433	GO:0019433	triglyceride catabolic process	29	0.597427	1.84037	0.000794623	0.0169159	0.0140939	1841	tags=21%, list=5%, signal=20%	APOB/APOA4/APOA1/APOC3/PIK3CG/APOC2
GO:0016339	GO:0016339	calcium-dependent cell-cell adhesion via plasma membrane cell adhesion molecules	40	-0.587714	-1.82557	0.00079879	0.0169159	0.0140939	9211	tags=62%, list=27%, signal=46%	CDH11/PCDHGB4/ARVCF/CDH16/PCDHB3/CDH7/CDH12/CDH9/CDH8/PCDHB5/CDH18/DSG1/PCDHB4/PCDHB13/CDH23/PCDHB14/PCDHB11/CDH10/CDH20/PCDHB16/CDH17/PCDHB10/PCDHB9/PCDHB6/CDH22
GO:0051303	GO:0051303	establishment of chromosome localization	79	0.451039	1.7367	0.00079481	0.0169159	0.0140939	13855	tags=58%, list=40%, signal=35%	TERB1/CENPE/NUF2/CENPF/CENPQ/NDC80/KIF14/TERB2/ATM/KIF2C/MEIOC/PIBF1/SEH1L/CENPC/KIF18A/CHMP7/EML4/FAM83D/CUL3/PINX1/TTL/RMDN1/CDCA8/CDCA5/NDEL1/CHMP4C/SPAG5/CHMP4A/BIRC5/AURKB/TERF1/MAD1L1/VPS4A/CHMP3/CDT1/KAT2B/CCNB1/KPNB1/ZW10/KIFC1/SPICE1/SPDL1/ANKRD53/UBE2B/VPS4B/PSRC1
GO:0051899	GO:0051899	membrane depolarization	74	-0.497559	-1.73105	0.000798146	0.0169159	0.0140939	9268	tags=39%, list=27%, signal=29%	CNGB1/SCN2A/P2RX4/CACNA1D/SCN7A/ANK2/FHL1/SCN11A/KCNH2/HCN2/CACNA1G/SCN4B/CACNB2/IFI6/CACNA1C/KCNJ2/FZD9/SCN3A/HCN4/EDN1/SLC8A1/MLLT11/ATP1A2/CHRNA9/CACNA1H/SCN1B/ADORA2A/DCN/CHRNA6
GO:0046031	GO:0046031	ADP metabolic process	87	0.443764	1.74424	0.000807037	0.0170326	0.0141912	1757	tags=9%, list=5%, signal=9%	ALDOB/MLXIPL/PKLR/GAPDHS/GPD1/FBP1/CBFA2T3/ENO3
GO:0043271	GO:0043271	negative regulation of ion transport	141	-0.420732	-1.60805	0.000817657	0.0171592	0.0142967	3646	tags=18%, list=10%, signal=17%	TCAF2/HECW2/SYT11/NOS3/SNCA/SPINK1/HTR1B/PTGS2/STC1/SFRP4/GPM6B/MRLN/TWIST1/CRHR1/ATP1A2/VIP/P2RY1/REM1/HTR2A/KCNE4/MIR93/MIR103A1/MTNR1B/DRD2/PLN/KEL
GO:0035107	GO:0035107	appendage morphogenesis	134	-0.418236	-1.59557	0.000821305	0.0171592	0.0142967	10693	tags=44%, list=31%, signal=31%	TMEM107/ZNF219/TMEM231/TFAP2A/FBN2/TBX3/PBX2/PBX1/HOXA9/B9D1/RARG/HOXD10/HOXA11/FGF9/GLI3/PITX1/PKDCC/SHH/TP63/FRAS1/ALDH1A2/TBX2/NOG/MSX1/RSPO2/HOXC11/RARB/GREM1/BAK1/LEF1/FGFR2/GPC3/CACNA1C/MSX2/TFAP2B/HOXD12/CRABP2/COL2A1/SHOX2/SALL4/DKK1/FGF8/SP8/DLX5/HOXD13/TWIST1/COL3A1/CYP26B1/ZIC3/RNF165/TBX4/SFRP2/BMP4/SOX11/BMP7/SP9/EN1/PRRX1/ALX4
GO:0035108	GO:0035108	limb morphogenesis	134	-0.418236	-1.59557	0.000821305	0.0171592	0.0142967	10693	tags=44%, list=31%, signal=31%	TMEM107/ZNF219/TMEM231/TFAP2A/FBN2/TBX3/PBX2/PBX1/HOXA9/B9D1/RARG/HOXD10/HOXA11/FGF9/GLI3/PITX1/PKDCC/SHH/TP63/FRAS1/ALDH1A2/TBX2/NOG/MSX1/RSPO2/HOXC11/RARB/GREM1/BAK1/LEF1/FGFR2/GPC3/CACNA1C/MSX2/TFAP2B/HOXD12/CRABP2/COL2A1/SHOX2/SALL4/DKK1/FGF8/SP8/DLX5/HOXD13/TWIST1/COL3A1/CYP26B1/ZIC3/RNF165/TBX4/SFRP2/BMP4/SOX11/BMP7/SP9/EN1/PRRX1/ALX4
GO:0030193	GO:0030193	regulation of blood coagulation	68	-0.511255	-1.76328	0.000825127	0.0171814	0.0143152	3995	tags=25%, list=12%, signal=22%	F2/C1QTNF1/KNG1/HRG/NOS3/TBXA2R/EDN1/PDGFRA/KLKB1/PRKG1/F7/SERPINB2/FOXA2/FGB/CD36/FGG/FGA
GO:0051606	GO:0051606	detection of stimulus	292	-0.363411	-1.50097	0.000838254	0.0173966	0.0144944	7440	tags=34%, list=21%, signal=27%	OR2K2/RTP3/OR51L1/OR51E2/OR7C1/CST1/OR10A2/OR51B4/OR4D1/OR2AK2/OR52M1/OR6J1/OR2A1/OR5P3/OR10C1/OR10S1/TREM2/OR2T35/BEST1/FYN/PLCB2/GRIK2/HLA-B/KCNQ1/ROM1/NTRK1/ASIC2/OR1F1/TAC1/NGFR/OR5P2/OR2A42/TMC2/PKD2L1/OPN4/OR2G6/GJA10/GPR52/GNGT1/OR2A5/OR13C2/OR9A4/OR4F21/OR2C3/ANO1/TAS1R3/SMO/COL11A1/TRPA1/OR1J4/ELOVL4/RYR2/SSC5D/OR2T2/TAS2R7/OR3A1/OR10J3/OR1N1/OR1F2P/SYT1/TRPM3/OR13A1/PIP/KCNK4/OR2S2/OR10…
GO:0019217	GO:0019217	regulation of fatty acid metabolic process	84	0.453234	1.76524	0.000841376	0.0174033	0.0145001	3477	tags=19%, list=10%, signal=17%	MLXIPL/APOA4/APOA1/AVP/APOC3/FABP1/RGN/CEACAM1/ABCB11/CPT1A/APOC2/LPGAT1/ERFE/BRCA1/FMO1/NR1H3
GO:0072677	GO:0072677	eosinophil migration	17	-0.725885	-1.88249	0.000863328	0.0177395	0.0147802	3344	tags=47%, list=10%, signal=43%	PTGER4/CCL4/CCL3/SCG2/CD300A/CCL7/CCL8/CCL26
GO:0050953	GO:0050953	sensory perception of light stimulus	183	-0.391745	-1.54445	0.000861053	0.0177395	0.0147802	6035	tags=24%, list=17%, signal=20%	MIP/PRCD/RIMS1/KRT12/ROM1/NDP/CACNB2/BFSP2/CRB2/CRYBB2/OPN4/GJA10/MYO7A/COL2A1/HMCN1/CRYGC/LUM/TIMP3/COL11A1/FSCN2/USH2A/USH1G/CDH23/POU6F2/RP1L1/GRM8/GNAT2/GJD2/GABRR2/RDH12/GUCY2D/VSX1/PCDH15/RCVRN/SEMA5B/CRYBA2/RGS16/RORB/CACNA1F/SLC4A10/LAMC3/GJA3/ZIC2/RAX
GO:0006275	GO:0006275	regulation of DNA replication	133	0.383806	1.59996	0.000869241	0.0178023	0.0148325	11316	tags=47%, list=33%, signal=32%	ENPP7/NUGGC/EREG/ATAD5/BRCA2/CCDC88A/ESCO1/SMC3/USP37/ORC3/ESCO2/GINS2/BLM/MCM6/MAP2K4/ATRX/BAZ1A/DONSON/EGFR/ZBTB38/ATR/CDK1/PDS5A/DNA2/E2F8/CDC7/NBN/CCNA2/RBBP6/HCRT/UCHL5/TIPIN/NFRKB/DSCC1/JADE3/JADE1/DHX9/DBF4/RFC3/TIMELESS/ORC5/GTPBP4/BRPF3/INO80D/ACTR5/MCM4/E2F7/ANKRD17/ACTL6A/WIZ/ENDOG/WAPL/CHTF18/GINS4/NUCKS1/GLI2/KCTD13/RFC2/JADE2/STOML2/LIG3/FBXO5/TERF1
GO:0034370	GO:0034370	triglyceride-rich lipoprotein particle remodeling	12	0.770806	1.94319	0.000875169	0.0178065	0.014836	1841	tags=42%, list=5%, signal=39%	APOA4/APOA1/APOC3/APOA2/APOC2
GO:0034372	GO:0034372	very-low-density lipoprotein particle remodeling	12	0.770806	1.94319	0.000875169	0.0178065	0.014836	1841	tags=42%, list=5%, signal=39%	APOA4/APOA1/APOC3/APOA2/APOC2
GO:0016556	GO:0016556	mRNA modification	30	0.602782	1.87854	0.000896856	0.0180123	0.0150075	8666	tags=43%, list=25%, signal=33%	A1CF/PUS7L/CMTR2/APOBEC2/APOBEC1/RPUSD4/TRMT10C/ZC3H13/PUS3/METTL8/DKC1/TRMT6/PUS7
GO:0032371	GO:0032371	regulation of sterol transport	66	0.464244	1.72585	0.000895548	0.0180123	0.0150075	1841	tags=15%, list=5%, signal=14%	APOA4/APOA1/ENPP7/APOC3/APOA2/CYP8B1/MIR613/MIR33B/ABCG8/APOC2
GO:0032374	GO:0032374	regulation of cholesterol transport	66	0.464244	1.72585	0.000895548	0.0180123	0.0150075	1841	tags=15%, list=5%, signal=14%	APOA4/APOA1/ENPP7/APOC3/APOA2/CYP8B1/MIR613/MIR33B/ABCG8/APOC2
GO:0006310	GO:0006310	DNA recombination	290	0.31015	1.41061	0.000894218	0.0180123	0.0150075	11979	tags=46%, list=34%, signal=30%	TEX11/EME1/DMC1/CNTD1/RNF212B/TOP2A/SLF1/RAD51AP1/RIF1/POLQ/ATAD5/BRCA2/BRCA1/XRCC4/SMC6/OOEP/SMCHD1/THAP9/RMI1/PARPBP/SETX/WRN/XRCC2/ANKRD31/CENPS/HSPD1/TFRC/GEN1/MRE11/HELB/ATM/GINS2/POLB/BLM/HMCES/RPA4/THOC1/MCM6/MCM9/RAD21/RECQL/RBBP8/MSH3/NIPBL/SMC5/HMGB2/CLCF1/RAG1/MLH3/MEIOB/ERCC6/FANCM/CDC7/XRCC3/TEX15/EXO1/NBN/FANCB/RAD51/LIG4/PIF1/TOP2B/MSH2/MMS22L/MCM8/UBR2/UCHL5/NFRKB/SMARCAD1/RNF8/MC…
GO:0071827	GO:0071827	plasma lipoprotein particle organization	40	0.576987	1.89827	0.00090605	0.0181385	0.0151126	149	tags=15%, list=0%, signal=15%	APOB/APOA4/APOA1/APOC3/APOA2/MTTP
GO:0048026	GO:0048026	positive regulation of mRNA splicing, via spliceosome	23	0.655961	1.93045	0.0009183	0.0181795	0.0151468	2445	tags=9%, list=7%, signal=8%	SLC39A5/CELF4
GO:0046503	GO:0046503	glycerolipid catabolic process	65	0.493016	1.82729	0.000913595	0.0181795	0.0151468	1841	tags=15%, list=5%, signal=15%	APOB/APOA4/APOA1/APOC3/APOA2/ABHD12B/GDPD3/PIK3CG/ENPP6/APOC2
GO:0051306	GO:0051306	mitotic sister chromatid separation	98	0.421837	1.69206	0.00091978	0.0181795	0.0151468	12742	tags=56%, list=37%, signal=36%	PRAP1/CENPE/NUF2/DLGAP5/CENPF/TTK/DPF1/NDC80/TPR/CDC20/ZWILCH/ESPL1/GEN1/ATM/SPC24/RAD21/APC/RIOK2/BUB1/XRCC3/ANAPC4/UBE2C/BUB1B/KLHL22/MAD2L1/PLK1/CDK5RAP2/DPF3/ANAPC1/SMARCC1/CUL3/CDCA8/SPC25/ARID2/KNTC1/DUSP1/ACTL6A/PBRM1/BIRC5/AURKB/FBXO5/MAD1L1/RB1/CDC27/TRIP13/CDT1/SMARCD2/CCNB1/NSMCE2/ZNF207/MAD2L1BP/DYNC1LI1/USP44/IK/ZW10
GO:0006874	GO:0006874	cellular calcium ion homeostasis	255	-0.367105	-1.50491	0.000916803	0.0181795	0.0151468	4313	tags=17%, list=12%, signal=15%	THY1/ATP13A4/ATP2B2/FZD9/F2/GRM5/CALB1/SLC8A3/TRPA1/RYR2/TRPC4/SNCA/DRD5/CDH23/HTR1B/EDN1/STC2/STC1/SLC8A1/ATP2A3/CASQ1/ADCY8/CCL3/CALB2/ATP1A2/CASR/CXCL10/JPH3/UMOD/CXCL12/P2RY1/HTR2A/DRD1/MIR93/PRKCB/CCL7/ATP2B3/GRM1/DRD2/CCL8/XCR1/CSRP3/PLN/KEL
GO:1902042	GO:1902042	negative regulation of extrinsic apoptotic signaling pathway via death domain receptors	30	-0.615531	-1.79796	0.00095686	0.0187931	0.015658	3563	tags=23%, list=10%, signal=21%	HGF/NOS3/BMP5/SFRP2/FGB/FGG/FGA
GO:0021543	GO:0021543	pallium development	156	-0.412197	-1.59377	0.000953937	0.0187931	0.015658	9939	tags=34%, list=29%, signal=24%	TH/KIRREL3/PROX1/SLIT2/BTG2/ROBO1/EMX2/ID4/DCLK2/GLI3/FGF13/MDK/FAT4/ATP2B4/BAD/ASCL1/KCNA1/CDK5R2/MFSD2A/NKX2-1/MBOAT7/MAS1/HTR6/LEF1/NEFL/LHX5/TMEM108/ATP1A3/PHACTR1/IGF2BP1/BCAN/MDGA1/SMO/DAB1/FGF8/FEZ1/ZIC1/WNT3A/COL3A1/DLX1/ARX/LHX2/PAX5/SEMA6B/ZIC3/DMRTA2/HTR5A/SLC32A1/DRD1/ALK/NTRK2/EPHA5/POU3F2
GO:0033045	GO:0033045	regulation of sister chromatid segregation	103	0.418754	1.68743	0.000964646	0.0188864	0.0157358	12742	tags=55%, list=37%, signal=35%	PRAP1/CENPE/NUF2/DLGAP5/CENPF/TTK/DPF1/NDC80/TPR/CDC20/ZWILCH/ESPL1/GEN1/ATM/SPC24/RAD21/APC/RIOK2/BUB1/XRCC3/ANAPC4/UBE2C/BUB1B/KLHL22/MAD2L1/PLK1/CDK5RAP2/DPF3/ANAPC1/SMARCC1/CUL3/CDCA8/SPC25/ARID2/KNTC1/DUSP1/ACTL6A/PBRM1/BIRC5/AURKB/FBXO5/MAD1L1/RMI2/RB1/CDC27/TRIP13/CDT1/SMARCD2/KAT2B/CCNB1/NSMCE2/ZNF207/MAD2L1BP/DYNC1LI1/USP44/IK/ZW10
GO:0007422	GO:0007422	peripheral nervous system development	77	-0.488686	-1.72129	0.00102402	0.019986	0.0166519	6155	tags=29%, list=18%, signal=24%	GFRA3/GPC1/POU3F1/ETV1/ASIC2/ISL1/NFASC/NEUROG3/NTF4/ISL2/PLXNA4/PMP22/ONECUT2/ADGRB2/CNTNAP1/EGR2/SOX8/LGI4/NTRK2/EDNRB/NHLH2/POU3F2
GO:0044784	GO:0044784	metaphase/anaphase transition of cell cycle	96	0.429181	1.70814	0.00103265	0.0200915	0.0167398	12742	tags=57%, list=37%, signal=36%	PRAP1/CENPE/NUF2/DLGAP5/CENPF/TTK/DPF1/NDC80/TPR/CDC20/ZWILCH/ESPL1/GEN1/ATM/SPC24/RAD21/APC/RIOK2/BUB1/XRCC3/ANAPC4/UBE2C/BUB1B/KLHL22/MAD2L1/PLK1/CDK5RAP2/DPF3/ANAPC1/SMARCC1/CUL3/CDCA8/SPC25/ARID2/KNTC1/DUSP1/ACTL6A/PBRM1/BIRC5/AURKB/FBXO5/MAD1L1/RB1/CDC27/TRIP13/CDT1/SMARCD2/CCNB1/NSMCE2/ZNF207/MAD2L1BP/DYNC1LI1/USP44/IK/ZW10
GO:0030166	GO:0030166	proteoglycan biosynthetic process	62	-0.507179	-1.71606	0.00105289	0.0204215	0.0170148	6425	tags=27%, list=19%, signal=22%	HS3ST6/DSEL/CHPF/SLC2A10/NDST3/GAL3ST3/CHSY3/CHST9/CHST8/NDST4/UST/HS3ST2/CSGALNACT1/HS6ST3/IGF1/HS3ST5/HS3ST4
GO:0046939	GO:0046939	nucleotide phosphorylation	97	0.433614	1.74268	0.00105658	0.0204293	0.0170213	2236	tags=9%, list=6%, signal=9%	ALDOB/MLXIPL/PKLR/GAPDHS/GPD1/FBP1/CBFA2T3/ENO3/NME9
GO:0071875	GO:0071875	adrenergic receptor signaling pathway	30	-0.612959	-1.79045	0.0010607	0.0204456	0.0170349	6160	tags=43%, list=18%, signal=36%	PDE4D/ADRA2C/RGS2/KCNQ1/ADRA2A/ADRB1/ADRB3/PDE4B/DRD5/DRD1/DRD2/PLN/ADRA1A
GO:0044772	GO:0044772	mitotic cell cycle phase transition	437	0.283645	1.34341	0.00108749	0.0208972	0.0174111	12558	tags=45%, list=36%, signal=29%	TM4SF5/PRAP1/CENPE/ABCB1/MIR362/CDC14C/NUF2/MIR29A/DLGAP5/CENPF/UBD/CCNE2/USH1C/ATAD5/CLSPN/BRCA1/TTK/CDK6/DPF1/NDC80/NAE1/KIF14/TPR/CDC20/ZWILCH/ESPL1/CCND1/TAOK3/GEN1/MIR193A/MRE11/MIR222/USP26/USP37/SASS6/ATM/RBL1/SPC24/ABRAXAS1/MIR30C2/CDKN3/BLM/ARPP19/NPAT/DTL/RAD21/APC/RBBP8/CUL5/DONSON/EGFR/TAF2/SMC5/RIOK2/EPS8/CDK1/BUB1/RINT1/CCNB2/MTBP/LSM11/SPAST/RDX/CDC7/USP47/XRCC3/ANLN/NBN/CCNA2/ANAP…
GO:0051383	GO:0051383	kinetochore organization	23	0.650955	1.91572	0.00109836	0.0209936	0.0174914	10166	tags=61%, list=29%, signal=43%	CENPE/NUF2/DLGAP5/CENPF/SMC2/NDC80/CENPS/CENPH/CENPC/SMC4/CENPK/SENP6/CENPA/KNTC1
GO:0009185	GO:0009185	ribonucleoside diphosphate metabolic process	109	0.413765	1.6809	0.00109924	0.0209936	0.0174914	1757	tags=8%, list=5%, signal=8%	ALDOB/MLXIPL/PKLR/ENTPD2/GAPDHS/GPD1/FBP1/CBFA2T3/ENO3
GO:0070192	GO:0070192	chromosome organization involved in meiotic cell cycle	69	0.478131	1.79133	0.00110483	0.0210358	0.0175266	8059	tags=43%, list=23%, signal=33%	TEX11/TERB1/SGO2/DMC1/RNF212B/SYCE2/CCNE2/SMC2/SGO1/SYCP2/ANKRD31/TERB2/STAG2/SMC3/HORMAD1/MRE11/ATM/MEIOC/NCAPH/RAD21/ATRX/BUB1/MLH3/MEIOB/SMC4/TEX15/STAG3/RAD51/BUB1B/STAG1
GO:0008608	GO:0008608	attachment of spindle microtubules to kinetochore	43	0.525428	1.77217	0.0011343	0.0214656	0.0178847	12453	tags=70%, list=36%, signal=45%	CENPE/KNL1/NUF2/NEK2/SGO1/NDC80/SPC24/ABRAXAS1/KIF2C/SEH1L/CENPC/APC/AURKC/KNSTRN/EML4/RMDN1/CDCA8/RACGAP1/SPC25/ECT2/SPAG5/BIRC5/AURKB/MAD1L1/RB1/CDT1/ABRAXAS2/KAT2B/CCNB1/ZNF207
GO:0009132	GO:0009132	nucleoside diphosphate metabolic process	127	0.394517	1.62507	0.00113223	0.0214656	0.0178847	2236	tags=9%, list=6%, signal=8%	ALDOB/MLXIPL/PKLR/ENTPD2/GAPDHS/GPD1/FBP1/ENTPD8/CBFA2T3/ENO3/NME9
GO:0002399	GO:0002399	MHC class II protein complex assembly	14	-0.734408	-1.80818	0.00114406	0.0215194	0.0179295	2998	tags=43%, list=9%, signal=39%	HLA-DQB2/HLA-DMB/HLA-DQB1/HLA-DQA2/HLA-DQA1/HLA-DRA
GO:0002503	GO:0002503	peptide antigen assembly with MHC class II protein complex	14	-0.734408	-1.80818	0.00114406	0.0215194	0.0179295	2998	tags=43%, list=9%, signal=39%	HLA-DQB2/HLA-DMB/HLA-DQB1/HLA-DQA2/HLA-DQA1/HLA-DRA
GO:0051963	GO:0051963	regulation of synapse assembly	95	-0.461299	-1.68778	0.00117052	0.0219509	0.018289	5592	tags=29%, list=16%, signal=25%	ABI3/NTRK1/ASIC2/LRRN3/SIX1/IL1RAPL2/SLITRK3/SLIT1/MDGA1/IL1RAP/NTN1/DKK1/NLGN3/EPHB3/SNCA/SLITRK5/WNT3A/NTRK3/CBLN2/CBLN1/LRRTM1/LRRC4B/SYNDIG1/NTNG2/FLRT2/LRRTM3/NTRK2/SLITRK2
GO:0072378	GO:0072378	blood coagulation, fibrin clot formation	15	-0.732154	-1.83062	0.00118073	0.0220117	0.0183397	163	tags=33%, list=0%, signal=33%	F13B/GP1BA/FGB/FGG/FGA
GO:0050926	GO:0050926	regulation of positive chemotaxis	24	-0.64388	-1.79168	0.00118084	0.0220117	0.0183397	5890	tags=46%, list=17%, signal=38%	IL16/S1PR1/CCR4/VEGFC/ANGPT2/PGF/SCG2/NTRK3/CASR/CXCL12/F7
GO:0007158	GO:0007158	neuron cell-cell adhesion	14	-0.733162	-1.80511	0.00119075	0.0221303	0.0184385	3150	tags=36%, list=9%, signal=32%	NLGN3/NLGN4X/RET/NINJ2/ASTN1
GO:0033344	GO:0033344	cholesterol efflux	59	0.487505	1.76271	0.00119868	0.0221818	0.0184814	1841	tags=15%, list=5%, signal=14%	APOB/APOA4/APOA1/APOC3/APOA2/MIR613/MIR33B/ABCG8/APOC2
GO:0007613	GO:0007613	memory	113	-0.447284	-1.65913	0.00120422	0.0221818	0.0184814	4199	tags=20%, list=12%, signal=18%	NTF4/CNR1/CALB1/SLC8A3/SYT11/SLC6A4/PTGS2/ARC/SLC2A4/CSMD1/GRIN2A/ADCY8/KCNK4/MAPT/NFATC4/JPH3/HTR2A/DRD1/TACR1/MAP1A/PAK5/NPAS4/DRD2
GO:0048562	GO:0048562	embryonic organ morphogenesis	274	-0.358154	-1.47417	0.00120124	0.0221818	0.0184814	11499	tags=45%, list=33%, signal=31%	POU3F4/SRF/STRA6/MDFI/TGFBR1/HOXA4/FOXH1/EPHB2/HOXB7/WNT11/HOXB9/HOXD9/HOXB5/HOXB3/EFEMP1/ID2/TCAP/STOX1/SOX17/TFAP2A/HOXA3/FBN2/TBX20/TBX3/MYO3B/SUFU/TH/PROX1/VANGL2/HPN/HOXA9/RARG/HOXD10/HOXD4/HOXA11/SIX4/HOXB2/TSHZ1/MYO15A/NAGLU/TEAD2/ASB2/FUZ/FGF9/GLI3/FBN1/SHH/PTK7/TBX2/TGFB3/FZD2/NOG/TBX18/IRX5/HOXB4/VAX2/FOXL2/MSX1/HOXB8/FOXI1/HOXB1/LBX1/HOXC11/HOXA7/EDNRA/RARB/HLX/KCNQ1/MFAP2/CTHRC1/GBX2/…
GO:0006805	GO:0006805	xenobiotic metabolic process	105	0.40492	1.63777	0.00121095	0.02224	0.0185299	1669	tags=13%, list=5%, signal=13%	HNF4A/SLC22A7/GLYAT/NAT2/CYP3A7/CYP1A2/AS3MT/ABCC2/UGT1A1/ABCB1/ABCB11/AOX1/UGT2B11/CYP4F2
GO:0044774	GO:0044774	mitotic DNA integrity checkpoint signaling	83	0.434046	1.69386	0.00123597	0.0225664	0.0188019	12020	tags=47%, list=35%, signal=31%	PRAP1/EME1/CLSPN/BRCA1/PBK/RAD9A/NAE1/CCND1/TAOK3/MRE11/ATM/ABRAXAS1/BLM/DTL/DONSON/CDK1/RINT1/NBN/TAOK1/MSH2/TIPIN/BRCC3/CHEK2/PLK1/ATF2/FANCD2/CRADD/PRKDC/TOPBP1/SETMAR/FOXN3/STK33/GTSE1/NEK11/WAC/RPL26/PML/MDM2/CCNG1
GO:1904035	GO:1904035	regulation of epithelial cell apoptotic process	94	-0.461656	-1.68499	0.00123339	0.0225664	0.0188019	2531	tags=17%, list=7%, signal=16%	MIR101-1/MIR125A/HLA-G/SFRP4/SERPINB13/FGF21/ESR1/SCG2/NUPR1/MIR182/NDNF/CD248/FGB/NKX2-5/FGG/FGA
GO:2001237	GO:2001237	negative regulation of extrinsic apoptotic signaling pathway	92	-0.46368	-1.68738	0.00125018	0.0227592	0.0189625	4188	tags=17%, list=12%, signal=15%	COL2A1/PF4/HGF/NOS3/EYA2/UNC5B/SCG2/BMP5/SFRP2/BMP4/IGF1/PAK5/EYA1/FGB/FGG/FGA
GO:0090307	GO:0090307	mitotic spindle assembly	73	0.44311	1.69409	0.00133002	0.0240191	0.0200122	12453	tags=55%, list=36%, signal=35%	MISP/KIF11/NEK2/KIF4B/TPR/CDC20/STAG2/SMC3/KIF4A/ABRAXAS1/KIF15/MAP9/PIBF1/CEP192/STAG1/PRC1/AURKC/CEP97/CHMP7/TPX2/CHEK2/PLK1/MYBL2/CDCA8/RACGAP1/KIF23/SMC1A/BCCIP/WRAP73/CHMP4C/CHMP4A/BIRC5/AURKB/TOGARAM1/DRG1/CLASP2/CHMP3/ABRAXAS2/KPNB1/ZNF207
GO:0009593	GO:0009593	detection of chemical stimulus	153	-0.403303	-1.55635	0.00133097	0.0240191	0.0200122	8589	tags=47%, list=25%, signal=36%	OR7D2/OR4F6/OR3A2/TGFB3/PKD1L3/OR9Q1/OR4C6/OR2L3/OR2K2/RTP3/OR51L1/OR51E2/OR7C1/CST1/OR10A2/OR51B4/OR4D1/OR2AK2/OR52M1/OR6J1/OR2A1/OR5P3/OR10C1/OR10S1/TREM2/OR2T35/PLCB2/OR1F1/OR5P2/OR2A42/PKD2L1/OR2G6/OR2A5/OR13C2/OR9A4/OR4F21/OR2C3/TAS1R3/TRPA1/OR1J4/RYR2/SSC5D/OR2T2/TAS2R7/OR3A1/OR10J3/OR1N1/OR1F2P/SYT1/OR13A1/PIP/OR2S2/OR10Q1/OR10J6P/LY96/GCK/OR2B8P/OR7A5/OR2A25/CA6/CASR/GNAT2/DMBT1/OR2H1/OR1…
GO:1901988	GO:1901988	negative regulation of cell cycle phase transition	250	0.317945	1.43633	0.00132463	0.0240191	0.0200122	12766	tags=52%, list=37%, signal=33%	SUSD2/PRAP1/EME1/MIR362/NUF2/MIR29A/CENPF/CLSPN/BRCA2/BRCA1/TTK/PBK/NDC80/RAD9A/NAE1/TPR/CDC20/ZWILCH/NKX3-1/CCND1/TAOK3/GEN1/MIR193A/HORMAD1/MRE11/WDR76/ATM/RBL1/SPC24/ABRAXAS1/MIR30C2/BLM/RPA4/THOC1/DTL/RAD21/CLOCK/APC/RBBP8/DONSON/ATR/CDK1/BUB1/RINT1/DNA2/ERCC6/USP47/XRCC3/NBN/CDC5L/RAD51/BUB1B/PLK5/KLHL22/DOT1L/MAD2L1/TAOK1/MSH2/EIF2AK4/INHBA/TIPIN/BRCC3/FBXO6/CHEK2/PLK1/CDK5RAP2/JADE1/ATF2/P…
GO:1902099	GO:1902099	regulation of metaphase/anaphase transition of cell cycle	93	0.4352	1.71618	0.00133673	0.0240533	0.0200407	12742	tags=58%, list=37%, signal=37%	PRAP1/CENPE/NUF2/DLGAP5/CENPF/TTK/DPF1/NDC80/TPR/CDC20/ZWILCH/ESPL1/GEN1/ATM/SPC24/RAD21/APC/RIOK2/BUB1/XRCC3/ANAPC4/UBE2C/BUB1B/KLHL22/MAD2L1/PLK1/CDK5RAP2/DPF3/SMARCC1/CUL3/CDCA8/SPC25/ARID2/KNTC1/DUSP1/ACTL6A/PBRM1/BIRC5/AURKB/FBXO5/MAD1L1/RB1/CDC27/TRIP13/CDT1/SMARCD2/CCNB1/NSMCE2/ZNF207/MAD2L1BP/DYNC1LI1/USP44/IK/ZW10
GO:1901605	GO:1901605	alpha-amino acid metabolic process	195	0.339491	1.50616	0.0013631	0.0244573	0.0203773	4455	tags=15%, list=13%, signal=13%	HNF4A/DAO/GLYAT/HPD/AGMAT/GPT/PIPOX/PRODH2/DCT/AGXT2/NAGS/ASPA/HYKK/TAT/TDH/DPEP1/GLYATL1/HAAO/ACMSD/CDO1/ACAT1/ALDH5A1/AMDHD1/ASNSD1/DHFRP1/HGD/ASS1/GLDC/ACADSB
GO:0031639	GO:0031639	plasminogen activation	26	-0.635306	-1.79078	0.00137669	0.0246301	0.0205213	2103	tags=15%, list=6%, signal=14%	KLKB1/FGB/FGG/FGA
GO:0015918	GO:0015918	sterol transport	118	0.397286	1.61901	0.0013907	0.0248094	0.0206706	1841	tags=11%, list=5%, signal=10%	APOB/APOA4/APOA1/ENPP7/APOC3/APOA2/MTTP/SLC22A24/CYP8B1/MIR613/MIR33B/ABCG8/APOC2
GO:1901020	GO:1901020	negative regulation of calcium ion transmembrane transporter activity	38	-0.568503	-1.74118	0.00143205	0.0254016	0.021164	1969	tags=18%, list=6%, signal=17%	MRLN/CRHR1/ATP1A2/REM1/MIR93/DRD2/PLN
GO:0006730	GO:0006730	one-carbon metabolic process	38	-0.568471	-1.74108	0.00143205	0.0254016	0.021164	4485	tags=26%, list=13%, signal=23%	GNMT/ALDH1L1/CA8/CA5A/CA10/CA6/CA11/MAT1A/CA9/CA14
GO:0051482	GO:0051482	positive regulation of cytosolic calcium ion concentration involved in phospholipase C-activating G protein-coupled signaling pathway	26	-0.634308	-1.78797	0.00143622	0.0254032	0.0211654	3316	tags=35%, list=10%, signal=31%	F2RL2/EDN1/GPR18/AGTR1/DRD1/C3AR1/P2RY8/GRM1/DRD2
GO:0032528	GO:0032528	microvillus organization	24	0.629697	1.87144	0.00147127	0.0257822	0.0214812	2869	tags=21%, list=8%, signal=19%	CDHR5/CDHR2/VIL1/PLS1/USH1C
GO:0021554	GO:0021554	optic nerve development	15	-0.724529	-1.81156	0.00147398	0.0257822	0.0214812	338	tags=40%, list=1%, signal=40%	LPAR1/GLI3/EPHB1/KCNA2/ATOH7/NKX2-2
GO:0071880	GO:0071880	adenylate cyclase-activating adrenergic receptor signaling pathway	24	-0.638573	-1.77691	0.00147422	0.0257822	0.0214812	6160	tags=46%, list=18%, signal=38%	PDE4D/ADRA2C/ADRA2A/ADRB1/ADRB3/PDE4B/DRD5/DRD1/DRD2/PLN/ADRA1A
GO:0021675	GO:0021675	nerve development	78	-0.481189	-1.70028	0.00147139	0.0257822	0.0214812	11228	tags=53%, list=32%, signal=36%	PRKCG/EPHB2/SULF2/HOXB3/ITGA4/TFAP2A/HOXA3/SEMA3F/LPAR1/BDNF/NRP2/SIX4/HOXB2/CNGB1/SEMA3A/GLI3/NPTX1/EPHB1/PHOX2A/HOXB1/EDNRA/NTRK1/HOXD3/SIX1/NGFR/ISL1/GABRA5/NTF4/PLXNA4/MAFB/EDN1/EGR2/GABRB2/RET/RNF165/NRTN/TBX1/SULF1/KCNA2/ATOH7/NKX2-2
GO:0007212	GO:0007212	dopamine receptor signaling pathway	37	-0.571529	-1.75218	0.00150686	0.0262012	0.0218302	5124	tags=24%, list=15%, signal=21%	PALM/GNG2/DRD5/GNA14/DRD1/ALK/GNAO1/DRD2/CALY
GO:0019362	GO:0019362	pyridine nucleotide metabolic process	70	0.456552	1.71646	0.0015108	0.0262012	0.0218302	4571	tags=16%, list=13%, signal=14%	ASPDH/SLC5A8/RPEL1/HAAO/ACMSD/SHPK/FMO1/NUDT13/RBKS/NUDT12/NADK2
GO:0046496	GO:0046496	nicotinamide nucleotide metabolic process	70	0.456552	1.71646	0.0015108	0.0262012	0.0218302	4571	tags=16%, list=13%, signal=14%	ASPDH/SLC5A8/RPEL1/HAAO/ACMSD/SHPK/FMO1/NUDT13/RBKS/NUDT12/NADK2
GO:0006071	GO:0006071	glycerol metabolic process	18	0.695431	1.94159	0.00151643	0.0262259	0.0218508	4994	tags=33%, list=14%, signal=29%	MOGAT3/MOGAT2/SHPK/GPD2/TKFC/MOGAT1
GO:0045921	GO:0045921	positive regulation of exocytosis	83	-0.474797	-1.69096	0.00153096	0.0264038	0.0219991	5922	tags=20%, list=17%, signal=17%	RAB27A/VSNL1/CACNA1G/RAB3A/CACNB2/CNR1/ITGB2/SNCA/SYT9/SYT1/SYT7/CACNA1H/KLRC2/CADPS/FGB/FGG/FGA
GO:0030902	GO:0030902	hindbrain development	138	-0.411824	-1.57713	0.00154621	0.026593	0.0221567	9395	tags=29%, list=27%, signal=21%	FAIM2/HOXB2/NAGLU/WLS/SEMA4C/SHH/MDK/ALDH1A2/EPHB1/ASCL1/NOG/HAP1/MYO16/CDK5R2/PHOX2A/HOXB1/GBX2/LEF1/LHX5/NEUROD2/NEUROG3/SMO/MAFB/SLC6A4/DAB1/NLGN4X/EGR2/CKB/BMP5/KNDC1/CBLN1/SSTR2/KCNC1/CTNNA2/BMP7/EN1/NHLH2/EN2/CEND1/KLHL1
GO:0048665	GO:0048665	neuron fate specification	27	-0.624265	-1.77852	0.00155531	0.026676	0.0222258	10269	tags=70%, list=30%, signal=50%	MNX1/SUFU/ESRP1/FOXA1/HOXD10/GLI3/ASCL1/DBX1/TLX3/SIX1/ISL1/MYT1L/ISL2/NTRK3/DMRTA2/EYA1/POU3F2/OLIG3/NKX2-2
GO:0051155	GO:0051155	positive regulation of striated muscle cell differentiation	42	-0.565195	-1.76013	0.00156538	0.0267749	0.0223082	4649	tags=31%, list=13%, signal=27%	MMP14/MYF6/SHOX2/MYOCD/EDN1/WNT3A/CYP26B1/LMOD3/TBX1/BMP4/IGF1/MYOD1/HOPX
GO:0060284	GO:0060284	regulation of cell development	490	-0.319304	-1.36953	0.00158354	0.0270113	0.0225052	4313	tags=13%, list=12%, signal=12%	THY1/FRZB/CRABP2/PLXNA4/F2/TRIM46/MAP2/GRM5/SLIT1/SHOX2/VEGFC/SMO/NTN1/ADGRA2/EPHA4/DAB1/PTHLH/GJC2/LIN28A/SLAMF8/FEZF1/EGR2/WNT3A/MAPT/TCP11/DLX1/CXCR4/NFATC4/DRAXIN/VAX1/OTP/NTRK3/LMOD3/LHX2/RET/SEMA6B/DMRTA2/CXCL12/DAAM2/SOX8/BMP4/HES7/ISLR2/SOX11/IGF1/MAG/ASCL2/SEMA5B/NEURL1/PDE3A/CLEC7A/MCF2/NTRK2/DCC/BMP7/POU4F2/DRD2/FGB/EDNRB/NKX6-1/LTF/MYOD1/NKX2-2/FGG/FGA
GO:0070509	GO:0070509	calcium ion import	45	-0.545354	-1.72642	0.00160681	0.0273334	0.0227736	5737	tags=36%, list=17%, signal=30%	ATP2C2/CACNA1G/TRPV3/CACNB2/PDGFRB/TRPC4/SPINK1/FCRL3/STC1/SLC8A1/CCL3/GCK/CACNA1H/CASR/CXCL12/PLN
GO:0051149	GO:0051149	positive regulation of muscle cell differentiation	67	-0.493932	-1.70089	0.00162755	0.0276107	0.0230047	4649	tags=22%, list=13%, signal=19%	MMP14/MYF6/SHOX2/MYOCD/EDN1/LAMA1/WNT3A/CYP26B1/LMOD3/TBX1/BMP4/IGF1/OLFM2/MYOD1/HOPX
GO:2001222	GO:2001222	regulation of neuron migration	45	-0.543657	-1.72105	0.00166577	0.028172	0.0234723	6186	tags=31%, list=18%, signal=26%	IGSF10/CAMK2B/UNC5D/SCRT1/PHACTR1/GPR173/COL3A1/DRD1/NEXMIF/NTNG2/FLRT2/CTNNA2/DRD2/NKX6-1
GO:0051402	GO:0051402	neuron apoptotic process	246	-0.359505	-1.46528	0.00166969	0.028172	0.0234723	6285	tags=19%, list=18%, signal=16%	TREM2/PCDHGC5/NES/GRIK2/PCDHGC4/GBE1/NTRK1/NEFL/CRLF1/GATA3/SIX1/VSTM2L/CITED1/NGFR/PLXND1/FOXQ1/ISL1/GABRA5/TFAP2B/NTF4/FZD9/MIR15B/SNCA/FGF8/GRM4/TYRO3/MAP3K12/UNC5B/CCL3/GABRB2/DLX1/NFATC4/DRAXIN/ADORA2A/NUPR1/CHL1/MAG/NDNF/NTRK2/MTNR1B/DIO3/FGF20/FOXB1/EN1/EN2/SLC30A10/CNTFR
GO:0007631	GO:0007631	feeding behavior	83	-0.472863	-1.68407	0.00169647	0.0285465	0.0237843	6202	tags=36%, list=18%, signal=30%	FYN/DMBX1/NMUR2/NPY5R/GPR83/SGIP1/ADRB3/UCHL1/CNR1/MC4R/NPY1R/PPY/ASIP/OPRD1/HTR1B/CNTN2/CCK/APLN/NR4A3/OPRK1/ADORA2A/P2RY1/DACH1/INSL5/DRD1/TACR1/NTRK2/DRD2/EN1/CNTFR
GO:0009582	GO:0009582	detection of abiotic stimulus	121	-0.42367	-1.59195	0.00171861	0.0287637	0.0239653	6237	tags=30%, list=18%, signal=24%	BEST1/FYN/GRIK2/KCNQ1/ROM1/NTRK1/ASIC2/TAC1/NGFR/TMC2/PKD2L1/OPN4/GJA10/GPR52/GNGT1/ANO1/COL11A1/TRPA1/ELOVL4/TRPM3/KCNK4/CXCR4/CHRNA9/GNAT2/PKD2L2/PIEZO2/CXCL12/GUCY2D/PHF24/HTR2A/TACR1/RCVRN/SEMA5B/CACNA1F/TMC1/CSRP3
GO:0034765	GO:0034765	regulation of ion transmembrane transport	459	-0.325883	-1.39774	0.00171792	0.0287637	0.0239653	6285	tags=23%, list=18%, signal=19%	TREM2/CNIH3/FYN/SCN11A/FGF12/PDE4D/EDNRA/KCNB2/KCNQ3/STAC2/KCNH2/RGS2/JPH2/KCNQ1/HCN2/DPP10/FXYD6/CACNA1G/SCN4B/BAK1/ADRA2A/KCNA7/CACNB2/ASIC2/MIR212/SNTA1/CACNA1C/KCNJ2/CACNA1E/TMC2/CACNA1S/FXYD1/CRH/MIR210/CACNG6/KCNV2/THY1/EHD3/F2/CLIC3/GRM5/CACNA1B/PDE4B/TCAF2/HECW2/HPCA/SCN3A/KCNG1/RYR2/HCN4/NLGN3/SNCA/KCND2/EDN1/GJC2/CATSPER3/KCND3/CACNA1A/ARC/KCND1/SLC8A1/GRIN2A/CASQ1/KCNK15/KCNV1/MRLN/TWI…
GO:0015748	GO:0015748	organophosphate ester transport	140	0.365926	1.54235	0.00172893	0.0288588	0.0240445	2851	tags=11%, list=8%, signal=11%	APOA4/APOA1/PRAP1/APOC3/APOA2/MTTP/ABCC11/GLTPD2/SLC25A52/ABCB1/SLC44A4/ABCG8/APOC2/GJB1/SLC17A3/ABCC6
GO:0010923	GO:0010923	negative regulation of phosphatase activity	35	0.561974	1.81053	0.00174339	0.0290223	0.0241808	636	tags=6%, list=2%, signal=6%	PPP1R14D/RGN
GO:0032228	GO:0032228	regulation of synaptic transmission, GABAergic	33	-0.597861	-1.78117	0.00177122	0.0293382	0.024444	4055	tags=27%, list=12%, signal=24%	NPY5R/CNR1/HTR1B/ADORA2A/PHF24/TACR1/NPAS4/DRD2/ADRA1A
GO:0002685	GO:0002685	regulation of leukocyte migration	205	-0.38294	-1.53248	0.00177179	0.0293382	0.024444	10994	tags=39%, list=32%, signal=26%	PIK3R1/XG/CD99L2/HMOX1/SELENOK/TNFRSF14/ITGA4/MIF/AGER/CD47/VEGFB/CD81/ADAM17/NOD2/SLIT2/ADORA1/PTAFR/CCL5/CCL2/THBS4/PLA2G7/P2RX4/IL6/MDK/TNFAIP6/IL1A/DEFB124/CX3CL1/CAMK1D/VEGFD/EMILIN1/CCR7/CCR2/S100A7/STAP1/GP1BA/KLRC4-KLRK1/APOD/TREM2/MMP28/HOXA7/CHST2/ST3GAL4/GREM1/IL34/FUT9/MMP14/CCR1/THY1/CD200/SPI1/C5AR1/VEGFC/RIPOR2/TNFRSF18/XCL2/PTGER4/RARRES2/MSTN/EDN1/CCL4/SLAMF8/NCKAP1L/GPR18/CCL3/P…
GO:0021700	GO:0021700	developmental maturation	278	-0.355451	-1.4652	0.00179801	0.0296933	0.0247398	5517	tags=19%, list=16%, signal=16%	RAB3A/ANG/EPB42/RYR1/S1PR1/PHOSPHO1/NEFL/C1QL1/GATA3/PALM/BFSP2/DEFB1/NEUROD2/MSX2/EFCAB9/THBS3/BCAN/SRRM4/TUBB8/SPINK1/EDN1/CATSPER3/CNTN2/SLC26A8/C3/ADGRL1/MMP2/TCP11/INSL3/WNT10B/NFATC4/RET/ELSPBP1/SOX18/PLA2G10/ARHGEF15/SOX8/IGF1/VSX1/LGI4/NEURL1/PDE3A/CLEC7A/TDRD6/PGR/CATSPERD/EDNRB/NKX6-1/PTPRN/LTF/CEND1/FGG
GO:0001508	GO:0001508	action potential	132	-0.422963	-1.60545	0.00182711	0.0300148	0.0250077	6171	tags=27%, list=18%, signal=23%	SCN11A/FGF12/GRIK2/KCNH2/CHRNB4/KCNQ1/HCN2/CACNA1G/SCN4B/CACNB2/SNTA1/CACNA1C/KCNJ2/CNR1/SCN3A/RYR2/HCN4/GJA1/KCND2/KCND3/SLC8A1/CNTNAP1/ATP1A2/GNA14/CACNA1H/SCN1B/GJD2/CHRNA1/DRD1/KCNE4/TACR1/NTRK2/KCNA2/MTNR1B/CD36/ADRA1A
GO:0006066	GO:0006066	alcohol metabolic process	336	0.295975	1.36767	0.00182692	0.0300148	0.0250077	914	tags=6%, list=3%, signal=6%	MOGAT3/APOB/APOA4/APOA1/RBP4/MOGAT2/NR0B2/RDH5/APOA2/GPD1/CYP3A7/CYP1A2/LRP2/ADH4/SLC34A1/ADH6/CYP11A1/SULT2B1/GDPD3
GO:0090659	GO:0090659	walking behavior	29	-0.607214	-1.76568	0.00183972	0.0301424	0.025114	4293	tags=31%, list=12%, signal=27%	UCHL1/EPHA4/DAB1/CNTN2/ZIC1/DRD1/DRD2/CEND1/KLHL1
GO:1900271	GO:1900271	regulation of long-term synaptic potentiation	43	-0.542454	-1.7063	0.00186916	0.0305443	0.0254489	4053	tags=23%, list=12%, signal=21%	IGSF11/CALB1/EPHA4/CYP46A1/ARC/ADCY8/CALB2/FAM107A/ADORA2A/DRD2
GO:0010273	GO:0010273	detoxification of copper ion	13	0.731675	1.8831	0.00191361	0.0310775	0.0258931	5505	tags=46%, list=16%, signal=39%	MT1DP/MT1G/MT1H/MT1A/MT2A/MT1E
GO:1990169	GO:1990169	stress response to copper ion	13	0.731675	1.8831	0.00191361	0.0310775	0.0258931	5505	tags=46%, list=16%, signal=39%	MT1DP/MT1G/MT1H/MT1A/MT2A/MT1E
GO:0021979	GO:0021979	hypothalamus cell differentiation	12	-0.770979	-1.81282	0.00191676	0.0310775	0.0258931	1524	tags=67%, list=4%, signal=64%	NRP2/SEMA3E/HAP1/PROP1/OTP/NDNF/NHLH2/POU3F2
GO:0061101	GO:0061101	neuroendocrine cell differentiation	14	-0.724729	-1.78435	0.00192401	0.031114	0.0259235	3024	tags=29%, list=9%, signal=26%	FGF8/OTP/POU3F2/NKX2-2
GO:0050994	GO:0050994	regulation of lipid catabolic process	61	0.456941	1.68285	0.00193211	0.031164	0.0259651	1841	tags=16%, list=5%, signal=16%	APOA4/APOA1/ENPP7/APOC3/APOA2/FABP1/ABCB11/PIK3CG/CPT1A/APOC2
GO:0090101	GO:0090101	negative regulation of transmembrane receptor protein serine/threonine kinase signaling pathway	140	-0.398257	-1.52276	0.0019512	0.0313907	0.0261541	12441	tags=49%, list=36%, signal=31%	FAM89B/SPRED1/STUB1/NOMO3/CAV1/LEMD2/LRP1/BAMBI/IL17RD/PIN1/SPRED3/CAV2/TOB1/SORL1/WFIKKN2/FSTL3/ING2/SAP30/FBN2/TBX20/CHRDL1/ADAM17/HTRA1/MAGI2/VEPH1/SPRY1/FBN1/TGFB1I1/TMPRSS6/TNFAIP6/SFRP1/SMAD6/SKOR1/HTRA4/TGFB3/NRROS/NOG/RASL11B/FZD1/EMILIN1/IGSF1/NKX2-1/MIR17HG/LDLRAD4/GREM1/PBLD/SLC2A10/ONECUT1/VASN/MIRLET7G/SOST/GREM2/MIR15B/DAND5/DKK1/BMPER/ONECUT2/PRDM16/DLX1/VWC2/CHRD/CIDEA/FST/SFRP2/A…
GO:0070997	GO:0070997	neuron death	351	-0.337551	-1.41588	0.00198493	0.031851	0.0265375	6285	tags=18%, list=18%, signal=15%	TREM2/PCDHGC5/FYN/NES/GRIK2/SNCG/PCDHGC4/GBE1/DDIT4/NTRK1/NEFL/CRLF1/GATA3/SIX1/VSTM2L/CITED1/NGFR/PLXND1/FOXQ1/ISL1/GABRA5/TFAP2B/ENO2/NTF4/FZD9/CD200/ITGB2/GPNMB/MIR15B/DDR2/DKK1/SNCA/FGF8/GHR/GRM4/TYRO3/MAP3K12/UNC5B/NR4A3/CCL3/GABRB2/FGF21/WNT3A/MAPT/DLX1/NFATC4/DRAXIN/CLU/ADORA2A/NUPR1/CHL1/MAG/NDNF/NTRK2/MTNR1B/DCC/DIO3/FGF20/FOXB1/EN1/EN2/SLC30A10/CNTFR
GO:0097553	GO:0097553	calcium ion transmembrane import into cytosol	157	-0.398005	-1.53962	0.0019945	0.0319223	0.0265969	6202	tags=23%, list=18%, signal=19%	FYN/PDE4D/JPH2/BAK1/TRPV3/GRIN2C/RYR1/CACNA1C/CACNA1E/CACNA1S/TRPV5/THY1/F2/CACNA1B/SLC8A3/TRPA1/RYR2/SNCA/CACNA1A/SLC8A1/GRIN2A/CASQ1/CCL3/ATP1A2/CXCL10/JPH3/HTR2A/DRD1/MIR93/RAMP3/CALCR/CACNA1F/DRD2/XCR1/PLN/ADRA1A
GO:0006959	GO:0006959	humoral immune response	173	-0.393416	-1.54359	0.00200723	0.0320436	0.026698	3995	tags=24%, list=12%, signal=21%	F2/PF4/MUC7/HRG/IGHV3-73/BLNK/CFH/RARRES2/WFDC12/C2/C8A/C7/SPON2/C3/HLA-DQB1/CR1/POU2AF1/SFTPD/CLU/IGKC/CXCL10/SPRR2A/DEFB126/JCHAIN/C1R/SUSD4/DMBT1/C1S/PI3/COLEC11/DEFB4A/MBL2/RNASE7/MASP1/PF4V1/A2M/FGB/LTF/TREM1/IL36RN/FGA
GO:0044773	GO:0044773	mitotic DNA damage checkpoint signaling	79	0.43118	1.66024	0.00204197	0.0325149	0.0270907	13659	tags=58%, list=39%, signal=35%	PRAP1/EME1/CLSPN/BRCA1/PBK/RAD9A/CCND1/TAOK3/MRE11/ATM/ABRAXAS1/BLM/DTL/DONSON/CDK1/RINT1/NBN/TAOK1/MSH2/TIPIN/BRCC3/CHEK2/PLK1/ATF2/FANCD2/CRADD/PRKDC/TOPBP1/FOXN3/STK33/GTSE1/NEK11/WAC/RPL26/PML/MDM2/CCNG1/RAD17/MRNIP/CDK2/GIGYF2/UIMC1/HUS1/MDC1/PLK3/CDC14B
GO:0110149	GO:0110149	regulation of biomineralization	90	-0.451997	-1.63841	0.00207869	0.0330152	0.0275075	6128	tags=28%, list=18%, signal=23%	SRGN/GREM1/NOTUM/S1PR1/PHOSPHO1/MATN1/CCR1/FZD9/MGP/NOS3/DDR2/AHSG/BMP6/SLC8A1/GPM6B/CCL3/TWIST1/CYP27B1/WNT10B/DMP1/BMP4/COMP/WNT6/BMP7/LTF
GO:0002687	GO:0002687	positive regulation of leukocyte migration	132	-0.420704	-1.59688	0.00208627	0.0330513	0.0275376	11677	tags=45%, list=34%, signal=30%	ZNF580/CREB3/IL23A/CALR/LGMN/APP/TNF/PIK3R1/XG/CD99L2/SELENOK/TNFRSF14/ITGA4/AGER/CD47/VEGFB/ADAM17/PTAFR/CCL5/THBS4/PLA2G7/P2RX4/IL6/MDK/IL1A/DEFB124/CX3CL1/CAMK1D/VEGFD/CCR7/CCR2/S100A7/TREM2/IL34/MMP14/CCR1/THY1/SPI1/C5AR1/VEGFC/RIPOR2/TNFRSF18/XCL2/RARRES2/MSTN/EDN1/CCL4/NCKAP1L/CCL3/PGF/CXCL10/CXCL12/F7/PLVAP/FPR2/C3AR1/TACR1/CCL7/CCL8
GO:0033700	GO:0033700	phospholipid efflux	13	0.727781	1.87308	0.00210821	0.033314	0.0277565	1841	tags=38%, list=5%, signal=36%	APOA4/APOA1/APOC3/APOA2/APOC2
GO:0034375	GO:0034375	high-density lipoprotein particle remodeling	16	0.691161	1.86699	0.00211482	0.0333338	0.027773	117	tags=25%, list=0%, signal=25%	APOA4/APOA1/APOC3/APOA2
GO:0051298	GO:0051298	centrosome duplication	72	0.440142	1.67118	0.00214267	0.0336875	0.0280677	12181	tags=49%, list=35%, signal=32%	CEP152/BRCA2/BRCA1/ROCK2/NDC80/ALMS1/CEP295/C10orf90/GEN1/SASS6/PLK4/NPM1/CEP135/CEP192/PKHD1/CEP44/XRCC3/MDM1/CENPJ/CKAP5/CDK5RAP2/CEP120/XPO1/CEP131/CEP72/RAB6C/CCNF/CHMP4C/CHORDC1/PDCD6IP/USP33/STIL/CEP63/CHMP3/KAT2B
GO:0003407	GO:0003407	neural retina development	73	-0.480775	-1.6728	0.00215025	0.0337215	0.028096	5755	tags=32%, list=17%, signal=26%	ROM1/SMARCD3/CRB2/TFAP2B/THY1/ATP2B2/CALB1/MEGF11/IGFN1/FAT3/SDK2/DLX1/GNAT2/SOX8/FOXN4/VSX1/NTRK2/RORB/SLC17A8/POU4F2/DIO3/ATOH7/SLC17A7
GO:0030299	GO:0030299	intestinal cholesterol absorption	16	0.689913	1.86362	0.00216054	0.0337789	0.0281439	268	tags=31%, list=1%, signal=31%	APOA4/APOA1/ENPP7/APOA2/CYP8B1
GO:0031623	GO:0031623	receptor internalization	111	-0.440686	-1.63549	0.00217018	0.0337789	0.0281439	3387	tags=17%, list=10%, signal=15%	HPCA/DKK1/SNCA/HTR1B/CNTN2/ARC/SFRP4/ACHE/APLN/WNT3A/CACNG4/NECAB2/LRRTM1/RAMP3/CACNG8/DRD2/SNAP25/CALY/CD36
GO:0009914	GO:0009914	hormone transport	270	-0.353559	-1.4537	0.00216852	0.0337789	0.0281439	5833	tags=23%, list=17%, signal=19%	POMC/KCNQ1/VSNL1/UCP2/ADRA2A/INHBB/GATA3/NNAT/ABCA12/ISL1/ADCYAP1/CRH/FFAR1/TFAP2B/FFAR2/HTR1A/C1QTNF3/GIPR/CGA/TFR2/CNR1/RAPGEF4/MC4R/C1QTNF1/ANO1/IL1RN/GJA1/SPINK1/EDN1/BMP6/CPE/SYT9/ADCY8/SCG5/RAB44/CRHR1/TTR/AGTR1/GCK/SYT7/OPRK1/SERPINA7/VIP/CASR/SLC7A8/TACR2/P2RY1/SOX11/INHA/VGF/CCKAR/TACR1/MTNR1B/EPHA5/DRD2/FOXA2/FGB/SNAP25/NKX6-1/PTPRN/FGG/FGA
GO:0099560	GO:0099560	synaptic membrane adhesion	23	-0.645725	-1.78509	0.00220705	0.034267	0.0285505	6355	tags=48%, list=18%, signal=39%	SLITRK1/PTPRS/PCDH8/SLITRK3/MDGA1/IL1RAP/PCDH17/LRRC4C/LRRC4B/NTNG2/SLITRK2
GO:0031334	GO:0031334	positive regulation of protein-containing complex assembly	182	-0.382985	-1.51061	0.00223164	0.0345626	0.0287968	3496	tags=10%, list=10%, signal=9%	TPPP3/MMP1/SNCA/NCKAP1L/TRABD2A/ESR1/MAPT/TAL1/WNT10B/CLU/CDH17/HRK/LCP1/PLEK/CLEC7A/LMOD1/CALY/CCL26/CD36
GO:0060134	GO:0060134	prepulse inhibition	11	-0.779835	-1.78884	0.00228711	0.0353338	0.0294394	1240	tags=45%, list=4%, signal=44%	ADORA2A/DRD1/SLC6A3/CTNNA2/DRD2
GO:0090066	GO:0090066	regulation of anatomical structure size	475	-0.322221	-1.38363	0.00231197	0.0356295	0.0296857	5620	tags=17%, list=16%, signal=14%	PRR16/SPTBN5/ADRA2A/NEFL/ASIC2/SNTA1/TMSB15A/NPPB/PTPRS/ADRB1/SPTB/TMOD1/ADRB3/HTR1A/SLC12A5/CRABP2/PLXNA4/TRIM46/MAP2/SCIN/IL7R/SLIT1/ACTA2/KNG1/NTN1/GNB3/TBXAS1/HTR1D/NOS3/TBXA2R/SLC6A4/DRD5/HTR1B/EDN1/SMTNL2/PTGS2/CNTN2/GRIP2/KANK3/SLC8A1/HRH2/NPR3/NCKAP1L/WNT3A/MMP2/MAPT/AGTR1/ATP1A2/PRKG1/OLFM1/DRAXIN/LMOD3/CASR/RET/SEMA6B/ADORA2A/PLEK/CXCL12/P2RY1/DAAM2/HTR2A/DRD1/ISLR2/MAG/TACR1/SEMA5B/COM…
GO:1903034	GO:1903034	regulation of response to wounding	159	-0.397187	-1.54363	0.00234774	0.0360914	0.0300706	3995	tags=17%, list=12%, signal=15%	F2/DUOX2/C1QTNF1/ACTA2/KNG1/HRG/MIR15B/NOS3/TBXA2R/DDR2/EPHA4/EDN1/PDGFRA/KLKB1/INSL3/PRKG1/CXCR4/F7/SMOC2/CLEC7A/RTN4RL1/SERPINB2/FOXA2/FGB/CD36/FGG/FGA
GO:0021602	GO:0021602	cranial nerve morphogenesis	27	-0.610868	-1.74036	0.00238479	0.0365707	0.0304699	11217	tags=67%, list=32%, signal=45%	EPHB2/HOXB3/TFAP2A/HOXA3/SEMA3F/NRP2/HOXB2/GLI3/EPHB1/PHOX2A/HOXB1/HOXD3/SIX1/PLXNA4/MAFB/EGR2/TBX1/KCNA2
GO:0014706	GO:0014706	striated muscle tissue development	235	-0.371061	-1.51018	0.00240398	0.0367744	0.0306396	6093	tags=23%, list=18%, signal=19%	MIR17HG/EDNRA/RARB/RGS2/SORBS2/GREM1/JPH2/NOX4/CACNA1G/LEF1/S1PR1/FGFR2/NPPB/LOX/SOX15/NDRG4/ISL1/PDGFRB/MSX2/SGCZ/SHOX2/MYO18B/COL11A1/GJB6/RYR2/HCN4/DKK1/GJA1/FGF8/MYOCD/EDN1/IRX3/SLC8A1/PDGFRA/EYA2/GATA4/TWIST1/WNT3A/GATA5/BMP5/ZIC3/SGCD/BMP4/IGF1/SGCG/BMP7/EYA1/FGF20/MYL7/CSRP3/HOPX/PLN/ACTC1/NKX2-5/ADRA1A
GO:0070167	GO:0070167	regulation of biomineral tissue development	89	-0.452396	-1.63424	0.00243802	0.0369619	0.0307959	6128	tags=28%, list=18%, signal=23%	SRGN/GREM1/NOTUM/S1PR1/PHOSPHO1/MATN1/CCR1/FZD9/MGP/NOS3/DDR2/AHSG/BMP6/SLC8A1/GPM6B/CCL3/TWIST1/CYP27B1/WNT10B/DMP1/BMP4/COMP/WNT6/BMP7/LTF
GO:0061041	GO:0061041	regulation of wound healing	128	-0.42228	-1.59835	0.00243881	0.0369619	0.0307959	3995	tags=20%, list=12%, signal=17%	F2/DUOX2/C1QTNF1/ACTA2/KNG1/HRG/MIR15B/NOS3/TBXA2R/DDR2/EDN1/PDGFRA/KLKB1/INSL3/PRKG1/CXCR4/F7/SMOC2/CLEC7A/SERPINB2/FOXA2/FGB/CD36/FGG/FGA
GO:0014902	GO:0014902	myotube differentiation	114	-0.429752	-1.59777	0.00243999	0.0369619	0.0307959	5606	tags=39%, list=16%, signal=32%	NOS1/GDF15/AVPR1A/CD81/GPX1/MAMSTR/PLD3/BDNF/DMPK/SIX4/ADAM12/STAC3/SHH/ADAMTS5/DYRK1B/HDAC5/MIR200B/RBM24/ADAMTS15/FER1L5/RYR1/SIX1/CACNA1S/MMP14/MYF6/SHOX2/SMO/RIPOR2/MYOCD/CD53/CNTNAP1/DNER/WNT10B/CYP26B1/CACNA1H/LMOD3/BARX2/CXCL10/TBX1/IGF1/ACTA1/MYOD1/KEL/NKX2-5
GO:0000723	GO:0000723	telomere maintenance	148	0.355311	1.50742	0.00243526	0.0369619	0.0307959	11557	tags=43%, list=33%, signal=29%	TEN1/CCNE2/SLF1/NEK2/RIF1/BRCA2/SMC6/POT1/XRN1/WRN/MRE11/ATM/BLM/HSP90AA1/ATRX/SMC5/ATR/DNA2/XRCC3/EXO1/NBN/RAD51/SMG1/GNL3/PIF1/CCT8/CCT2/MYC/UCHL5/SP100/NFRKB/DHX36/DKC1/DCLRE1A/TPRKB/RFC1/DCLRE1C/HNRNPA2B1/PARN/PINX1/CCT4/HNRNPA1/INO80D/CTNNB1/NABP2/PRKDC/RAD51D/ACTL6A/PKIB/RECQL4/USP7/SRC/PARP3/ACD/MAPK1/CCNE1/NAF1/AURKB/RAD50/TERF1/XRCC5/ERCC4/EID3/CCT5
GO:0031297	GO:0031297	replication fork processing	46	0.506047	1.73025	0.00247487	0.0373222	0.0310961	11955	tags=63%, list=34%, signal=41%	EME1/BRCA2/BRCA1/OOEP/WRN/CENPS/GEN1/MRE11/BLM/THOC1/ATRX/RBBP8/ATR/DNA2/FANCM/NBN/RAD51/BOD1L1/MMS22L/FAM111A/CARM1/ETAA1/DDX11/NUCKS1/SETMAR/RAD50/ZRANB3/BARD1/TONSL
GO:0009952	GO:0009952	anterior/posterior pattern specification	196	-0.375008	-1.49079	0.00247576	0.0373222	0.0310961	11623	tags=45%, list=33%, signal=30%	HOXD8/HOXC5/SRF/TGFBR1/HOXC10/HOXA4/FOXH1/HEY2/HOXB7/HOXA10/HOXB9/TAF10/HOXD9/HOXB5/HOXB3/AXIN2/TCAP/SOX17/LDB1/NRARP/HOXA3/TBX3/GDF11/TDRD5/PBX1/HOXA9/RARG/BTG2/HOXD10/HOXD4/HOXA11/HOXB2/TSHZ1/EMX2/WLS/HEY1/FUZ/GLI3/LFNG/WNT2/SHH/SFRP1/ALDH1A2/CYP26C1/NOG/TBX18/HOXB4/MSX1/HOXB8/HES5/PCSK6/HOXB1/HOXC11/HHEX/HOXA7/GBX2/LEF1/GPC3/HOXD3/CRB2/HES2/MSX2/NODAL/MYF6/PCDH8/SMO/TDGF1/DKK1/MEOX2/FGF8/ARC/B…
GO:0051642	GO:0051642	centrosome localization	32	0.57485	1.81846	0.00251274	0.0376971	0.0314084	10886	tags=56%, list=31%, signal=39%	CCDC141/ASPM/DLGAP5/MISP/CEP83/AKAP9/RANBP2/PKHD1/KIF5B/NIN/MAD2L1/EZR/INTS13/SYNE2/AURKA/TBCCD1/GPSM2/NDEL1
GO:0086067	GO:0086067	AV node cell to bundle of His cell communication	10	-0.796869	-1.79503	0.00251126	0.0376971	0.0314084	5561	tags=50%, list=16%, signal=42%	CACNA1G/SCN4B/CACNB2/CACNA1C/RYR2
GO:0051307	GO:0051307	meiotic chromosome separation	24	0.609677	1.81194	0.00256606	0.0380567	0.031708	8083	tags=50%, list=23%, signal=38%	TEX11/EME1/TOP2A/TTK/RMI1/CENPS/ESPL1/NCAPH/MEIOB/M1AP/FANCM/TOP2B
GO:0034508	GO:0034508	centromere complex assembly	30	0.57283	1.7852	0.00256727	0.0380567	0.031708	12129	tags=67%, list=35%, signal=43%	CENPE/DLGAP5/CENPF/CENPS/CENPH/CENPC/HELLS/HJURP/ITGB3BP/CENPK/CENPV/SENP6/OIP5/CENPA/CENPP/KNTC1/NASP/CENPI/RB1/MIS18A
GO:0001963	GO:0001963	synaptic transmission, dopaminergic	25	-0.630239	-1.77162	0.00255433	0.0380567	0.031708	3171	tags=40%, list=9%, signal=36%	CRH/SLC6A4/RASD2/SNCA/DRD5/PTGS2/ADORA2A/DRD1/SLC6A3/DRD2
GO:0035305	GO:0035305	negative regulation of dephosphorylation	45	0.509051	1.73097	0.00256606	0.0380567	0.031708	636	tags=4%, list=2%, signal=4%	PPP1R14D/RGN
GO:0051310	GO:0051310	metaphase plate congression	70	0.443635	1.6679	0.0025438	0.0380567	0.031708	14157	tags=60%, list=41%, signal=36%	CENPE/NUF2/CENPF/CENPQ/NDC80/KIF14/KIF2C/MEIOC/PIBF1/SEH1L/CENPC/KIF18A/CHMP7/EML4/FAM83D/CUL3/PINX1/TTL/RMDN1/CDCA8/CDCA5/CHMP4C/SPAG5/CHMP4A/BIRC5/AURKB/MAD1L1/VPS4A/CHMP3/CDT1/KAT2B/CCNB1/KPNB1/ZW10/KIFC1/SPICE1/SPDL1/ANKRD53/VPS4B/PSRC1/INCENP/CHMP2B
GO:0007601	GO:0007601	visual perception	179	-0.384329	-1.51408	0.00257399	0.0380658	0.0317156	6035	tags=23%, list=17%, signal=19%	MIP/PRCD/RIMS1/KRT12/ROM1/NDP/CACNB2/BFSP2/CRB2/CRYBB2/OPN4/GJA10/MYO7A/COL2A1/HMCN1/CRYGC/LUM/TIMP3/COL11A1/FSCN2/USH2A/CDH23/POU6F2/RP1L1/GRM8/GNAT2/GJD2/GABRR2/RDH12/GUCY2D/VSX1/RCVRN/SEMA5B/CRYBA2/RGS16/RORB/CACNA1F/SLC4A10/LAMC3/GJA3/ZIC2/RAX
GO:0042303	GO:0042303	molting cycle	102	-0.434227	-1.60544	0.00258918	0.0381093	0.0317519	5535	tags=26%, list=16%, signal=22%	TRPV3/DNASE1L2/DLX3/FGFR2/NGFR/FOXQ1/MSX2/SMO/TGM3/WNT10A/DKK1/PTGS2/KRT25/KRT83/WNT10B/FGF7/LHX2/SOX18/FST/PLA2G10/KRT33B/KRT17/LGR5/KRT27/LDB2/HOXC13/ALX4
GO:0042633	GO:0042633	hair cycle	102	-0.434227	-1.60544	0.00258918	0.0381093	0.0317519	5535	tags=26%, list=16%, signal=22%	TRPV3/DNASE1L2/DLX3/FGFR2/NGFR/FOXQ1/MSX2/SMO/TGM3/WNT10A/DKK1/PTGS2/KRT25/KRT83/WNT10B/FGF7/LHX2/SOX18/FST/PLA2G10/KRT33B/KRT17/LGR5/KRT27/LDB2/HOXC13/ALX4
GO:0048245	GO:0048245	eosinophil chemotaxis	14	-0.716918	-1.76512	0.00261226	0.03831	0.0319191	2666	tags=43%, list=8%, signal=40%	CCL4/CCL3/SCG2/CCL7/CCL8/CCL26
GO:1903510	GO:1903510	mucopolysaccharide metabolic process	90	-0.44714	-1.62081	0.00261512	0.03831	0.0319191	6093	tags=24%, list=18%, signal=20%	EDNRA/DSEL/CHST2/ST3GAL4/CHPF/B3GNT7/NDST3/SPOCK2/CHSY3/CHST9/ITIH3/NDST4/UST/ITIH2/SPOCK3/CSGALNACT1/DCN/CHST5/NDNF/ITIH5/CHST1/EDNRB
GO:0010656	GO:0010656	negative regulation of muscle cell apoptotic process	43	-0.53359	-1.67842	0.00263447	0.0384653	0.0320484	2996	tags=21%, list=9%, signal=19%	MYOCD/EDN1/LYPD3/GATA4/NUPR1/SFRP2/IGF1/BMP7/NKX2-5
GO:0001837	GO:0001837	epithelial to mesenchymal transition	158	-0.395747	-1.53512	0.00263808	0.0384653	0.0320484	11421	tags=46%, list=33%, signal=31%	BAMBI/FERMT2/IL17RD/TGFBR1/SPRED3/ADAM15/HEY2/S100A4/WNT11/MARK1/AXIN2/ZNF703/COL1A1/TBX20/TBX3/PEF1/TRIM62/GLIPR2/FOXA1/HPN/PDCD4/WNT4/HEY1/MIR221/IL6/FUZ/SNAI2/MCRIP1/SPRY1/TGFB1I1/WNT2/LOXL3/MDK/SFRP1/TGFB3/POFUT2/NOG/MSX1/SNAI1/ZNF750/NKX2-1/LDLRAD4/NOTCH4/EDNRA/GREM1/LEF1/FGFR2/VASN/GATA3/CRB2/ISL1/MSX2/HGF/LRG1/TMEM100/PDPN/EPHA4/FGF8/EDN1/ALX1/TWIST1/OLFM1/GSC/BMP5/SFRP2/BMP4/IGF1/DACT3/EP…
GO:0035821	GO:0035821	modulation of process of another organism	12	-0.761391	-1.79027	0.00265768	0.0386606	0.0322112	719	tags=42%, list=2%, signal=41%	SLPI/DEFB4A/RNASE7/CLEC7A/LTF
GO:0010922	GO:0010922	positive regulation of phosphatase activity	33	0.563509	1.78148	0.00267019	0.038752	0.0322873	636	tags=9%, list=2%, signal=9%	PPP1R14D/CHP2/RGN
GO:0097421	GO:0097421	liver regeneration	28	0.586655	1.78939	0.00268518	0.0387995	0.0323269	1612	tags=14%, list=5%, signal=14%	IHH/VTN/RGN/CPT1A
GO:0048483	GO:0048483	autonomic nervous system development	42	-0.551075	-1.71616	0.00269839	0.0387995	0.0323269	9318	tags=57%, list=27%, signal=42%	NRP2/HOXB2/SEMA3A/TP63/ASCL1/PHOX2A/HOXB1/GFRA3/EDNRA/HLX/GBX2/NTRK1/GATA3/SIX1/TFAP2B/PLXNA4/EGR2/ARX/RET/KIF26A/SOX8/TBX1/SOX11/EDNRB
GO:2000677	GO:2000677	regulation of transcription regulatory region DNA binding	47	-0.526107	-1.68123	0.00268905	0.0387995	0.0323269	5191	tags=19%, list=15%, signal=16%	GATA3/MSX2/ZBTB7C/TWIST1/LHX2/SOX11/IGF1/POU4F2/ANKRD33
GO:0019730	GO:0019730	antimicrobial humoral response	77	-0.466891	-1.64453	0.00269354	0.0387995	0.0323269	3995	tags=29%, list=12%, signal=25%	F2/PF4/MUC7/HRG/RARRES2/WFDC12/SPON2/SFTPD/CXCL10/SPRR2A/DEFB126/JCHAIN/DMBT1/PI3/COLEC11/DEFB4A/RNASE7/PF4V1/FGB/LTF/IL36RN/FGA
GO:0008298	GO:0008298	intracellular mRNA localization	12	0.740819	1.86759	0.00272115	0.0389468	0.0324496	43	tags=8%, list=0%, signal=8%	A1CF
GO:0019935	GO:0019935	cyclic-nucleotide-mediated signaling	73	-0.476108	-1.65656	0.00271984	0.0389468	0.0324496	6160	tags=33%, list=18%, signal=27%	PDE4D/GPR3/ADCY1/POMC/NUDT4/PDE9A/NPPB/PEX5L/DEFB1/ADCYAP1/PDE7B/GIPR/GPR61/RASD2/GUCY1A2/ADCY2/INSL3/PRKG1/GUCY2D/PDE3A/MTNR1B/EPHA5/EDNRB/CD36
GO:0050905	GO:0050905	neuromuscular process	132	-0.415842	-1.57842	0.00273469	0.0390509	0.0325363	6231	tags=27%, list=18%, signal=22%	NR4A1/FGF12/EDNRA/STAC2/PRRT2/GRIN2C/NEFL/KCNJ2/UCHL1/PDE8B/MYO7A/TNNC2/SYNM/SLC8A3/USH1G/CDH23/HMX3/CNTNAP1/CSMD1/GRIN2A/CASQ1/RCSD1/RBFOX1/ADORA2A/IGDCC3/JPH3/CHRNA1/DRD1/PCDH15/SLC6A3/CTNNA2/COMP/MAP1A/POU4F2/DRD2
GO:1903779	GO:1903779	regulation of cardiac conduction	23	-0.638467	-1.76503	0.00276991	0.0393732	0.0328049	4217	tags=43%, list=12%, signal=38%	ATP2B2/EHD3/SLC8A3/GJD3/RYR2/SLC8A1/ATP2A3/CORIN/ATP2B3/NKX2-5
GO:0072577	GO:0072577	endothelial cell apoptotic process	57	-0.492323	-1.64369	0.00276398	0.0393732	0.0328049	4236	tags=18%, list=12%, signal=15%	MIR101-1/MIR125A/HLA-G/FGF21/SCG2/NDNF/CD248/FGB/FGG/FGA
GO:0030500	GO:0030500	regulation of bone mineralization	73	-0.474871	-1.65225	0.00280528	0.0397851	0.0331481	6128	tags=30%, list=18%, signal=25%	SRGN/GREM1/NOTUM/S1PR1/PHOSPHO1/MATN1/CCR1/FZD9/MGP/DDR2/AHSG/BMP6/SLC8A1/GPM6B/CCL3/TWIST1/CYP27B1/WNT10B/BMP4/COMP/BMP7/LTF
GO:0061842	GO:0061842	microtubule organizing center localization	33	0.56202	1.77677	0.00281452	0.0398255	0.0331817	10886	tags=55%, list=31%, signal=37%	CCDC141/ASPM/DLGAP5/MISP/CEP83/AKAP9/RANBP2/PKHD1/KIF5B/NIN/MAD2L1/EZR/INTS13/SYNE2/AURKA/TBCCD1/GPSM2/NDEL1
GO:0032515	GO:0032515	negative regulation of phosphoprotein phosphatase activity	25	0.608577	1.81352	0.00285175	0.0401363	0.0334407	3626	tags=16%, list=10%, signal=14%	PPP1R14D/RGN/PPP4R4/ROCK2
GO:0006968	GO:0006968	cellular defense response	37	-0.554947	-1.70134	0.00285583	0.0401363	0.0334407	3804	tags=30%, list=11%, signal=27%	C5AR1/HLA-G/ITK/CCR3/FCMR/NCF1/NCR1/LY96/KLRC2/ADORA2A/UMOD
GO:0048545	GO:0048545	response to steroid hormone	314	-0.345308	-1.43953	0.00284709	0.0401363	0.0334407	5180	tags=17%, list=15%, signal=14%	LOX/SCNN1G/GPR83/ISL1/PTPRU/IGFBP2/NODAL/CSN1S1/HMGCS2/SOX30/ATP1A3/ESR2/ESRRB/DSG1/PAPPA/IL1RN/MSTN/NR0B1/TXNIP/HTR1B/GHR/EDN1/BMP6/PTGS2/STC1/SLIT3/GABRB1/NR4A3/ACR/CYP1B1/ESR1/ATP1A2/SST/FAM107A/NTRK3/ACSBG1/FIBIN/SSTR2/PTGDS/BMP4/TACR1/CALCR/PGR/ACTA1/A2M/TCF21/NPAS4/BMP7/POU4F2/MYOD1/ALPL/NKX2-2
GO:0006000	GO:0006000	fructose metabolic process	13	0.718017	1.84795	0.00289003	0.0404344	0.0336891	4690	tags=54%, list=14%, signal=47%	ALDOB/KHK/FBP1/GLYCTK/SORD/PFKFB2/TKFC
GO:0007214	GO:0007214	gamma-aminobutyric acid signaling pathway	21	-0.64227	-1.73651	0.00288481	0.0404344	0.0336891	4626	tags=38%, list=13%, signal=33%	GABRA5/HTR1A/GABRB1/GABRA2/GABRB2/GABRR2/PHF24/GABRG3
GO:0032200	GO:0032200	telomere organization	153	0.360873	1.54367	0.00296612	0.041406	0.0344986	11557	tags=44%, list=33%, signal=30%	TEN1/CCNE2/SLF1/NEK2/RIF1/BRCA2/SMC6/POT1/XRN1/WRN/MRE11/ATM/BLM/HSP90AA1/ATRX/SMC5/ATR/DNA2/XRCC3/EXO1/NBN/RAD51/SMG1/GNL3/PIF1/CCT8/CCT2/DOT1L/MYC/UCHL5/SP100/NFRKB/DHX36/DKC1/DCLRE1A/TPRKB/RFC1/DCLRE1C/HNRNPA2B1/EZH2/PARN/PINX1/EZH1/CCT4/HNRNPA1/HAT1/INO80D/CTNNB1/NABP2/PRKDC/RAD51D/ACTL6A/PKIB/RECQL4/USP7/SRC/PARP3/ACD/MAPK1/CCNE1/NAF1/AURKB/RAD50/TERF1/XRCC5/ERCC4/EID3/CCT5
GO:0015802	GO:0015802	basic amino acid transport	15	0.695969	1.86345	0.00300336	0.0417887	0.0348175	1607	tags=20%, list=5%, signal=19%	SLC47A1/SLC38A3/SLC3A1
GO:0035308	GO:0035308	negative regulation of protein dephosphorylation	33	0.559671	1.76934	0.00300696	0.0417887	0.0348175	636	tags=6%, list=2%, signal=6%	PPP1R14D/RGN
GO:0002396	GO:0002396	MHC protein complex assembly	18	-0.677119	-1.78623	0.0030863	0.0422231	0.0351793	2998	tags=33%, list=9%, signal=30%	HLA-DQB2/HLA-DMB/HLA-DQB1/HLA-DQA2/HLA-DQA1/HLA-DRA
GO:0002501	GO:0002501	peptide antigen assembly with MHC protein complex	18	-0.677119	-1.78623	0.0030863	0.0422231	0.0351793	2998	tags=33%, list=9%, signal=30%	HLA-DQB2/HLA-DMB/HLA-DQB1/HLA-DQA2/HLA-DQA1/HLA-DRA
GO:0031664	GO:0031664	regulation of lipopolysaccharide-mediated signaling pathway	22	-0.649887	-1.7802	0.00305662	0.0422231	0.0351793	3905	tags=27%, list=11%, signal=24%	CARD16/BMP6/LY96/CD14/LTF/CD36
GO:0007628	GO:0007628	adult walking behavior	28	-0.614706	-1.77465	0.00309612	0.0422231	0.0351793	4293	tags=32%, list=12%, signal=28%	UCHL1/EPHA4/DAB1/CNTN2/ZIC1/DRD1/DRD2/CEND1/KLHL1
GO:2000351	GO:2000351	regulation of endothelial cell apoptotic process	51	-0.522533	-1.70237	0.0030814	0.0422231	0.0351793	4236	tags=20%, list=12%, signal=17%	MIR101-1/MIR125A/HLA-G/FGF21/SCG2/NDNF/CD248/FGB/FGG/FGA
GO:0048701	GO:0048701	embryonic cranial skeleton morphogenesis	45	-0.527809	-1.67088	0.00305173	0.0422231	0.0351793	5322	tags=27%, list=15%, signal=23%	FGFR2/SIX1/MMP14/NODAL/FGF8/PDGFRA/MMP16/TWIST1/PAX5/TBX1/BMP4/PRRX1
GO:0050805	GO:0050805	negative regulation of synaptic transmission	67	-0.484917	-1.66985	0.00310051	0.0422231	0.0351793	3390	tags=24%, list=10%, signal=22%	SORCS2/SYT11/SLC6A4/NLGN4X/DRD5/HTR1B/PTGS2/ARC/ACHE/PCDH17/ADCY8/MAPT/CBLN1/HTR2A/DRD1/DRD2
GO:0048738	GO:0048738	cardiac muscle tissue development	220	-0.362868	-1.4634	0.00308628	0.0422231	0.0351793	6236	tags=22%, list=18%, signal=18%	MIR17HG/EDNRA/RARB/RGS2/SORBS2/GREM1/JPH2/NOX4/CACNA1G/S1PR1/FGFR2/NPPB/NDRG4/ISL1/PDGFRB/MSX2/SGCZ/SHOX2/MYO18B/COL11A1/GJB6/RYR2/HCN4/DKK1/GJA1/FGF8/MYOCD/EDN1/IRX3/SLC8A1/PDGFRA/GATA4/WNT3A/GATA5/BMP5/ZIC3/SGCD/BMP4/IGF1/SGCG/BMP7/FGF20/MYL7/CSRP3/HOPX/PLN/ACTC1/NKX2-5/ADRA1A
GO:0090287	GO:0090287	regulation of cellular response to growth factor stimulus	298	-0.346938	-1.4352	0.00310603	0.0422231	0.0351793	8955	tags=29%, list=26%, signal=22%	VEPH1/FUZ/FGF9/SPRY1/FBN1/TGFB1I1/TMPRSS6/TNFAIP6/SFRP1/ATP2B4/SMAD6/SKOR1/HTRA4/TGFB3/CCBE1/NRROS/NOG/RASL11B/FZD1/EMILIN1/PPP2R5B/MSX1/HES5/PCSK6/MIR30B/NKX2-1/MIR17HG/LDLRAD4/HHEX/GPC1/GREM1/FGF18/PTP4A3/PBLD/SLC2A10/NREP/GPC3/ONECUT1/ITGA5/VASN/GATA3/MIRLET7G/LOX/CRB2/CITED1/NGFR/SOST/MSX2/TMEM108/TFAP2B/KCP/GREM2/VEGFC/DOK5/HRG/CREB3L1/MIR15B/ADGRA2/LRG1/DAND5/DKK1/HHIP/MYOCD/BMPER/ONECUT2/Z…
GO:0031589	GO:0031589	cell-substrate adhesion	353	-0.332943	-1.39798	0.00309775	0.0422231	0.0351793	5671	tags=17%, list=16%, signal=14%	AJAP1/PREX1/MIR183/SPOCK2/COL16A1/ONECUT1/ITGA5/HOXD3/CEACAM6/ATRNL1/ITGAD/MMP14/THY1/AGR2/TNXB/MSLNL/THBS3/SNED1/ITGB2/FBLN2/HRG/SRCIN1/PDPN/ANGPT2/USH2A/EDIL3/OTOA/EPHB3/EGFL6/MMP12/ONECUT2/GPM6B/TYRO3/ITGA7/MIR503/LYPD3/PLET1/ITGA9/ITGAX/COL3A1/FAT2/VWF/VWC2/DMP1/FAM107A/SIGLEC1/MYO1G/NID2/NEXMIF/NTNG2/COL26A1/CCL25/FUT1/NDNF/EPHA3/LAMC3/FGB/CD36/FGG/FGA
GO:0050982	GO:0050982	detection of mechanical stimulus	50	-0.505946	-1.63816	0.00315509	0.0427965	0.0356571	6202	tags=36%, list=18%, signal=30%	FYN/KCNQ1/NTRK1/ASIC2/TMC2/PKD2L1/COL11A1/TRPA1/KCNK4/CXCR4/CHRNA9/PKD2L2/PIEZO2/CXCL12/PHF24/HTR2A/TMC1/CSRP3
GO:0070527	GO:0070527	platelet aggregation	66	-0.481389	-1.6477	0.00317202	0.0429326	0.0357705	3924	tags=20%, list=11%, signal=18%	C1QTNF1/PDPN/TSPAN32/PDGFRA/GP6/TYRO3/WNT3A/PRKG1/PLEK/COMP/FGB/FGG/FGA
GO:0006833	GO:0006833	water transport	22	0.638049	1.85596	0.00319298	0.0430382	0.0358585	3156	tags=41%, list=9%, signal=37%	AVP/PDZD3/AQP7P3/UPK3A/HAS2/AQP1/AQP7/AQP8/AQP6
GO:0055091	GO:0055091	phospholipid homeostasis	16	0.682255	1.84294	0.00319364	0.0430382	0.0358585	1556	tags=25%, list=4%, signal=24%	HNF4A/APOA1/ABCB11/RCN3
GO:1901987	GO:1901987	regulation of cell cycle phase transition	412	0.273415	1.29425	0.00321912	0.0432878	0.0360665	12520	tags=46%, list=36%, signal=30%	TM4SF5/SUSD2/PRAP1/EME1/CENPE/MIR362/CDC14C/NUF2/MIR29A/DLGAP5/CENPF/UBD/ATAD5/CLSPN/BRCA2/BRCA1/TTK/DPF1/PBK/NDC80/RAD9A/NAE1/KIF14/TPR/CDC20/ZWILCH/NKX3-1/ESPL1/CCND1/TAOK3/GEN1/MIR193A/HORMAD1/MRE11/MIR222/WDR76/SASS6/ATM/RBL1/SPC24/ABRAXAS1/MIR30C2/NPM1/BLM/RPA4/THOC1/DTL/RAD21/CLOCK/APC/RBBP8/DONSON/EGFR/RIOK2/ATR/CDK1/BUB1/RINT1/MTBP/LSM11/RDX/DNA2/ERCC6/CDC7/STXBP4/USP47/XRCC3/ANLN/NBN/ANA…
GO:0099566	GO:0099566	regulation of postsynaptic cytosolic calcium ion concentration	10	-0.791445	-1.78281	0.00331134	0.0444318	0.0370197	4217	tags=60%, list=12%, signal=53%	ATP2B2/FZD9/GRM5/CALB1/SLC8A1/GRM1
GO:0072376	GO:0072376	protein activation cascade	18	-0.67192	-1.77251	0.00333075	0.0445005	0.0370768	2103	tags=22%, list=6%, signal=21%	KLKB1/FGB/FGG/FGA
GO:0006813	GO:0006813	potassium ion transport	217	-0.366658	-1.4771	0.00332929	0.0445005	0.0370768	3332	tags=22%, list=10%, signal=20%	KCNB2/KCNQ3/KCNH2/KCNQ1/HCN2/DPP10/ADRA2A/KCNA7/MIR212/KCNJ2/FXYD1/PKD2L1/KCNV2/SLC12A5/ATP1A3/NOS3/KCNG1/HCN4/KCND2/KCND3/KCND1/KCNK15/KCNV1/KCNK4/ATP1A2/GCK/OPRK1/VIP/KCNJ4/KCNK13/KCNH3/KCNC1/HTR2A/DRD1/KCNE4/KCNK12/KCNC3/MIR103A1/KCNA2/MTNR1B/DRD2/KCNF1/SLC17A7/SNAP25/KCNIP4/KCNJ6/KEL/LRRC52
GO:0061307	GO:0061307	cardiac neural crest cell differentiation involved in heart development	14	-0.709478	-1.7468	0.003364	0.0446573	0.0372075	6097	tags=43%, list=18%, signal=35%	PITX2/EDNRA/EDN1/TWIST1/BMP4/BMP7
GO:0061308	GO:0061308	cardiac neural crest cell development involved in heart development	14	-0.709478	-1.7468	0.003364	0.0446573	0.0372075	6097	tags=43%, list=18%, signal=35%	PITX2/EDNRA/EDN1/TWIST1/BMP4/BMP7
GO:0030510	GO:0030510	regulation of BMP signaling pathway	97	-0.441929	-1.61511	0.00335952	0.0446573	0.0372075	8678	tags=36%, list=25%, signal=27%	FBN1/TMPRSS6/TNFAIP6/SFRP1/SMAD6/SKOR1/NOG/FZD1/MSX1/HES5/PCSK6/GREM1/GPC3/CRB2/SOST/MSX2/TFAP2B/KCP/GREM2/DAND5/DKK1/BMPER/ZNF423/SFRP4/GATA4/DLX1/VWC2/CHRD/RNF165/FST/SFRP2/BMP4/SOX11/SULF1/HTRA3
GO:1905330	GO:1905330	regulation of morphogenesis of an epithelium	62	-0.480472	-1.62569	0.00338527	0.044844	0.037363	11214	tags=61%, list=32%, signal=42%	FKBPL/PDGFA/PAX2/SIRT6/ADAMTS12/MMRN2/TNF/NTN4/HOXB7/STOX1/LBX2/FGF1/MAGED1/SIX4/WNT4/SNAI2/WNT2/SHH/MDK/SFRP1/TBX2/NOG/AR/GREM1/GATA3/SIX1/SMO/HGF/GJA1/HOXD13/ESR1/ITGAX/FGF7/CXCL10/SOX8/BMP4/SULF1/BMP7
GO:1902476	GO:1902476	chloride transmembrane transport	84	-0.462677	-1.65485	0.00343429	0.0453967	0.0378236	6237	tags=31%, list=18%, signal=25%	BEST1/SLC1A4/NMUR2/GABRP/BSND/FXYD1/GABRA5/SLC12A5/CLIC3/ANO1/GLRA2/ANO10/GLRA3/SLC26A8/GABRB1/GABRA2/GABRB2/GABRQ/CLCA2/CASR/GABRR2/CLCA3P/CLCNKA/SLC17A8/GABRG3/SLC17A7
GO:0051924	GO:0051924	regulation of calcium ion transport	233	-0.358906	-1.46016	0.00347805	0.0458778	0.0382244	6237	tags=24%, list=18%, signal=20%	BEST1/FYN/PDE4D/CAMK2B/STAC2/IL16/JPH2/ATP2C2/BAK1/TRPV3/ADRA2A/CACNB2/CACNA1C/TMC2/PDGFRB/FFAR1/CCR1/CACNG6/THY1/GRIN3B/EHD3/F2/PDE4B/HPCA/NOS3/OPRD1/RYR2/SNCA/SPINK1/FCRL3/GJC2/CCL4/PTGS2/STC2/STC1/SLC8A1/CASQ1/CCL3/MRLN/CRHR1/ATP1A2/CXCR4/CD4/CASR/CXCL10/ADORA2A/JPH3/CXCL12/REM1/DRD1/MIR93/RCVRN/RAMP3/CALCR/DRD2/TMC1/PLN
GO:1990403	GO:1990403	embryonic brain development	15	-0.701671	-1.75441	0.00352273	0.0462711	0.0385521	126	tags=20%, list=0%, signal=20%	TUBB2B/EN1/EN2
GO:0097479	GO:0097479	synaptic vesicle localization	52	-0.524603	-1.71602	0.00351749	0.0462711	0.0385521	6107	tags=25%, list=18%, signal=21%	DNM1/RAB27A/SYN1/RAB3A/KIF5A/TRIM46/MAP2/SNCA/SLC2A4/PCDH17/KIF5C/SYNDIG1/SNAP91
GO:0003159	GO:0003159	morphogenesis of an endothelium	17	-0.689757	-1.7888	0.00354923	0.046326	0.0385978	1710	tags=24%, list=5%, signal=22%	ITGAX/CXCR4/CXCL10/BMP4
GO:0061154	GO:0061154	endothelial tube morphogenesis	17	-0.689757	-1.7888	0.00354923	0.046326	0.0385978	1710	tags=24%, list=5%, signal=22%	ITGAX/CXCR4/CXCL10/BMP4
GO:0050927	GO:0050927	positive regulation of positive chemotaxis	23	-0.631623	-1.74611	0.00354277	0.046326	0.0385978	5890	tags=43%, list=17%, signal=36%	IL16/S1PR1/CCR4/VEGFC/PGF/SCG2/NTRK3/CASR/CXCL12/F7
GO:0001990	GO:0001990	regulation of systemic arterial blood pressure by hormone	33	-0.578772	-1.7243	0.00361977	0.0471479	0.0392826	3332	tags=30%, list=10%, signal=27%	NOS3/ENPEP/DRD5/EDN1/AGTR1/CPA3/CORIN/TACR1/EDNRB/SUCNR1
GO:0009581	GO:0009581	detection of external stimulus	118	-0.412646	-1.55223	0.00365173	0.0474648	0.0395467	6237	tags=29%, list=18%, signal=24%	BEST1/FYN/GRIK2/KCNQ1/ROM1/NTRK1/ASIC2/NGFR/TMC2/PKD2L1/OPN4/GJA10/GPR52/GNGT1/ANO1/COL11A1/TRPA1/ELOVL4/TRPM3/KCNK4/CXCR4/CHRNA9/GNAT2/PKD2L2/PIEZO2/CXCL12/GUCY2D/PHF24/HTR2A/RCVRN/SEMA5B/CACNA1F/TMC1/CSRP3
GO:0060973	GO:0060973	cell migration involved in heart development	18	-0.669997	-1.76744	0.00369742	0.0479587	0.0399581	6097	tags=44%, list=18%, signal=37%	PITX2/EDNRA/NDRG4/PDGFRB/EDN1/TWIST1/BMP4/BMP7
GO:0034453	GO:0034453	microtubule anchoring	24	0.597018	1.77432	0.00378796	0.0488279	0.0406823	12015	tags=62%, list=35%, signal=41%	CCDC68/CAMSAP3/CCDC187/CCDC120/PCM1/GCC2/CEP350/KIF3A/HOOK3/NIN/CEP57/BCCIP/BBS4/CEP19/CLASP2
GO:0021983	GO:0021983	pituitary gland development	37	-0.546119	-1.67428	0.00377852	0.0488279	0.0406823	9181	tags=54%, list=26%, signal=40%	CDH1/WNT4/PITX1/ALDH1A2/NOG/SOX3/PROP1/SOX2/NKX2-1/PITX2/PCSK1/INHBB/ISL1/NR0B1/FGF8/OTP/BMP4/SLC6A3/DRD2/POU3F2
GO:0042157	GO:0042157	lipoprotein metabolic process	135	0.359013	1.50291	0.00378406	0.0488279	0.0406823	149	tags=4%, list=0%, signal=4%	APOB/APOA4/APOA1/APOC3/APOA2/MTTP
GO:1901976	GO:1901976	regulation of cell cycle checkpoint	48	0.471684	1.641	0.00379956	0.0488761	0.0407225	12625	tags=60%, list=36%, signal=39%	PRAP1/BRCA2/BRCA1/PBK/NDC80/TPR/GEN1/WDR76/THOC1/XRCC3/RAD51/MAD2L1/BRCC3/CHEK2/CDK5RAP2/CUL4A/CDCA8/DUSP1/ETAA1/CRY1/BIRC5/AURKB/MAD1L1/BARD1/CDT1/CCNB1/MAD2L1BP/DYNC1LI1/USP44
GO:0033120	GO:0033120	positive regulation of RNA splicing	37	0.523752	1.68771	0.00381329	0.0489509	0.0407848	3	tags=3%, list=0%, signal=3%	SLC39A5
GO:0021782	GO:0021782	glial cell development	110	-0.41203	-1.52701	0.0038211	0.0489509	0.0407848	4135	tags=17%, list=12%, signal=15%	MXRA8/ANO1/C5AR1/SMO/CNTN2/CNTNAP1/MAPT/CLU/ADORA2A/DRD1/SOX11/MAG/LGI4/ROR2/NTRK2/LAMC3/OLIG1/POU3F2/NKX2-2
GO:0033280	GO:0033280	response to vitamin D	32	-0.580063	-1.714	0.0038716	0.0492936	0.0410704	3796	tags=28%, list=11%, signal=25%	CYP24A1/PTGS2/STC2/STC1/CYP27B1/CASR/CXCL10/BMP7/ALPL
GO:0010574	GO:0010574	regulation of vascular endothelial growth factor production	38	-0.545869	-1.67185	0.00386632	0.0492936	0.0410704	8938	tags=58%, list=26%, signal=43%	AQP4/IL6/EIF2AK3/IL1A/CCBE1/CCR2/MIR134/NDRG2/ISL1/FLT4/NODAL/C5AR1/MIR125A/MIR15B/PTGS2/C3/CYP1B1/GATA4/MIR205/C3AR1/MIR93/SULF1
GO:0071774	GO:0071774	response to fibroblast growth factor	107	-0.426377	-1.58423	0.0038666	0.0492936	0.0410704	9280	tags=34%, list=27%, signal=25%	CCL5/CCL2/WNT4/FUZ/FGF9/SPRY1/EGR3/SFRP1/TBX2/MIR339/NOG/NR4A1/FGF12/GPC1/FGF18/FGFR2/GATA3/NGFR/TDGF1/CREB3L1/HHIP/FGF8/APLN/MIR503/FGF21/FLRT1/FGF7/CASR/KCNC1/TBX1/SMOC2/FLRT2/SULF1/NDNF/FGF20/FGF19
