# Supplementary material for: Injured Proximal Tubular Epithelial Cells Lose Hepatocyte Nuclear Factor 4α Expression Crucial for Brush Border Formation and Transport
Source: Am J Pathol. 2025 Feb 13;195(5):845–60. doi: 10.1016/j.ajpath.2025.01.011 (PMC12179525; doi:10.1016/j.ajpath.2025.01.011)
Supplement: Supplemental Table S3 [file mmc3.xlsx]

## Sheet: GO_BP_up
Supplemental Table S3. Gene set enrichment analysis using Gene Ontology-Biological Process in GOrilla. https://cbl-gorilla.cs.technion.ac.il/.
GO Term	Description	P-value	FDR q-value	Enrichment	N	B	n	b	Genes
GO:0015711	organic anion transport	1.62e-10	2.39e-06	4.48	14462	353	238	26	[ABCC2 - atp-binding cassette, sub-family c (cftr/mrp), member 2, LRP2 - low density lipoprotein receptor-related protein 2, ACE2 - angiotensin i converting enzyme 2, SLC7A9 - solute carrier family 7 (amino acid transporter light chain, bo,+ system), member 9, CEACAM1 - carcinoembryonic antigen-related cell adhesion molecule 1 (biliary glycoprotein), SLC25A20 - solute carrier family 25 (carnitine…
GO:0044281	small molecule metabolic process	5.11e-10	3.78e-06	2.33	14462	1515	238	58	[ABCC2 - atp-binding cassette, sub-family c (cftr/mrp), member 2, GLYCTK - glycerate kinase, LRP2 - low density lipoprotein receptor-related protein 2, PIPOX - pipecolic acid oxidase, AOX1 - aldehyde oxidase 1, FBP1 - fructose-1,6-bisphosphatase 1, FUOM - fucose mutarotase, DIO1 - deiodinase, iodothyronine, type i, CSPG5 - chondroitin sulfate proteoglycan 5 (neuroglycan c), ASPDH - aspartate dehy…
GO:0006820	anion transport	1.03e-09	5.08e-06	3.84	14462	443	238	28	[ABCC2 - atp-binding cassette, sub-family c (cftr/mrp), member 2, LRP2 - low density lipoprotein receptor-related protein 2, ACE2 - angiotensin i converting enzyme 2, SLC7A9 - solute carrier family 7 (amino acid transporter light chain, bo,+ system), member 9, CEACAM1 - carcinoembryonic antigen-related cell adhesion molecule 1 (biliary glycoprotein), SLC25A20 - solute carrier family 25 (carnitine…
GO:0005996	monosaccharide metabolic process	1.61e-08	5.95e-05	5.82	14462	167	238	16	[GLYCTK - glycerate kinase, RGN - regucalcin, ALDOB - aldolase b, fructose-bisphosphate, FUT6 - fucosyltransferase 6 (alpha (1,3) fucosyltransferase), FBP1 - fructose-1,6-bisphosphatase 1, FUOM - fucose mutarotase, CPT1A - carnitine palmitoyltransferase 1a (liver), SORD - sorbitol dehydrogenase, KHK - ketohexokinase (fructokinase), PGM5 - phosphoglucomutase 5, PKLR - pyruvate kinase, liver and rb…
GO:0044282	small molecule catabolic process	5.82e-08	0.000172	3.74	14462	374	238	23	[AMACR - alpha-methylacyl-coa racemase, GLYCTK - glycerate kinase, ALDOB - aldolase b, fructose-bisphosphate, PIPOX - pipecolic acid oxidase, HYKK - hydroxylysine kinase, FUT6 - fucosyltransferase 6 (alpha (1,3) fucosyltransferase), CYP4F2 - cytochrome p450, family 4, subfamily f, polypeptide 2, AGXT2 - alanine--glyoxylate aminotransferase 2, CYP27A1 - cytochrome p450, family 27, subfamily a, pol…
GO:0044058	regulation of digestive system process	5.86e-08	0.000145	18.49	14462	23	238	7	[ENPP7 - ectonucleotide pyrophosphatase/phosphodiesterase 7, APOA1 - apolipoprotein a-i, CYP8B1 - cytochrome p450, family 8, subfamily b, polypeptide 1, APOA4 - apolipoprotein a-iv, OXT - oxytocin/neurophysin i prepropeptide, AQP1 - aquaporin 1 (colton blood group), WNK4 - wnk lysine deficient protein kinase 4]
GO:0055088	lipid homeostasis	1.16e-07	0.000245	6.42	14462	123	238	13	[TM6SF2 - transmembrane 6 superfamily member 2, ENPP7 - ectonucleotide pyrophosphatase/phosphodiesterase 7, ACOX1 - acyl-coa oxidase 1, palmitoyl, IL18 - interleukin 18 (interferon-gamma-inducing factor), PLA2G12B - phospholipase a2, group xiib, HNF4A - hepatocyte nuclear factor 4, alpha, MLXIPL - mlx interacting protein-like, MTTP - microsomal triglyceride transfer protein, APOA1 - apolipoprotei…
GO:0045723	positive regulation of fatty acid biosynthetic process	1.3e-07	0.000241	22.79	14462	16	238	6	[RGN - regucalcin, MLXIPL - mlx interacting protein-like, AVP - arginine vasopressin, APOA1 - apolipoprotein a-i, LPGAT1 - lysophosphatidylglycerol acyltransferase 1, APOA4 - apolipoprotein a-iv]
GO:0034378	chylomicron assembly	1.38e-07	0.000227	33.76	14462	9	238	5	[MTTP - microsomal triglyceride transfer protein, APOA1 - apolipoprotein a-i, APOA2 - apolipoprotein a-ii, APOA4 - apolipoprotein a-iv, APOB - apolipoprotein b]
GO:0045923	positive regulation of fatty acid metabolic process	2.01e-07	0.000297	15.75	14462	27	238	7	[RGN - regucalcin, MLXIPL - mlx interacting protein-like, AVP - arginine vasopressin, APOA1 - apolipoprotein a-i, LPGAT1 - lysophosphatidylglycerol acyltransferase 1, APOA4 - apolipoprotein a-iv, CPT1A - carnitine palmitoyltransferase 1a (liver)]
GO:1901615	organic hydroxy compound metabolic process	2.16e-07	0.00029	3.6	14462	371	238	22	[AMACR - alpha-methylacyl-coa racemase, LRP2 - low density lipoprotein receptor-related protein 2, CYP4F2 - cytochrome p450, family 4, subfamily f, polypeptide 2, CYP27A1 - cytochrome p450, family 27, subfamily a, polypeptide 1, SORD - sorbitol dehydrogenase, DIO1 - deiodinase, iodothyronine, type i, AKR7A2 - aldo-keto reductase family 7, member a2 (aflatoxin aldehyde reductase), MOGAT3 - monoacy…
GO:0015850	organic hydroxy compound transport	2.53e-07	0.000313	6.63	14462	110	238	12	[ABCC2 - atp-binding cassette, sub-family c (cftr/mrp), member 2, NR0B2 - nuclear receptor subfamily 0, group b, member 2, SLC5A8 - solute carrier family 5 (sodium/monocarboxylate cotransporter), member 8, CEACAM1 - carcinoembryonic antigen-related cell adhesion molecule 1 (biliary glycoprotein), MTTP - microsomal triglyceride transfer protein, RBP4 - retinol binding protein 4, plasma, APOA1 - ap…
GO:0046942	carboxylic acid transport	2.6e-07	0.000296	4.49	14462	230	238	17	[ABCC2 - atp-binding cassette, sub-family c (cftr/mrp), member 2, LRP2 - low density lipoprotein receptor-related protein 2, ABCG2 - atp-binding cassette, sub-family g (white), member 2, ACE2 - angiotensin i converting enzyme 2, SLC7A9 - solute carrier family 7 (amino acid transporter light chain, bo,+ system), member 9, SLC5A8 - solute carrier family 5 (sodium/monocarboxylate cotransporter), mem…
GO:0015849	organic acid transport	2.76e-07	0.000292	4.47	14462	231	238	17	[ABCC2 - atp-binding cassette, sub-family c (cftr/mrp), member 2, LRP2 - low density lipoprotein receptor-related protein 2, ABCG2 - atp-binding cassette, sub-family g (white), member 2, ACE2 - angiotensin i converting enzyme 2, SLC7A9 - solute carrier family 7 (amino acid transporter light chain, bo,+ system), member 9, SLC5A8 - solute carrier family 5 (sodium/monocarboxylate cotransporter), mem…
GO:0006811	ion transport	2.85e-07	0.000281	2.43	14462	949	238	38	[ABCC2 - atp-binding cassette, sub-family c (cftr/mrp), member 2, LRP2 - low density lipoprotein receptor-related protein 2, ACE2 - angiotensin i converting enzyme 2, SLC7A9 - solute carrier family 7 (amino acid transporter light chain, bo,+ system), member 9, TRPM8 - transient receptor potential cation channel, subfamily m, member 8, CEACAM1 - carcinoembryonic antigen-related cell adhesion molec…
GO:0019318	hexose metabolic process	3.18e-07	0.000294	5.9	14462	134	238	13	[GLYCTK - glycerate kinase, ALDOB - aldolase b, fructose-bisphosphate, FUT6 - fucosyltransferase 6 (alpha (1,3) fucosyltransferase), FBP1 - fructose-1,6-bisphosphatase 1, FUOM - fucose mutarotase, CPT1A - carnitine palmitoyltransferase 1a (liver), SORD - sorbitol dehydrogenase, KHK - ketohexokinase (fructokinase), PGM5 - phosphoglucomutase 5, PKLR - pyruvate kinase, liver and rbc, GPD1 - glycerol…
GO:0030300	regulation of intestinal cholesterol absorption	3.53e-07	0.000308	48.61	14462	5	238	4	[ENPP7 - ectonucleotide pyrophosphatase/phosphodiesterase 7, APOA1 - apolipoprotein a-i, CYP8B1 - cytochrome p450, family 8, subfamily b, polypeptide 1, APOA4 - apolipoprotein a-iv]
GO:1904729	regulation of intestinal lipid absorption	3.53e-07	0.00029	48.61	14462	5	238	4	[ENPP7 - ectonucleotide pyrophosphatase/phosphodiesterase 7, APOA1 - apolipoprotein a-i, CYP8B1 - cytochrome p450, family 8, subfamily b, polypeptide 1, APOA4 - apolipoprotein a-iv]
GO:0034369	plasma lipoprotein particle remodeling	4.23e-07	0.00033	19.19	14462	19	238	6	[MTTP - microsomal triglyceride transfer protein, APOA1 - apolipoprotein a-i, APOA2 - apolipoprotein a-ii, APOA4 - apolipoprotein a-iv, AGT - angiotensinogen (serpin peptidase inhibitor, clade a, member 8), APOB - apolipoprotein b]
GO:0034368	protein-lipid complex remodeling	4.23e-07	0.000313	19.19	14462	19	238	6	[MTTP - microsomal triglyceride transfer protein, APOA1 - apolipoprotein a-i, APOA2 - apolipoprotein a-ii, APOA4 - apolipoprotein a-iv, AGT - angiotensinogen (serpin peptidase inhibitor, clade a, member 8), APOB - apolipoprotein b]
GO:0016101	diterpenoid metabolic process	7.24e-07	0.000511	7.6	14462	80	238	10	[LRP2 - low density lipoprotein receptor-related protein 2, PECR - peroxisomal trans-2-enoyl-coa reductase, DHRS3 - dehydrogenase/reductase (sdr family) member 3, RBP4 - retinol binding protein 4, plasma, APOA1 - apolipoprotein a-i, APOA2 - apolipoprotein a-ii, APOA4 - apolipoprotein a-iv, APOB - apolipoprotein b, UGT1A1 - udp glucuronosyltransferase 1 family, polypeptide a1, RDH5 - retinol dehyd…
GO:0034367	protein-containing complex remodeling	8.23e-07	0.000554	17.36	14462	21	238	6	[MTTP - microsomal triglyceride transfer protein, APOA1 - apolipoprotein a-i, APOA2 - apolipoprotein a-ii, APOA4 - apolipoprotein a-iv, AGT - angiotensinogen (serpin peptidase inhibitor, clade a, member 8), APOB - apolipoprotein b]
GO:0005975	carbohydrate metabolic process	8.44e-07	0.000543	3.33	14462	402	238	22	[GYG2 - glycogenin 2, GLYCTK - glycerate kinase, RGN - regucalcin, ALDOB - aldolase b, fructose-bisphosphate, FUT6 - fucosyltransferase 6 (alpha (1,3) fucosyltransferase), FBP1 - fructose-1,6-bisphosphatase 1, CPT1A - carnitine palmitoyltransferase 1a (liver), FUOM - fucose mutarotase, SORD - sorbitol dehydrogenase, KHK - ketohexokinase (fructokinase), PGM5 - phosphoglucomutase 5, AKR7A2 - aldo-k…
GO:1905952	regulation of lipid localization	8.58e-07	0.00053	5.93	14462	123	238	12	[GAL - galanin/gmap prepropeptide, MYB - v-myb avian myeloblastosis viral oncogene homolog, CYP4F2 - cytochrome p450, family 4, subfamily f, polypeptide 2, ENPP7 - ectonucleotide pyrophosphatase/phosphodiesterase 7, APOA1 - apolipoprotein a-i, APOA2 - apolipoprotein a-ii, CYP8B1 - cytochrome p450, family 8, subfamily b, polypeptide 1, APOA4 - apolipoprotein a-iv, CPT1A - carnitine palmitoyltransf…
GO:0042632	cholesterol homeostasis	9.54e-07	0.000565	8.55	14462	64	238	9	[PLA2G12B - phospholipase a2, group xiib, HNF4A - hepatocyte nuclear factor 4, alpha, MTTP - microsomal triglyceride transfer protein, APOA1 - apolipoprotein a-i, APOA2 - apolipoprotein a-ii, APOA4 - apolipoprotein a-iv, APOB - apolipoprotein b, IL18 - interleukin 18 (interferon-gamma-inducing factor), FGFR4 - fibroblast growth factor receptor 4]
GO:1904478	regulation of intestinal absorption	1.05e-06	0.000595	40.51	14462	6	238	4	[ENPP7 - ectonucleotide pyrophosphatase/phosphodiesterase 7, APOA1 - apolipoprotein a-i, CYP8B1 - cytochrome p450, family 8, subfamily b, polypeptide 1, APOA4 - apolipoprotein a-iv]
GO:0034371	chylomicron remodeling	1.05e-06	0.000573	40.51	14462	6	238	4	[APOA1 - apolipoprotein a-i, APOA2 - apolipoprotein a-ii, APOA4 - apolipoprotein a-iv, APOB - apolipoprotein b]
GO:0006869	lipid transport	1.05e-06	0.000554	4.3	14462	226	238	16	[ABCC2 - atp-binding cassette, sub-family c (cftr/mrp), member 2, SLC5A8 - solute carrier family 5 (sodium/monocarboxylate cotransporter), member 8, CEACAM1 - carcinoembryonic antigen-related cell adhesion molecule 1 (biliary glycoprotein), SLC25A20 - solute carrier family 25 (carnitine/acylcarnitine translocase), member 20, CPT1A - carnitine palmitoyltransferase 1a (liver), GLTPD2 - glycolipid t…
GO:0055092	sterol homeostasis	1.09e-06	0.000557	8.41	14462	65	238	9	[PLA2G12B - phospholipase a2, group xiib, HNF4A - hepatocyte nuclear factor 4, alpha, MTTP - microsomal triglyceride transfer protein, APOA1 - apolipoprotein a-i, APOA2 - apolipoprotein a-ii, APOA4 - apolipoprotein a-iv, APOB - apolipoprotein b, IL18 - interleukin 18 (interferon-gamma-inducing factor), FGFR4 - fibroblast growth factor receptor 4]
GO:0015893	drug transport	1.32e-06	0.00065	5.7	14462	128	238	12	[ABCC2 - atp-binding cassette, sub-family c (cftr/mrp), member 2, ABCB1 - atp-binding cassette, sub-family b (mdr/tap), member 1, LRP2 - low density lipoprotein receptor-related protein 2, ABCG2 - atp-binding cassette, sub-family g (white), member 2, SLC47A1 - solute carrier family 47 (multidrug and toxin extrusion), member 1, SLC5A8 - solute carrier family 5 (sodium/monocarboxylate cotransporter…
GO:0006000	fructose metabolic process	1.34e-06	0.000639	23.37	14462	13	238	5	[GLYCTK - glycerate kinase, ALDOB - aldolase b, fructose-bisphosphate, FBP1 - fructose-1,6-bisphosphatase 1, SORD - sorbitol dehydrogenase, KHK - ketohexokinase (fructokinase)]
GO:0006721	terpenoid metabolic process	1.77e-06	0.000819	6.91	14462	88	238	10	[LRP2 - low density lipoprotein receptor-related protein 2, PECR - peroxisomal trans-2-enoyl-coa reductase, DHRS3 - dehydrogenase/reductase (sdr family) member 3, RBP4 - retinol binding protein 4, plasma, APOA1 - apolipoprotein a-i, APOA2 - apolipoprotein a-ii, APOA4 - apolipoprotein a-iv, APOB - apolipoprotein b, UGT1A1 - udp glucuronosyltransferase 1 family, polypeptide a1, RDH5 - retinol dehyd…
GO:0042304	regulation of fatty acid biosynthetic process	2.02e-06	0.000908	11.5	14462	37	238	7	[RGN - regucalcin, MLXIPL - mlx interacting protein-like, CEACAM1 - carcinoembryonic antigen-related cell adhesion molecule 1 (biliary glycoprotein), AVP - arginine vasopressin, APOA1 - apolipoprotein a-i, LPGAT1 - lysophosphatidylglycerol acyltransferase 1, APOA4 - apolipoprotein a-iv]
GO:0032368	regulation of lipid transport	2.18e-06	0.000949	6.75	14462	90	238	10	[GAL - galanin/gmap prepropeptide, MYB - v-myb avian myeloblastosis viral oncogene homolog, CYP4F2 - cytochrome p450, family 4, subfamily f, polypeptide 2, ENPP7 - ectonucleotide pyrophosphatase/phosphodiesterase 7, APOA1 - apolipoprotein a-i, APOA2 - apolipoprotein a-ii, CYP8B1 - cytochrome p450, family 8, subfamily b, polypeptide 1, APOA4 - apolipoprotein a-iv, OXT - oxytocin/neurophysin i prep…
GO:0032532	regulation of microvillus length	2.41e-06	0.00102	34.72	14462	7	238	4	[USH1C - usher syndrome 1c (autosomal recessive, severe), CDHR2 - cadherin-related family member 2, VIL1 - villin 1, CDHR5 - cadherin-related family member 5]
GO:0010873	positive regulation of cholesterol esterification	2.41e-06	0.00099	34.72	14462	7	238	4	[APOA1 - apolipoprotein a-i, APOA2 - apolipoprotein a-ii, APOA4 - apolipoprotein a-iv, AGT - angiotensinogen (serpin peptidase inhibitor, clade a, member 8)]
GO:0070328	triglyceride homeostasis	2.54e-06	0.00102	14.58	14462	25	238	6	[PLA2G12B - phospholipase a2, group xiib, HNF4A - hepatocyte nuclear factor 4, alpha, MLXIPL - mlx interacting protein-like, APOA1 - apolipoprotein a-i, APOA4 - apolipoprotein a-iv, IL18 - interleukin 18 (interferon-gamma-inducing factor)]
GO:0055090	acylglycerol homeostasis	2.54e-06	0.00099	14.58	14462	25	238	6	[PLA2G12B - phospholipase a2, group xiib, HNF4A - hepatocyte nuclear factor 4, alpha, MLXIPL - mlx interacting protein-like, APOA1 - apolipoprotein a-i, APOA4 - apolipoprotein a-iv, IL18 - interleukin 18 (interferon-gamma-inducing factor)]
GO:0046365	monosaccharide catabolic process	2.59e-06	0.000984	9	14462	54	238	8	[GLYCTK - glycerate kinase, PKLR - pyruvate kinase, liver and rbc, ALDOB - aldolase b, fructose-bisphosphate, FUT6 - fucosyltransferase 6 (alpha (1,3) fucosyltransferase), ENO3 - enolase 3 (beta, muscle), XYLB - xylulokinase homolog (h. influenzae), SORD - sorbitol dehydrogenase, KHK - ketohexokinase (fructokinase)]
GO:0019216	regulation of lipid metabolic process	3.59e-06	0.00133	3.4	14462	340	238	19	[RGN - regucalcin, TM6SF2 - transmembrane 6 superfamily member 2, CEACAM1 - carcinoembryonic antigen-related cell adhesion molecule 1 (biliary glycoprotein), ENPP7 - ectonucleotide pyrophosphatase/phosphodiesterase 7, AVP - arginine vasopressin, ACOX1 - acyl-coa oxidase 1, palmitoyl, CPT1A - carnitine palmitoyltransferase 1a (liver), LPGAT1 - lysophosphatidylglycerol acyltransferase 1, HNF4A - he…
GO:0019752	carboxylic acid metabolic process	3.72e-06	0.00134	2.44	14462	771	238	31	[ABCC2 - atp-binding cassette, sub-family c (cftr/mrp), member 2, ALDOB - aldolase b, fructose-bisphosphate, HYKK - hydroxylysine kinase, PIPOX - pipecolic acid oxidase, AGMAT - agmatine ureohydrolase (agmatinase), GPT - glutamic-pyruvate transaminase (alanine aminotransferase), SORD - sorbitol dehydrogenase, DIO1 - deiodinase, iodothyronine, type i, CSPG5 - chondroitin sulfate proteoglycan 5 (ne…
GO:0001523	retinoid metabolic process	4.16e-06	0.00147	7.2	14462	76	238	9	[LRP2 - low density lipoprotein receptor-related protein 2, DHRS3 - dehydrogenase/reductase (sdr family) member 3, RBP4 - retinol binding protein 4, plasma, APOA1 - apolipoprotein a-i, APOA2 - apolipoprotein a-ii, APOA4 - apolipoprotein a-iv, APOB - apolipoprotein b, UGT1A1 - udp glucuronosyltransferase 1 family, polypeptide a1, RDH5 - retinol dehydrogenase 5 (11-cis/9-cis)]
GO:0006805	xenobiotic metabolic process	4.33e-06	0.00149	6.26	14462	97	238	10	[AKR7A2 - aldo-keto reductase family 7, member a2 (aflatoxin aldehyde reductase), ABCC2 - atp-binding cassette, sub-family c (cftr/mrp), member 2, HNF4A - hepatocyte nuclear factor 4, alpha, NAT2 - n-acetyltransferase 2 (arylamine n-acetyltransferase), GLYAT - glycine-n-acyltransferase, NQO2 - nad(p)h dehydrogenase, quinone 2, AKR7L - aldo-keto reductase family 7-like, AKR7A3 - aldo-keto reductas…
GO:1904970	brush border assembly	4.4e-06	0.00148	60.76	14462	3	238	3	[USH1C - usher syndrome 1c (autosomal recessive, severe), ANKS4B - ankyrin repeat and sterile alpha motif domain containing 4b, MYO7B - myosin viib]
GO:0060456	positive regulation of digestive system process	4.75e-06	0.00156	30.38	14462	8	238	4	[ENPP7 - ectonucleotide pyrophosphatase/phosphodiesterase 7, OXT - oxytocin/neurophysin i prepropeptide, CYP8B1 - cytochrome p450, family 8, subfamily b, polypeptide 1, AQP1 - aquaporin 1 (colton blood group)]
GO:0034370	triglyceride-rich lipoprotein particle remodeling	4.75e-06	0.00153	30.38	14462	8	238	4	[APOA1 - apolipoprotein a-i, APOA2 - apolipoprotein a-ii, APOA4 - apolipoprotein a-iv, APOB - apolipoprotein b]
GO:0006082	organic acid metabolic process	4.77e-06	0.0015	2.33	14462	860	238	33	[ABCC2 - atp-binding cassette, sub-family c (cftr/mrp), member 2, ALDOB - aldolase b, fructose-bisphosphate, HYKK - hydroxylysine kinase, PIPOX - pipecolic acid oxidase, AGMAT - agmatine ureohydrolase (agmatinase), GPT - glutamic-pyruvate transaminase (alanine aminotransferase), SORD - sorbitol dehydrogenase, DIO1 - deiodinase, iodothyronine, type i, CSPG5 - chondroitin sulfate proteoglycan 5 (ne…
GO:1903793	positive regulation of anion transport	5.82e-06	0.0018	9.89	14462	43	238	7	[ABCB1 - atp-binding cassette, sub-family b (mdr/tap), member 1, ACE2 - angiotensin i converting enzyme 2, CYP4F2 - cytochrome p450, family 4, subfamily f, polypeptide 2, AVP - arginine vasopressin, APOA1 - apolipoprotein a-i, OXT - oxytocin/neurophysin i prepropeptide, SLC38A3 - solute carrier family 38, member 3]
GO:0006720	isoprenoid metabolic process	7.46e-06	0.00225	5.9	14462	103	238	10	[LRP2 - low density lipoprotein receptor-related protein 2, PECR - peroxisomal trans-2-enoyl-coa reductase, DHRS3 - dehydrogenase/reductase (sdr family) member 3, RBP4 - retinol binding protein 4, plasma, APOA1 - apolipoprotein a-i, APOA2 - apolipoprotein a-ii, APOA4 - apolipoprotein a-iv, APOB - apolipoprotein b, UGT1A1 - udp glucuronosyltransferase 1 family, polypeptide a1, RDH5 - retinol dehyd…
GO:0050996	positive regulation of lipid catabolic process	8.32e-06	0.00247	16.88	14462	18	238	5	[ENPP7 - ectonucleotide pyrophosphatase/phosphodiesterase 7, APOA1 - apolipoprotein a-i, APOA2 - apolipoprotein a-ii, CPT1A - carnitine palmitoyltransferase 1a (liver), APOA4 - apolipoprotein a-iv]
GO:0034374	low-density lipoprotein particle remodeling	8.45e-06	0.00245	27.01	14462	9	238	4	[MTTP - microsomal triglyceride transfer protein, APOA2 - apolipoprotein a-ii, AGT - angiotensinogen (serpin peptidase inhibitor, clade a, member 8), APOB - apolipoprotein b]
GO:0044070	regulation of anion transport	8.68e-06	0.00247	6.59	14462	83	238	9	[ABCC2 - atp-binding cassette, sub-family c (cftr/mrp), member 2, ABCB1 - atp-binding cassette, sub-family b (mdr/tap), member 1, ACE2 - angiotensin i converting enzyme 2, CYP4F2 - cytochrome p450, family 4, subfamily f, polypeptide 2, AVP - arginine vasopressin, APOA1 - apolipoprotein a-i, PDZK1 - pdz domain containing 1, OXT - oxytocin/neurophysin i prepropeptide, SLC38A3 - solute carrier famil…
GO:0032501	multicellular organismal process	9.6e-06	0.00268	1.68	14462	2352	238	65	[ABCC2 - atp-binding cassette, sub-family c (cftr/mrp), member 2, MUC13 - mucin 13, cell surface associated, ACE2 - angiotensin i converting enzyme 2, WIPF3 - was/wasl interacting protein family, member 3, LRP2 - low density lipoprotein receptor-related protein 2, COBL - cordon-bleu wh2 repeat protein, CEACAM1 - carcinoembryonic antigen-related cell adhesion molecule 1 (biliary glycoprotein), KCN…
GO:0045834	positive regulation of lipid metabolic process	1.05e-05	0.00288	5.68	14462	107	238	10	[RGN - regucalcin, MLXIPL - mlx interacting protein-like, ENPP7 - ectonucleotide pyrophosphatase/phosphodiesterase 7, AVP - arginine vasopressin, APOA1 - apolipoprotein a-i, APOA2 - apolipoprotein a-ii, LPGAT1 - lysophosphatidylglycerol acyltransferase 1, APOA4 - apolipoprotein a-iv, CPT1A - carnitine palmitoyltransferase 1a (liver), AGT - angiotensinogen (serpin peptidase inhibitor, clade a, mem…
GO:0015718	monocarboxylic acid transport	1.05e-05	0.00282	5.68	14462	107	238	10	[PLA2G12B - phospholipase a2, group xiib, ABCC2 - atp-binding cassette, sub-family c (cftr/mrp), member 2, NR0B2 - nuclear receptor subfamily 0, group b, member 2, ABCG2 - atp-binding cassette, sub-family g (white), member 2, SLC5A8 - solute carrier family 5 (sodium/monocarboxylate cotransporter), member 8, CEACAM1 - carcinoembryonic antigen-related cell adhesion molecule 1 (biliary glycoprotein)…
GO:0065008	regulation of biological quality	1.09e-05	0.00287	1.58	14462	2968	238	77	[ABCC2 - atp-binding cassette, sub-family c (cftr/mrp), member 2, MUC13 - mucin 13, cell surface associated, ACE2 - angiotensin i converting enzyme 2, GCHFR - gtp cyclohydrolase i feedback regulator, A1CF - apobec1 complementation factor, CEACAM1 - carcinoembryonic antigen-related cell adhesion molecule 1 (biliary glycoprotein), KCNK5 - potassium channel, subfamily k, member 5, VTN - vitronectin,…
GO:0032536	regulation of cell projection size	1.39e-05	0.00361	24.31	14462	10	238	4	[USH1C - usher syndrome 1c (autosomal recessive, severe), CDHR2 - cadherin-related family member 2, VIL1 - villin 1, CDHR5 - cadherin-related family member 5]
GO:0046364	monosaccharide biosynthetic process	1.43e-05	0.00364	8.68	14462	49	238	7	[ALDOB - aldolase b, fructose-bisphosphate, RGN - regucalcin, FBP1 - fructose-1,6-bisphosphatase 1, GPD1 - glycerol-3-phosphate dehydrogenase 1 (soluble), ENO3 - enolase 3 (beta, muscle), RBP4 - retinol binding protein 4, plasma, SORD - sorbitol dehydrogenase]
GO:0071827	plasma lipoprotein particle organization	1.71e-05	0.00428	10.72	14462	34	238	6	[MTTP - microsomal triglyceride transfer protein, APOA1 - apolipoprotein a-i, APOA2 - apolipoprotein a-ii, APOA4 - apolipoprotein a-iv, APOB - apolipoprotein b, AGT - angiotensinogen (serpin peptidase inhibitor, clade a, member 8)]
GO:0006001	fructose catabolic process	1.74e-05	0.00429	45.57	14462	4	238	3	[GLYCTK - glycerate kinase, ALDOB - aldolase b, fructose-bisphosphate, KHK - ketohexokinase (fructokinase)]
GO:0061624	fructose catabolic process to hydroxyacetone phosphate and glyceraldehyde-3-phosphate	1.74e-05	0.00422	45.57	14462	4	238	3	[GLYCTK - glycerate kinase, ALDOB - aldolase b, fructose-bisphosphate, KHK - ketohexokinase (fructokinase)]
GO:0017144	drug metabolic process	1.78e-05	0.00426	2.75	14462	486	238	22	[ABCC2 - atp-binding cassette, sub-family c (cftr/mrp), member 2, ALDOB - aldolase b, fructose-bisphosphate, GCHFR - gtp cyclohydrolase i feedback regulator, PIPOX - pipecolic acid oxidase, GLYAT - glycine-n-acyltransferase, AGXT2 - alanine--glyoxylate aminotransferase 2, CYP4F2 - cytochrome p450, family 4, subfamily f, polypeptide 2, AOX1 - aldehyde oxidase 1, CYP27A1 - cytochrome p450, family 2…
GO:0010872	regulation of cholesterol esterification	2.16e-05	0.00507	22.1	14462	11	238	4	[APOA1 - apolipoprotein a-i, APOA2 - apolipoprotein a-ii, APOA4 - apolipoprotein a-iv, AGT - angiotensinogen (serpin peptidase inhibitor, clade a, member 8)]
GO:0097164	ammonium ion metabolic process	2.2e-05	0.00508	4.34	14462	168	238	12	[AKR7A2 - aldo-keto reductase family 7, member a2 (aflatoxin aldehyde reductase), CHDH - choline dehydrogenase, DAO - d-amino-acid oxidase, MAOA - monoamine oxidase a, AGMAT - agmatine ureohydrolase (agmatinase), ENPP7 - ectonucleotide pyrophosphatase/phosphodiesterase 7, APOA1 - apolipoprotein a-i, APOA2 - apolipoprotein a-ii, APOA4 - apolipoprotein a-iv, CPT1A - carnitine palmitoyltransferase 1…
GO:0043436	oxoacid metabolic process	2.25e-05	0.00512	2.23	14462	844	238	31	[ABCC2 - atp-binding cassette, sub-family c (cftr/mrp), member 2, ALDOB - aldolase b, fructose-bisphosphate, HYKK - hydroxylysine kinase, PIPOX - pipecolic acid oxidase, AGMAT - agmatine ureohydrolase (agmatinase), GPT - glutamic-pyruvate transaminase (alanine aminotransferase), SORD - sorbitol dehydrogenase, DIO1 - deiodinase, iodothyronine, type i, CSPG5 - chondroitin sulfate proteoglycan 5 (ne…
GO:0044283	small molecule biosynthetic process	2.37e-05	0.00532	2.63	14462	532	238	23	[AMACR - alpha-methylacyl-coa racemase, RGN - regucalcin, ALDOB - aldolase b, fructose-bisphosphate, AGXT2 - alanine--glyoxylate aminotransferase 2, CYP27A1 - cytochrome p450, family 27, subfamily a, polypeptide 1, FBP1 - fructose-1,6-bisphosphatase 1, GPT - glutamic-pyruvate transaminase (alanine aminotransferase), SORD - sorbitol dehydrogenase, PKLR - pyruvate kinase, liver and rbc, CSPG5 - cho…
GO:0019217	regulation of fatty acid metabolic process	2.56e-05	0.00565	6.66	14462	73	238	8	[RGN - regucalcin, MLXIPL - mlx interacting protein-like, CEACAM1 - carcinoembryonic antigen-related cell adhesion molecule 1 (biliary glycoprotein), AVP - arginine vasopressin, APOA1 - apolipoprotein a-i, LPGAT1 - lysophosphatidylglycerol acyltransferase 1, APOA4 - apolipoprotein a-iv, CPT1A - carnitine palmitoyltransferase 1a (liver)]
GO:0010817	regulation of hormone levels	2.6e-05	0.00566	2.95	14462	391	238	19	[ABCC2 - atp-binding cassette, sub-family c (cftr/mrp), member 2, ACE2 - angiotensin i converting enzyme 2, MYB - v-myb avian myeloblastosis viral oncogene homolog, CYP27A1 - cytochrome p450, family 27, subfamily a, polypeptide 1, FAM132A - family with sequence similarity 132, member a, CPT1A - carnitine palmitoyltransferase 1a (liver), DIO1 - deiodinase, iodothyronine, type i, GAL - galanin/gmap…
GO:0015748	organophosphate ester transport	2.62e-05	0.00561	5.76	14462	95	238	9	[ABCB1 - atp-binding cassette, sub-family b (mdr/tap), member 1, ABCC6 - atp-binding cassette, sub-family c (cftr/mrp), member 6, MTTP - microsomal triglyceride transfer protein, APOA1 - apolipoprotein a-i, ABCC11 - atp-binding cassette, sub-family c (cftr/mrp), member 11, APOA2 - apolipoprotein a-ii, APOA4 - apolipoprotein a-iv, SLC44A4 - solute carrier family 44, member 4, GLTPD2 - glycolipid t…
GO:0006066	alcohol metabolic process	2.7e-05	0.00571	3.51	14462	260	238	15	[CYP27A1 - cytochrome p450, family 27, subfamily a, polypeptide 1, SORD - sorbitol dehydrogenase, AKR7A2 - aldo-keto reductase family 7, member a2 (aflatoxin aldehyde reductase), MOGAT3 - monoacylglycerol o-acyltransferase 3, NR0B2 - nuclear receptor subfamily 0, group b, member 2, PECR - peroxisomal trans-2-enoyl-coa reductase, DHRS3 - dehydrogenase/reductase (sdr family) member 3, RBP4 - retino…
GO:0032370	positive regulation of lipid transport	2.74e-05	0.00572	7.88	14462	54	238	7	[GAL - galanin/gmap prepropeptide, MYB - v-myb avian myeloblastosis viral oncogene homolog, CYP4F2 - cytochrome p450, family 4, subfamily f, polypeptide 2, ENPP7 - ectonucleotide pyrophosphatase/phosphodiesterase 7, APOA1 - apolipoprotein a-i, CYP8B1 - cytochrome p450, family 8, subfamily b, polypeptide 1, OXT - oxytocin/neurophysin i prepropeptide]
GO:1905954	positive regulation of lipid localization	2.83e-05	0.00582	6.57	14462	74	238	8	[GAL - galanin/gmap prepropeptide, MYB - v-myb avian myeloblastosis viral oncogene homolog, CYP4F2 - cytochrome p450, family 4, subfamily f, polypeptide 2, ENPP7 - ectonucleotide pyrophosphatase/phosphodiesterase 7, APOA1 - apolipoprotein a-i, CYP8B1 - cytochrome p450, family 8, subfamily b, polypeptide 1, OXT - oxytocin/neurophysin i prepropeptide, APOB - apolipoprotein b]
GO:0006006	glucose metabolic process	2.84e-05	0.00577	5.7	14462	96	238	9	[PKLR - pyruvate kinase, liver and rbc, ALDOB - aldolase b, fructose-bisphosphate, FBP1 - fructose-1,6-bisphosphatase 1, GPD1 - glycerol-3-phosphate dehydrogenase 1 (soluble), ENO3 - enolase 3 (beta, muscle), RBP4 - retinol binding protein 4, plasma, CPT1A - carnitine palmitoyltransferase 1a (liver), SORD - sorbitol dehydrogenase, PGM5 - phosphoglucomutase 5]
GO:0034377	plasma lipoprotein particle assembly	3.06e-05	0.00612	13.21	14462	23	238	5	[MTTP - microsomal triglyceride transfer protein, APOA1 - apolipoprotein a-i, APOA2 - apolipoprotein a-ii, APOA4 - apolipoprotein a-iv, APOB - apolipoprotein b]
GO:0071825	protein-lipid complex subunit organization	3.31e-05	0.00654	9.59	14462	38	238	6	[MTTP - microsomal triglyceride transfer protein, APOA1 - apolipoprotein a-i, APOA2 - apolipoprotein a-ii, APOA4 - apolipoprotein a-iv, APOB - apolipoprotein b, AGT - angiotensinogen (serpin peptidase inhibitor, clade a, member 8)]
GO:0016054	organic acid catabolic process	3.37e-05	0.00657	3.64	14462	234	238	14	[AMACR - alpha-methylacyl-coa racemase, PIPOX - pipecolic acid oxidase, HYKK - hydroxylysine kinase, CYP4F2 - cytochrome p450, family 4, subfamily f, polypeptide 2, AGXT2 - alanine--glyoxylate aminotransferase 2, ACOX1 - acyl-coa oxidase 1, palmitoyl, PRODH2 - proline dehydrogenase (oxidase) 2, CPT1A - carnitine palmitoyltransferase 1a (liver), GPT - glutamic-pyruvate transaminase (alanine aminot…
GO:0046395	carboxylic acid catabolic process	3.37e-05	0.00648	3.64	14462	234	238	14	[AMACR - alpha-methylacyl-coa racemase, PIPOX - pipecolic acid oxidase, HYKK - hydroxylysine kinase, CYP4F2 - cytochrome p450, family 4, subfamily f, polypeptide 2, AGXT2 - alanine--glyoxylate aminotransferase 2, ACOX1 - acyl-coa oxidase 1, palmitoyl, PRODH2 - proline dehydrogenase (oxidase) 2, CPT1A - carnitine palmitoyltransferase 1a (liver), GPT - glutamic-pyruvate transaminase (alanine aminot…
GO:0032787	monocarboxylic acid metabolic process	3.85e-05	0.00731	2.77	14462	438	238	20	[ABCC2 - atp-binding cassette, sub-family c (cftr/mrp), member 2, AMACR - alpha-methylacyl-coa racemase, ALDOB - aldolase b, fructose-bisphosphate, GLYAT - glycine-n-acyltransferase, AGXT2 - alanine--glyoxylate aminotransferase 2, CYP4F2 - cytochrome p450, family 4, subfamily f, polypeptide 2, CYP27A1 - cytochrome p450, family 27, subfamily a, polypeptide 1, ACOX1 - acyl-coa oxidase 1, palmitoyl,…
GO:0006524	alanine catabolic process	4.3e-05	0.00805	36.46	14462	5	238	3	[AGXT2 - alanine--glyoxylate aminotransferase 2, DAO - d-amino-acid oxidase, GPT - glutamic-pyruvate transaminase (alanine aminotransferase)]
GO:0006522	alanine metabolic process	4.3e-05	0.00795	36.46	14462	5	238	3	[DAO - d-amino-acid oxidase, AGXT2 - alanine--glyoxylate aminotransferase 2, GPT - glutamic-pyruvate transaminase (alanine aminotransferase)]
GO:1990962	drug transport across blood-brain barrier	4.3e-05	0.00785	36.46	14462	5	238	3	[ABCC2 - atp-binding cassette, sub-family c (cftr/mrp), member 2, ABCB1 - atp-binding cassette, sub-family b (mdr/tap), member 1, ABCG2 - atp-binding cassette, sub-family g (white), member 2]
GO:0009078	pyruvate family amino acid metabolic process	4.3e-05	0.00776	36.46	14462	5	238	3	[AGXT2 - alanine--glyoxylate aminotransferase 2, DAO - d-amino-acid oxidase, GPT - glutamic-pyruvate transaminase (alanine aminotransferase)]
GO:0009080	pyruvate family amino acid catabolic process	4.3e-05	0.00766	36.46	14462	5	238	3	[AGXT2 - alanine--glyoxylate aminotransferase 2, DAO - d-amino-acid oxidase, GPT - glutamic-pyruvate transaminase (alanine aminotransferase)]
GO:0032530	regulation of microvillus organization	4.55e-05	0.00802	18.7	14462	13	238	4	[USH1C - usher syndrome 1c (autosomal recessive, severe), CDHR2 - cadherin-related family member 2, VIL1 - villin 1, CDHR5 - cadherin-related family member 5]
GO:0032892	positive regulation of organic acid transport	4.7e-05	0.00818	12.15	14462	25	238	5	[ACE2 - angiotensin i converting enzyme 2, CYP4F2 - cytochrome p450, family 4, subfamily f, polypeptide 2, AVP - arginine vasopressin, OXT - oxytocin/neurophysin i prepropeptide, SLC38A3 - solute carrier family 38, member 3]
GO:0006081	cellular aldehyde metabolic process	5.5e-05	0.00947	7.09	14462	60	238	7	[AKR7A2 - aldo-keto reductase family 7, member a2 (aflatoxin aldehyde reductase), GLYCTK - glycerate kinase, ALDOB - aldolase b, fructose-bisphosphate, AGXT2 - alanine--glyoxylate aminotransferase 2, PRODH2 - proline dehydrogenase (oxidase) 2, AKR7A3 - aldo-keto reductase family 7, member a3 (aflatoxin aldehyde reductase), KHK - ketohexokinase (fructokinase)]
GO:0006629	lipid metabolic process	5.63e-05	0.00958	2.07	14462	971	238	33	[LRP2 - low density lipoprotein receptor-related protein 2, TM6SF2 - transmembrane 6 superfamily member 2, LPGAT1 - lysophosphatidylglycerol acyltransferase 1, ALPI - alkaline phosphatase, intestinal, HNF4A - hepatocyte nuclear factor 4, alpha, ETNPPL - ethanolamine-phosphate phospho-lyase, MOGAT3 - monoacylglycerol o-acyltransferase 3, NR0B2 - nuclear receptor subfamily 0, group b, member 2, ECH…
GO:0120009	intermembrane lipid transfer	5.96e-05	0.01	8.68	14462	42	238	6	[MTTP - microsomal triglyceride transfer protein, APOA1 - apolipoprotein a-i, APOA2 - apolipoprotein a-ii, APOA4 - apolipoprotein a-iv, APOB - apolipoprotein b, GLTPD2 - glycolipid transfer protein domain containing 2]
GO:0034308	primary alcohol metabolic process	6.81e-05	0.0113	6.86	14462	62	238	7	[AKR7A2 - aldo-keto reductase family 7, member a2 (aflatoxin aldehyde reductase), PECR - peroxisomal trans-2-enoyl-coa reductase, DHRS3 - dehydrogenase/reductase (sdr family) member 3, GPD1 - glycerol-3-phosphate dehydrogenase 1 (soluble), RBP4 - retinol binding protein 4, plasma, RDH5 - retinol dehydrogenase 5 (11-cis/9-cis), GDPD3 - glycerophosphodiester phosphodiesterase domain containing 3]
GO:0019319	hexose biosynthetic process	6.83e-05	0.0112	8.48	14462	43	238	6	[ALDOB - aldolase b, fructose-bisphosphate, FBP1 - fructose-1,6-bisphosphatase 1, GPD1 - glycerol-3-phosphate dehydrogenase 1 (soluble), ENO3 - enolase 3 (beta, muscle), RBP4 - retinol binding protein 4, plasma, SORD - sorbitol dehydrogenase]
GO:0065005	protein-lipid complex assembly	6.95e-05	0.0113	11.25	14462	27	238	5	[MTTP - microsomal triglyceride transfer protein, APOA1 - apolipoprotein a-i, APOA2 - apolipoprotein a-ii, APOA4 - apolipoprotein a-iv, APOB - apolipoprotein b]
GO:0072337	modified amino acid transport	6.95e-05	0.0112	11.25	14462	27	238	5	[LRP2 - low density lipoprotein receptor-related protein 2, SLC7A9 - solute carrier family 7 (amino acid transporter light chain, bo,+ system), member 9, SLC3A1 - solute carrier family 3 (amino acid transporter heavy chain), member 1, SLC25A20 - solute carrier family 25 (carnitine/acylcarnitine translocase), member 20, PDZK1 - pdz domain containing 1]
GO:0048878	chemical homeostasis	6.97e-05	0.0111	2.17	14462	812	238	29	[ABCC2 - atp-binding cassette, sub-family c (cftr/mrp), member 2, TM6SF2 - transmembrane 6 superfamily member 2, TRPM8 - transient receptor potential cation channel, subfamily m, member 8, AVP - arginine vasopressin, CCL15 - chemokine (c-c motif) ligand 15, HNF4A - hepatocyte nuclear factor 4, alpha, SYPL2 - synaptophysin-like 2, APOA1 - apolipoprotein a-i, APOA2 - apolipoprotein a-ii, APOA4 - ap…
GO:0035655	interleukin-18-mediated signaling pathway	8.49e-05	0.0134	30.38	14462	6	238	3	[IL18BP - interleukin 18 binding protein, IL18R1 - interleukin 18 receptor 1, IL18 - interleukin 18 (interferon-gamma-inducing factor)]
GO:0022600	digestive system process	8.88e-05	0.0138	8.1	14462	45	238	6	[MUC13 - mucin 13, cell surface associated, GCNT3 - glucosaminyl (n-acetyl) transferase 3, mucin type, SLC2A5 - solute carrier family 2 (facilitated glucose/fructose transporter), member 5, VIL1 - villin 1, RBP4 - retinol binding protein 4, plasma, AQP1 - aquaporin 1 (colton blood group)]
GO:0019320	hexose catabolic process	8.88e-05	0.0137	8.1	14462	45	238	6	[GLYCTK - glycerate kinase, PKLR - pyruvate kinase, liver and rbc, ALDOB - aldolase b, fructose-bisphosphate, FUT6 - fucosyltransferase 6 (alpha (1,3) fucosyltransferase), ENO3 - enolase 3 (beta, muscle), KHK - ketohexokinase (fructokinase)]
GO:1905039	carboxylic acid transmembrane transport	8.96e-05	0.0137	4.93	14462	111	238	9	[ABCB1 - atp-binding cassette, sub-family b (mdr/tap), member 1, LRP2 - low density lipoprotein receptor-related protein 2, SLC7A9 - solute carrier family 7 (amino acid transporter light chain, bo,+ system), member 9, SLC3A1 - solute carrier family 3 (amino acid transporter heavy chain), member 1, SLC47A1 - solute carrier family 47 (multidrug and toxin extrusion), member 1, SLC5A8 - solute carrie…
GO:0046889	positive regulation of lipid biosynthetic process	9.25e-05	0.014	6.54	14462	65	238	7	[RGN - regucalcin, MLXIPL - mlx interacting protein-like, ENPP7 - ectonucleotide pyrophosphatase/phosphodiesterase 7, AVP - arginine vasopressin, APOA1 - apolipoprotein a-i, LPGAT1 - lysophosphatidylglycerol acyltransferase 1, APOA4 - apolipoprotein a-iv]
GO:0055085	transmembrane transport	9.43e-05	0.0141	2.04	14462	954	238	32	[ABCC2 - atp-binding cassette, sub-family c (cftr/mrp), member 2, LRP2 - low density lipoprotein receptor-related protein 2, SLC7A9 - solute carrier family 7 (amino acid transporter light chain, bo,+ system), member 9, TRPM8 - transient receptor potential cation channel, subfamily m, member 8, KCNK5 - potassium channel, subfamily k, member 5, SLC25A20 - solute carrier family 25 (carnitine/acylcar…
GO:1903825	organic acid transmembrane transport	9.6e-05	0.0142	4.88	14462	112	238	9	[ABCB1 - atp-binding cassette, sub-family b (mdr/tap), member 1, LRP2 - low density lipoprotein receptor-related protein 2, SLC7A9 - solute carrier family 7 (amino acid transporter light chain, bo,+ system), member 9, SLC3A1 - solute carrier family 3 (amino acid transporter heavy chain), member 1, SLC47A1 - solute carrier family 47 (multidrug and toxin extrusion), member 1, SLC5A8 - solute carrie…
GO:0062013	positive regulation of small molecule metabolic process	9.6e-05	0.0141	4.88	14462	112	238	9	[RGN - regucalcin, MLXIPL - mlx interacting protein-like, GPD1 - glycerol-3-phosphate dehydrogenase 1 (soluble), AVP - arginine vasopressin, APOA1 - apolipoprotein a-i, LPGAT1 - lysophosphatidylglycerol acyltransferase 1, APOA4 - apolipoprotein a-iv, GPT - glutamic-pyruvate transaminase (alanine aminotransferase), CPT1A - carnitine palmitoyltransferase 1a (liver)]
GO:0042493	response to drug	0.000104	0.0151	2.38	14462	586	238	23	[ADIRF - adipogenesis regulatory factor, ABCC2 - atp-binding cassette, sub-family c (cftr/mrp), member 2, MYB - v-myb avian myeloblastosis viral oncogene homolog, FBP1 - fructose-1,6-bisphosphatase 1, AVP - arginine vasopressin, CPT1A - carnitine palmitoyltransferase 1a (liver), SORD - sorbitol dehydrogenase, AQP1 - aquaporin 1 (colton blood group), EMX1 - empty spiracles homeobox 1, PKLR - pyruv…
GO:0098656	anion transmembrane transport	0.000115	0.0165	3.43	14462	230	238	13	[LRP2 - low density lipoprotein receptor-related protein 2, SLC7A9 - solute carrier family 7 (amino acid transporter light chain, bo,+ system), member 9, SLC5A8 - solute carrier family 5 (sodium/monocarboxylate cotransporter), member 8, SLC25A20 - solute carrier family 25 (carnitine/acylcarnitine translocase), member 20, CPT1A - carnitine palmitoyltransferase 1a (liver), SLC38A3 - solute carrier …
GO:0051346	negative regulation of hydrolase activity	0.000121	0.0173	2.94	14462	331	238	16	[RGN - regucalcin, GCHFR - gtp cyclohydrolase i feedback regulator, SERPINA1 - serpin peptidase inhibitor, clade a (alpha-1 antiproteinase, antitrypsin), member 1, CAMSAP3 - calmodulin regulated spectrin-associated protein family, member 3, VTN - vitronectin, AVP - arginine vasopressin, AQP1 - aquaporin 1 (colton blood group), SPP2 - secreted phosphoprotein 2, 24kda, PPP1R14D - protein phosphatas…
GO:0032890	regulation of organic acid transport	0.000128	0.0181	7.6	14462	48	238	6	[ABCC2 - atp-binding cassette, sub-family c (cftr/mrp), member 2, ACE2 - angiotensin i converting enzyme 2, CYP4F2 - cytochrome p450, family 4, subfamily f, polypeptide 2, AVP - arginine vasopressin, OXT - oxytocin/neurophysin i prepropeptide, SLC38A3 - solute carrier family 38, member 3]
GO:0008202	steroid metabolic process	0.000132	0.0184	3.61	14462	202	238	12	[AMACR - alpha-methylacyl-coa racemase, NR0B2 - nuclear receptor subfamily 0, group b, member 2, LRP2 - low density lipoprotein receptor-related protein 2, CYP27A1 - cytochrome p450, family 27, subfamily a, polypeptide 1, APOA1 - apolipoprotein a-i, APOA2 - apolipoprotein a-ii, APOA4 - apolipoprotein a-iv, CYP8B1 - cytochrome p450, family 8, subfamily b, polypeptide 1, APOB - apolipoprotein b, UG…
GO:0071702	organic substance transport	0.000144	0.0199	1.69	14462	1763	238	49	[ABCC2 - atp-binding cassette, sub-family c (cftr/mrp), member 2, ACE2 - angiotensin i converting enzyme 2, LRP2 - low density lipoprotein receptor-related protein 2, SLC7A9 - solute carrier family 7 (amino acid transporter light chain, bo,+ system), member 9, PIPOX - pipecolic acid oxidase, CEACAM1 - carcinoembryonic antigen-related cell adhesion molecule 1 (biliary glycoprotein), SLC25A20 - sol…
GO:0071716	leukotriene transport	0.000147	0.0201	26.04	14462	7	238	3	[ABCC2 - atp-binding cassette, sub-family c (cftr/mrp), member 2, ABCC6 - atp-binding cassette, sub-family c (cftr/mrp), member 6, ABCC11 - atp-binding cassette, sub-family c (cftr/mrp), member 11]
GO:0042445	hormone metabolic process	0.00016	0.0217	4.13	14462	147	238	10	[ACE2 - angiotensin i converting enzyme 2, DHRS3 - dehydrogenase/reductase (sdr family) member 3, CYP27A1 - cytochrome p450, family 27, subfamily a, polypeptide 1, RBP4 - retinol binding protein 4, plasma, APOA1 - apolipoprotein a-i, SLC44A4 - solute carrier family 44, member 4, DIO1 - deiodinase, iodothyronine, type i, UGT1A1 - udp glucuronosyltransferase 1 family, polypeptide a1, RDH5 - retinol…
GO:0006641	triglyceride metabolic process	0.000162	0.0218	7.29	14462	50	238	6	[MOGAT3 - monoacylglycerol o-acyltransferase 3, MTTP - microsomal triglyceride transfer protein, APOA2 - apolipoprotein a-ii, LPGAT1 - lysophosphatidylglycerol acyltransferase 1, CPT1A - carnitine palmitoyltransferase 1a (liver), APOB - apolipoprotein b]
GO:0042157	lipoprotein metabolic process	0.000162	0.0216	9.49	14462	32	238	5	[MTTP - microsomal triglyceride transfer protein, APOA1 - apolipoprotein a-i, APOA2 - apolipoprotein a-ii, APOA4 - apolipoprotein a-iv, APOB - apolipoprotein b]
GO:0043270	positive regulation of ion transport	0.000165	0.0219	3.52	14462	207	238	12	[GAL - galanin/gmap prepropeptide, RGN - regucalcin, ABCB1 - atp-binding cassette, sub-family b (mdr/tap), member 1, ACE2 - angiotensin i converting enzyme 2, CYP4F2 - cytochrome p450, family 4, subfamily f, polypeptide 2, PKP2 - plakophilin 2, AVP - arginine vasopressin, APOA1 - apolipoprotein a-i, PDZK1 - pdz domain containing 1, OXT - oxytocin/neurophysin i prepropeptide, SLC38A3 - solute carr…
GO:0009743	response to carbohydrate	0.000185	0.0242	4.48	14462	122	238	9	[HNF4A - hepatocyte nuclear factor 4, alpha, PKLR - pyruvate kinase, liver and rbc, NR0B2 - nuclear receptor subfamily 0, group b, member 2, SLC2A5 - solute carrier family 2 (facilitated glucose/fructose transporter), member 5, APOA2 - apolipoprotein a-ii, OXT - oxytocin/neurophysin i prepropeptide, APOB - apolipoprotein b, KRT18 - keratin 18, KHK - ketohexokinase (fructokinase)]
GO:0055081	anion homeostasis	0.000224	0.0291	6.88	14462	53	238	6	[ABCC2 - atp-binding cassette, sub-family c (cftr/mrp), member 2, HNF4A - hepatocyte nuclear factor 4, alpha, MLXIPL - mlx interacting protein-like, ENPP7 - ectonucleotide pyrophosphatase/phosphodiesterase 7, APOA1 - apolipoprotein a-i, FGFR4 - fibroblast growth factor receptor 4]
GO:0016052	carbohydrate catabolic process	0.000226	0.0291	4.91	14462	99	238	8	[GLYCTK - glycerate kinase, PKLR - pyruvate kinase, liver and rbc, ALDOB - aldolase b, fructose-bisphosphate, FUT6 - fucosyltransferase 6 (alpha (1,3) fucosyltransferase), ENO3 - enolase 3 (beta, muscle), XYLB - xylulokinase homolog (h. influenzae), SORD - sorbitol dehydrogenase, KHK - ketohexokinase (fructokinase)]
GO:0033344	cholesterol efflux	0.000228	0.0291	12.79	14462	19	238	4	[APOA1 - apolipoprotein a-i, APOA2 - apolipoprotein a-ii, APOA4 - apolipoprotein a-iv, APOB - apolipoprotein b]
GO:0034384	high-density lipoprotein particle clearance	0.000232	0.0293	22.79	14462	8	238	3	[AMN - amnion associated transmembrane protein, APOA1 - apolipoprotein a-i, APOA2 - apolipoprotein a-ii]
GO:0019218	regulation of steroid metabolic process	0.000242	0.0304	4.86	14462	100	238	8	[GAL - galanin/gmap prepropeptide, APOA1 - apolipoprotein a-i, APOA2 - apolipoprotein a-ii, APOA4 - apolipoprotein a-iv, APOB - apolipoprotein b, AGT - angiotensinogen (serpin peptidase inhibitor, clade a, member 8), FGFR4 - fibroblast growth factor receptor 4, UGT1A1 - udp glucuronosyltransferase 1 family, polypeptide a1]
GO:0044255	cellular lipid metabolic process	0.000247	0.0307	2.08	14462	788	238	27	[LRP2 - low density lipoprotein receptor-related protein 2, LPGAT1 - lysophosphatidylglycerol acyltransferase 1, ALPI - alkaline phosphatase, intestinal, ETNPPL - ethanolamine-phosphate phospho-lyase, MOGAT3 - monoacylglycerol o-acyltransferase 3, ECHDC3 - enoyl coa hydratase domain containing 3, PECR - peroxisomal trans-2-enoyl-coa reductase, DHRS3 - dehydrogenase/reductase (sdr family) member 3…
GO:0006855	drug transmembrane transport	0.000249	0.0308	5.6	14462	76	238	7	[ABCC2 - atp-binding cassette, sub-family c (cftr/mrp), member 2, LRP2 - low density lipoprotein receptor-related protein 2, SLC47A1 - solute carrier family 47 (multidrug and toxin extrusion), member 1, ABCC6 - atp-binding cassette, sub-family c (cftr/mrp), member 6, PDZK1 - pdz domain containing 1, AQP1 - aquaporin 1 (colton blood group), SLC38A3 - solute carrier family 38, member 3]
GO:0062012	regulation of small molecule metabolic process	0.000257	0.0314	2.65	14462	390	238	17	[RGN - regucalcin, PDZD3 - pdz domain containing 3, CEACAM1 - carcinoembryonic antigen-related cell adhesion molecule 1 (biliary glycoprotein), FBP1 - fructose-1,6-bisphosphatase 1, AVP - arginine vasopressin, FAM132A - family with sequence similarity 132, member a, CPT1A - carnitine palmitoyltransferase 1a (liver), GPT - glutamic-pyruvate transaminase (alanine aminotransferase), MST1 - macrophag…
GO:0002125	maternal aggressive behavior	0.00027	0.0327	60.76	14462	2	238	2	[AVP - arginine vasopressin, OXT - oxytocin/neurophysin i prepropeptide]
GO:0090675	intermicrovillar adhesion	0.00027	0.0325	60.76	14462	2	238	2	[CDHR2 - cadherin-related family member 2, CDHR5 - cadherin-related family member 5]
GO:1904106	protein localization to microvillus	0.00027	0.0322	60.76	14462	2	238	2	[USH1C - usher syndrome 1c (autosomal recessive, severe), ANKS4B - ankyrin repeat and sterile alpha motif domain containing 4b]
GO:0045940	positive regulation of steroid metabolic process	0.000282	0.0334	12.15	14462	20	238	4	[APOA1 - apolipoprotein a-i, APOA2 - apolipoprotein a-ii, APOA4 - apolipoprotein a-iv, AGT - angiotensinogen (serpin peptidase inhibitor, clade a, member 8)]
GO:0055114	oxidation-reduction process	0.000286	0.0336	2.72	14462	357	238	16	[GYG2 - glycogenin 2, AMACR - alpha-methylacyl-coa racemase, ALDOB - aldolase b, fructose-bisphosphate, AOX1 - aldehyde oxidase 1, NQO2 - nad(p)h dehydrogenase, quinone 2, ACOX1 - acyl-coa oxidase 1, palmitoyl, CPT1A - carnitine palmitoyltransferase 1a (liver), AKR7A3 - aldo-keto reductase family 7, member a3 (aflatoxin aldehyde reductase), AKR7A2 - aldo-keto reductase family 7, member a2 (aflato…
GO:0032355	response to estradiol	0.000297	0.0346	4.72	14462	103	238	8	[ABCC2 - atp-binding cassette, sub-family c (cftr/mrp), member 2, OGG1 - 8-oxoguanine dna glycosylase, GJB2 - gap junction protein, beta 2, 26kda, TFPI - tissue factor pathway inhibitor (lipoprotein-associated coagulation inhibitor), OXT - oxytocin/neurophysin i prepropeptide, APOB - apolipoprotein b, IHH - indian hedgehog, UGT1A1 - udp glucuronosyltransferase 1 family, polypeptide a1]
GO:0051180	vitamin transport	0.000328	0.038	8.21	14462	37	238	5	[LRP2 - low density lipoprotein receptor-related protein 2, SLC2A14 - solute carrier family 2 (facilitated glucose transporter), member 14, ABCG2 - atp-binding cassette, sub-family g (white), member 2, AMN - amnion associated transmembrane protein, APOA1 - apolipoprotein a-i]
GO:0038183	bile acid signaling pathway	0.000344	0.0394	20.25	14462	9	238	3	[ABCC2 - atp-binding cassette, sub-family c (cftr/mrp), member 2, CYP8B1 - cytochrome p450, family 8, subfamily b, polypeptide 1, CIDEB - cell death-inducing dffa-like effector b]
GO:0033700	phospholipid efflux	0.000344	0.0391	20.25	14462	9	238	3	[APOA1 - apolipoprotein a-i, APOA2 - apolipoprotein a-ii, APOA4 - apolipoprotein a-iv]
GO:0009750	response to fructose	0.000344	0.0388	20.25	14462	9	238	3	[SLC2A5 - solute carrier family 2 (facilitated glucose/fructose transporter), member 5, KRT18 - keratin 18, KHK - ketohexokinase (fructokinase)]
GO:0016051	carbohydrate biosynthetic process	0.000384	0.0431	4.54	14462	107	238	8	[GYG2 - glycogenin 2, RGN - regucalcin, ALDOB - aldolase b, fructose-bisphosphate, FBP1 - fructose-1,6-bisphosphatase 1, GPD1 - glycerol-3-phosphate dehydrogenase 1 (soluble), ENO3 - enolase 3 (beta, muscle), RBP4 - retinol binding protein 4, plasma, SORD - sorbitol dehydrogenase]
GO:0072524	pyridine-containing compound metabolic process	0.000384	0.0428	4.54	14462	107	238	8	[ASPDH - aspartate dehydrogenase domain containing, PKLR - pyruvate kinase, liver and rbc, ALDOB - aldolase b, fructose-bisphosphate, SLC5A8 - solute carrier family 5 (sodium/monocarboxylate cotransporter), member 8, AOX1 - aldehyde oxidase 1, GPD1 - glycerol-3-phosphate dehydrogenase 1 (soluble), ENO3 - enolase 3 (beta, muscle), PNP - purine nucleoside phosphorylase]
GO:0046394	carboxylic acid biosynthetic process	0.000387	0.0428	2.88	14462	295	238	14	[AMACR - alpha-methylacyl-coa racemase, RGN - regucalcin, ALDOB - aldolase b, fructose-bisphosphate, AGXT2 - alanine--glyoxylate aminotransferase 2, CYP27A1 - cytochrome p450, family 27, subfamily a, polypeptide 1, GPT - glutamic-pyruvate transaminase (alanine aminotransferase), PKLR - pyruvate kinase, liver and rbc, CSPG5 - chondroitin sulfate proteoglycan 5 (neuroglycan c), NAGS - n-acetylgluta…
GO:0016053	organic acid biosynthetic process	0.000401	0.044	2.87	14462	296	238	14	[AMACR - alpha-methylacyl-coa racemase, RGN - regucalcin, ALDOB - aldolase b, fructose-bisphosphate, AGXT2 - alanine--glyoxylate aminotransferase 2, CYP27A1 - cytochrome p450, family 27, subfamily a, polypeptide 1, GPT - glutamic-pyruvate transaminase (alanine aminotransferase), PKLR - pyruvate kinase, liver and rbc, CSPG5 - chondroitin sulfate proteoglycan 5 (neuroglycan c), NAGS - n-acetylgluta…
GO:0046890	regulation of lipid biosynthetic process	0.000406	0.0443	3.68	14462	165	238	10	[RGN - regucalcin, MLXIPL - mlx interacting protein-like, CEACAM1 - carcinoembryonic antigen-related cell adhesion molecule 1 (biliary glycoprotein), ENPP7 - ectonucleotide pyrophosphatase/phosphodiesterase 7, AVP - arginine vasopressin, APOA1 - apolipoprotein a-i, LPGAT1 - lysophosphatidylglycerol acyltransferase 1, APOA4 - apolipoprotein a-iv, APOB - apolipoprotein b, FGFR4 - fibroblast growth …
GO:1901571	fatty acid derivative transport	0.000414	0.0448	11.05	14462	22	238	4	[PLA2G12B - phospholipase a2, group xiib, ABCC2 - atp-binding cassette, sub-family c (cftr/mrp), member 2, ABCC6 - atp-binding cassette, sub-family c (cftr/mrp), member 6, ABCC11 - atp-binding cassette, sub-family c (cftr/mrp), member 11]
GO:0070633	transepithelial transport	0.000414	0.0445	11.05	14462	22	238	4	[ABCC2 - atp-binding cassette, sub-family c (cftr/mrp), member 2, ABCB1 - atp-binding cassette, sub-family b (mdr/tap), member 1, ABCG2 - atp-binding cassette, sub-family g (white), member 2, AQP1 - aquaporin 1 (colton blood group)]
GO:0015721	bile acid and bile salt transport	0.000414	0.0441	11.05	14462	22	238	4	[ABCC2 - atp-binding cassette, sub-family c (cftr/mrp), member 2, NR0B2 - nuclear receptor subfamily 0, group b, member 2, CEACAM1 - carcinoembryonic antigen-related cell adhesion molecule 1 (biliary glycoprotein), ABCC11 - atp-binding cassette, sub-family c (cftr/mrp), member 11]
GO:0071715	icosanoid transport	0.000414	0.0438	11.05	14462	22	238	4	[PLA2G12B - phospholipase a2, group xiib, ABCC2 - atp-binding cassette, sub-family c (cftr/mrp), member 2, ABCC6 - atp-binding cassette, sub-family c (cftr/mrp), member 6, ABCC11 - atp-binding cassette, sub-family c (cftr/mrp), member 11]
GO:0003014	renal system process	0.00043	0.0451	5.12	14462	83	238	7	[CYP4F2 - cytochrome p450, family 4, subfamily f, polypeptide 2, AVP - arginine vasopressin, HNF1A - hnf1 homeobox a, OXT - oxytocin/neurophysin i prepropeptide, AGT - angiotensinogen (serpin peptidase inhibitor, clade a, member 8), AQP1 - aquaporin 1 (colton blood group), WNK4 - wnk lysine deficient protein kinase 4]
GO:0072329	monocarboxylic acid catabolic process	0.000436	0.0454	4.46	14462	109	238	8	[AMACR - alpha-methylacyl-coa racemase, PECR - peroxisomal trans-2-enoyl-coa reductase, AGXT2 - alanine--glyoxylate aminotransferase 2, CYP4F2 - cytochrome p450, family 4, subfamily f, polypeptide 2, XYLB - xylulokinase homolog (h. influenzae), ACOX1 - acyl-coa oxidase 1, palmitoyl, CPT1A - carnitine palmitoyltransferase 1a (liver), SORD - sorbitol dehydrogenase]
GO:1901605	alpha-amino acid metabolic process	0.000444	0.0459	3.38	14462	198	238	11	[HNF4A - hepatocyte nuclear factor 4, alpha, HPD - 4-hydroxyphenylpyruvate dioxygenase, PIPOX - pipecolic acid oxidase, NAGS - n-acetylglutamate synthase, HYKK - hydroxylysine kinase, GLYAT - glycine-n-acyltransferase, AGXT2 - alanine--glyoxylate aminotransferase 2, DAO - d-amino-acid oxidase, AGMAT - agmatine ureohydrolase (agmatinase), PRODH2 - proline dehydrogenase (oxidase) 2, GPT - glutamic-…
GO:0046434	organophosphate catabolic process	0.000447	0.046	3.64	14462	167	238	10	[PKLR - pyruvate kinase, liver and rbc, ALDOB - aldolase b, fructose-bisphosphate, OGG1 - 8-oxoguanine dna glycosylase, ENTPD2 - ectonucleoside triphosphate diphosphohydrolase 2, GPD1 - glycerol-3-phosphate dehydrogenase 1 (soluble), ENPP7 - ectonucleotide pyrophosphatase/phosphodiesterase 7, ENO3 - enolase 3 (beta, muscle), APOA2 - apolipoprotein a-ii, PNP - purine nucleoside phosphorylase, GDPD…
GO:0006094	gluconeogenesis	0.000476	0.0486	7.6	14462	40	238	5	[ALDOB - aldolase b, fructose-bisphosphate, FBP1 - fructose-1,6-bisphosphatase 1, GPD1 - glycerol-3-phosphate dehydrogenase 1 (soluble), ENO3 - enolase 3 (beta, muscle), RBP4 - retinol binding protein 4, plasma]
GO:0051954	positive regulation of amine transport	0.000495	0.0502	10.57	14462	23	238	4	[ACE2 - angiotensin i converting enzyme 2, AVP - arginine vasopressin, OXT - oxytocin/neurophysin i prepropeptide, SLC38A3 - solute carrier family 38, member 3]
GO:0016042	lipid catabolic process	0.000527	0.0531	3.1	14462	235	238	12	[PLA2G12B - phospholipase a2, group xiib, AMACR - alpha-methylacyl-coa racemase, PECR - peroxisomal trans-2-enoyl-coa reductase, CYP4F2 - cytochrome p450, family 4, subfamily f, polypeptide 2, CYP27A1 - cytochrome p450, family 27, subfamily a, polypeptide 1, ENPP7 - ectonucleotide pyrophosphatase/phosphodiesterase 7, ACOX1 - acyl-coa oxidase 1, palmitoyl, APOA2 - apolipoprotein a-ii, CPT1A - carn…
GO:1901575	organic substance catabolic process	0.000569	0.0569	1.69	14462	1477	238	41	[GLYCTK - glycerate kinase, ALDOB - aldolase b, fructose-bisphosphate, HYKK - hydroxylysine kinase, PIPOX - pipecolic acid oxidase, CEACAM1 - carcinoembryonic antigen-related cell adhesion molecule 1 (biliary glycoprotein), GPT - glutamic-pyruvate transaminase (alanine aminotransferase), SORD - sorbitol dehydrogenase, KHK - ketohexokinase (fructokinase), CSPG5 - chondroitin sulfate proteoglycan 5…
GO:0031100	animal organ regeneration	0.000579	0.0575	5.79	14462	63	238	6	[RGN - regucalcin, NR0B2 - nuclear receptor subfamily 0, group b, member 2, APOA1 - apolipoprotein a-i, CPT1A - carnitine palmitoyltransferase 1a (liver), UGT1A1 - udp glucuronosyltransferase 1 family, polypeptide a1, IHH - indian hedgehog]
GO:0042592	homeostatic process	0.000608	0.0601	1.79	14462	1151	238	34	[ABCC2 - atp-binding cassette, sub-family c (cftr/mrp), member 2, MUC13 - mucin 13, cell surface associated, TM6SF2 - transmembrane 6 superfamily member 2, TRPM8 - transient receptor potential cation channel, subfamily m, member 8, AVP - arginine vasopressin, CCL15 - chemokine (c-c motif) ligand 15, AZGP1 - alpha-2-glycoprotein 1, zinc-binding, HNF4A - hepatocyte nuclear factor 4, alpha, SYPL2 - …
GO:0015914	phospholipid transport	0.00063	0.0618	5.7	14462	64	238	6	[ABCB1 - atp-binding cassette, sub-family b (mdr/tap), member 1, MTTP - microsomal triglyceride transfer protein, APOA1 - apolipoprotein a-i, APOA2 - apolipoprotein a-ii, APOA4 - apolipoprotein a-iv, GLTPD2 - glycolipid transfer protein domain containing 2]
GO:0006833	water transport	0.000659	0.0642	16.57	14462	11	238	3	[PDZD3 - pdz domain containing 3, AVP - arginine vasopressin, AQP1 - aquaporin 1 (colton blood group)]
GO:0035813	regulation of renal sodium excretion	0.000659	0.0637	16.57	14462	11	238	3	[AVP - arginine vasopressin, OXT - oxytocin/neurophysin i prepropeptide, AGT - angiotensinogen (serpin peptidase inhibitor, clade a, member 8)]
GO:0034380	high-density lipoprotein particle assembly	0.000659	0.0633	16.57	14462	11	238	3	[APOA1 - apolipoprotein a-i, APOA2 - apolipoprotein a-ii, APOA4 - apolipoprotein a-iv]
GO:0072348	sulfur compound transport	0.000669	0.0639	7.07	14462	43	238	5	[ABCG2 - atp-binding cassette, sub-family g (white), member 2, SLC7A9 - solute carrier family 7 (amino acid transporter light chain, bo,+ system), member 9, SLC3A1 - solute carrier family 3 (amino acid transporter heavy chain), member 1, SLC13A1 - solute carrier family 13 (sodium/sulfate symporter), member 1, SLC44A4 - solute carrier family 44, member 4]
GO:0050994	regulation of lipid catabolic process	0.000669	0.0635	7.07	14462	43	238	5	[ENPP7 - ectonucleotide pyrophosphatase/phosphodiesterase 7, APOA1 - apolipoprotein a-i, APOA2 - apolipoprotein a-ii, APOA4 - apolipoprotein a-iv, CPT1A - carnitine palmitoyltransferase 1a (liver)]
GO:0008643	carbohydrate transport	0.000685	0.0646	5.61	14462	65	238	6	[SLC2A5 - solute carrier family 2 (facilitated glucose/fructose transporter), member 5, SLC2A14 - solute carrier family 2 (facilitated glucose transporter), member 14, SLC5A9 - solute carrier family 5 (sodium/sugar cotransporter), member 9, VIL1 - villin 1, HNF1A - hnf1 homeobox a, AQP1 - aquaporin 1 (colton blood group)]
GO:0019674	NAD metabolic process	0.000685	0.0642	5.61	14462	65	238	6	[ASPDH - aspartate dehydrogenase domain containing, PKLR - pyruvate kinase, liver and rbc, ALDOB - aldolase b, fructose-bisphosphate, SLC5A8 - solute carrier family 5 (sodium/monocarboxylate cotransporter), member 8, GPD1 - glycerol-3-phosphate dehydrogenase 1 (soluble), ENO3 - enolase 3 (beta, muscle)]
GO:0015695	organic cation transport	0.000689	0.0642	9.72	14462	25	238	4	[SLC47A1 - solute carrier family 47 (multidrug and toxin extrusion), member 1, SLC25A20 - solute carrier family 25 (carnitine/acylcarnitine translocase), member 20, PDZK1 - pdz domain containing 1, SLC44A4 - solute carrier family 44, member 4]
GO:0032374	regulation of cholesterol transport	0.000745	0.0689	6.91	14462	44	238	5	[ENPP7 - ectonucleotide pyrophosphatase/phosphodiesterase 7, APOA1 - apolipoprotein a-i, APOA2 - apolipoprotein a-ii, CYP8B1 - cytochrome p450, family 8, subfamily b, polypeptide 1, APOA4 - apolipoprotein a-iv]
GO:0032371	regulation of sterol transport	0.000745	0.0685	6.91	14462	44	238	5	[ENPP7 - ectonucleotide pyrophosphatase/phosphodiesterase 7, APOA1 - apolipoprotein a-i, APOA2 - apolipoprotein a-ii, CYP8B1 - cytochrome p450, family 8, subfamily b, polypeptide 1, APOA4 - apolipoprotein a-iv]
GO:0006520	cellular amino acid metabolic process	0.000764	0.0698	2.82	14462	280	238	13	[PIPOX - pipecolic acid oxidase, HYKK - hydroxylysine kinase, GLYAT - glycine-n-acyltransferase, AGXT2 - alanine--glyoxylate aminotransferase 2, AGMAT - agmatine ureohydrolase (agmatinase), PRODH2 - proline dehydrogenase (oxidase) 2, GPT - glutamic-pyruvate transaminase (alanine aminotransferase), DIO1 - deiodinase, iodothyronine, type i, HNF4A - hepatocyte nuclear factor 4, alpha, HPD - 4-hydrox…
GO:0002697	regulation of immune effector process	0.000764	0.0694	2.82	14462	280	238	13	[MYB - v-myb avian myeloblastosis viral oncogene homolog, CEACAM1 - carcinoembryonic antigen-related cell adhesion molecule 1 (biliary glycoprotein), VTN - vitronectin, KLK7 - kallikrein-related peptidase 7, CPN2 - carboxypeptidase n, polypeptide 2, IL18R1 - interleukin 18 receptor 1, IL18 - interleukin 18 (interferon-gamma-inducing factor), AZGP1 - alpha-2-glycoprotein 1, zinc-binding, RBP4 - re…
GO:1901606	alpha-amino acid catabolic process	0.0008	0.0722	4.62	14462	92	238	7	[HPD - 4-hydroxyphenylpyruvate dioxygenase, PIPOX - pipecolic acid oxidase, HYKK - hydroxylysine kinase, AGXT2 - alanine--glyoxylate aminotransferase 2, DAO - d-amino-acid oxidase, PRODH2 - proline dehydrogenase (oxidase) 2, GPT - glutamic-pyruvate transaminase (alanine aminotransferase)]
GO:1903598	positive regulation of gap junction assembly	0.0008	0.0718	40.51	14462	3	238	2	[ACE2 - angiotensin i converting enzyme 2, AGT - angiotensinogen (serpin peptidase inhibitor, clade a, member 8)]
GO:0045797	positive regulation of intestinal cholesterol absorption	0.0008	0.0714	40.51	14462	3	238	2	[ENPP7 - ectonucleotide pyrophosphatase/phosphodiesterase 7, CYP8B1 - cytochrome p450, family 8, subfamily b, polypeptide 1]
GO:1904731	positive regulation of intestinal lipid absorption	0.0008	0.071	40.51	14462	3	238	2	[ENPP7 - ectonucleotide pyrophosphatase/phosphodiesterase 7, CYP8B1 - cytochrome p450, family 8, subfamily b, polypeptide 1]
GO:1904480	positive regulation of intestinal absorption	0.0008	0.0705	40.51	14462	3	238	2	[ENPP7 - ectonucleotide pyrophosphatase/phosphodiesterase 7, CYP8B1 - cytochrome p450, family 8, subfamily b, polypeptide 1]
GO:0010901	regulation of very-low-density lipoprotein particle remodeling	0.0008	0.0701	40.51	14462	3	238	2	[APOA1 - apolipoprotein a-i, APOA2 - apolipoprotein a-ii]
GO:0010903	negative regulation of very-low-density lipoprotein particle remodeling	0.0008	0.0697	40.51	14462	3	238	2	[APOA1 - apolipoprotein a-i, APOA2 - apolipoprotein a-ii]
GO:0046864	isoprenoid transport	0.0008	0.0693	40.51	14462	3	238	2	[ABCB1 - atp-binding cassette, sub-family b (mdr/tap), member 1, RBP4 - retinol binding protein 4, plasma]
GO:0046865	terpenoid transport	0.0008	0.0689	40.51	14462	3	238	2	[ABCB1 - atp-binding cassette, sub-family b (mdr/tap), member 1, RBP4 - retinol binding protein 4, plasma]
GO:0003008	system process	0.000803	0.0688	1.9	14462	895	238	28	[MUC13 - mucin 13, cell surface associated, SNTB1 - syntrophin, beta 1 (dystrophin-associated protein a1, 59kda, basic component 1), LRP2 - low density lipoprotein receptor-related protein 2, ACE2 - angiotensin i converting enzyme 2, TRPM8 - transient receptor potential cation channel, subfamily m, member 8, CEACAM1 - carcinoembryonic antigen-related cell adhesion molecule 1 (biliary glycoprotein…
GO:0051957	positive regulation of amino acid transport	0.000868	0.0738	15.19	14462	12	238	3	[ACE2 - angiotensin i converting enzyme 2, AVP - arginine vasopressin, SLC38A3 - solute carrier family 38, member 3]
GO:0010565	regulation of cellular ketone metabolic process	0.000887	0.075	3.62	14462	151	238	9	[RGN - regucalcin, MLXIPL - mlx interacting protein-like, CEACAM1 - carcinoembryonic antigen-related cell adhesion molecule 1 (biliary glycoprotein), AVP - arginine vasopressin, APOA1 - apolipoprotein a-i, LPGAT1 - lysophosphatidylglycerol acyltransferase 1, APOA4 - apolipoprotein a-iv, CPT1A - carnitine palmitoyltransferase 1a (liver), FGFR4 - fibroblast growth factor receptor 4]
GO:0019637	organophosphate metabolic process	0.000905	0.0761	1.94	14462	813	238	26	[GLYCTK - glycerate kinase, ALDOB - aldolase b, fructose-bisphosphate, PIPOX - pipecolic acid oxidase, FBP1 - fructose-1,6-bisphosphatase 1, LPGAT1 - lysophosphatidylglycerol acyltransferase 1, SORD - sorbitol dehydrogenase, KHK - ketohexokinase (fructokinase), ALPI - alkaline phosphatase, intestinal, ASPDH - aspartate dehydrogenase domain containing, ETNPPL - ethanolamine-phosphate phospho-lyase…
