# Supplementary material for: Injured Proximal Tubular Epithelial Cells Lose Hepatocyte Nuclear Factor 4α Expression Crucial for Brush Border Formation and Transport
Source: Am J Pathol. 2025 Feb 13;195(5):845–60. doi: 10.1016/j.ajpath.2025.01.011 (PMC12179525; doi:10.1016/j.ajpath.2025.01.011)
Supplement: Supplemental Table S4 [file mmc4.xlsx]

## Sheet: GO_CC_enrichment_all
Supplemental Table S4. Gene set enrichment analysis using Gene Ontology-Cellular Component in R. Molecular signatures derived from https://www.gsea-msigdb.org.
	ID	Description	GeneRatio	BgRatio	pvalue	p.adjust	qvalue	geneID	Count
GO:0005903	GO:0005903	brush border	13/223	97/16359	6.717e-10	1.86061e-07	1.64743e-07	CD36/ANKS4B/CDHR5/SLC28A1/MYO7B/SLC7A9/LRP2/SLC15A1/PDZD3/AMN/MTTP/CDHR2/VIL1	13
GO:0005902	GO:0005902	microvillus	11/223	88/16359	3.00933e-08	4.16793e-06	3.69039e-06	ANKS4B/IQGAP2/CDHR5/MYO7B/ENPP7/AMN/PTPRH/MTTP/CDHR2/CA9/VIL1	11
GO:0016324	GO:0016324	apical plasma membrane	20/223	345/16359	5.66934e-08	5.23469e-06	4.63493e-06	RHCG/CD36/ABCC2/MUC13/PAPPA2/CDHR5/SLC5A8/ACY3/SLC7A9/LRP2/SLC15A1/PDZD3/AMN/SLC38A3/SLC2A5/PTPRH/KCNE4/SLCO2B1/ABCC11/CDHR2	20
GO:0098862	GO:0098862	cluster of actin-based cell projections	13/223	150/16359	1.39738e-07	9.67685e-06	8.56814e-06	CD36/ANKS4B/CDHR5/SLC28A1/MYO7B/SLC7A9/LRP2/SLC15A1/PDZD3/AMN/MTTP/CDHR2/VIL1	13
GO:0045177	GO:0045177	apical part of cell	21/223	406/16359	1.79737e-07	9.95743e-06	8.81657e-06	RHCG/CD36/ABCC2/MUC13/PAPPA2/CDHR5/SLC5A8/ACY3/MYO7B/SLC7A9/LRP2/SLC15A1/PDZD3/AMN/SLC38A3/SLC2A5/PTPRH/KCNE4/SLCO2B1/ABCC11/CDHR2	21
GO:0072562	GO:0072562	blood microparticle	11/223	107/16359	2.32277e-07	1.07234e-05	9.49482e-06	FGA/ACTA1/CPN2/FGB/VTN/C1S/C8G/APOA4/ACTC1/APOA2/APOA1	11
GO:0031526	GO:0031526	brush border membrane	8/223	54/16359	6.38042e-07	2.52482e-05	2.23555e-05	CD36/CDHR5/SLC28A1/SLC7A9/LRP2/AMN/MTTP/CDHR2	8
GO:0031528	GO:0031528	microvillus membrane	6/223	28/16359	1.75872e-06	6.08956e-05	5.39186e-05	CDHR5/AMN/PTPRH/MTTP/CDHR2/CA9	6
GO:0098858	GO:0098858	actin-based cell projection	13/223	211/16359	6.65575e-06	0.000204849	0.000181379	ACTA1/ANKS4B/IQGAP2/CDHR5/MYO7B/ENPP7/AMN/ACTC1/PTPRH/MTTP/CDHR2/CA9/VIL1	13
GO:0042627	GO:0042627	chylomicron	4/223	13/16359	2.18214e-05	0.000604453	0.000535199	APOB/APOA4/APOA2/APOA1	4
GO:0062023	GO:0062023	collagen-containing extracellular matrix	16/223	380/16359	6.84044e-05	0.00172255	0.00152519	FGA/ENTPD2/FGB/VTN/ITIH5/SERPINA1/AZGP1/APOA4/BMP7/NID2/SPP2/SFRP2/NTNG2/ADAMTSL4/CILP/APOA1	16
GO:0034361	GO:0034361	very-low-density lipoprotein particle	4/223	19/16359	0.000110925	0.00236355	0.00209275	APOB/APOA4/APOA2/APOA1	4
GO:0034385	GO:0034385	triglyceride-rich plasma lipoprotein particle	4/223	19/16359	0.000110925	0.00236355	0.00209275	APOB/APOA4/APOA2/APOA1	4
GO:0005788	GO:0005788	endoplasmic reticulum lumen	13/223	294/16359	0.000205284	0.0040617	0.00359634	FGA/VGF/VTN/BMP4/SERPINA1/APOB/APOA4/SPP2/APOA2/RDH5/ADAMTSL4/MTTP/APOA1	13
GO:0034364	GO:0034364	high-density lipoprotein particle	4/223	25/16359	0.000339526	0.00626991	0.00555155	APOB/APOA4/APOA2/APOA1	4
GO:0009897	GO:0009897	external side of plasma membrane	13/223	332/16359	0.000653925	0.0113211	0.010024	SCUBE1/FGA/IL21R/ASTN1/CD36/FGB/HHLA2/AZGP1/LRP2/COLEC11/FCER1G/ACKR4/ULBP1	13
GO:0034358	GO:0034358	plasma lipoprotein particle	4/223	34/16359	0.00113088	0.017403	0.0154091	APOB/APOA4/APOA2/APOA1	4
GO:1990777	GO:1990777	lipoprotein particle	4/223	34/16359	0.00113088	0.017403	0.0154091	APOB/APOA4/APOA2/APOA1	4
GO:0031253	GO:0031253	cell projection membrane	12/223	318/16359	0.00143694	0.0209491	0.0185489	EPS8L3/CD36/CDHR5/SLC28A1/SLC7A9/LRP2/AMN/KCNC3/PTPRH/MTTP/CDHR2/CA9	12
GO:0032994	GO:0032994	protein-lipid complex	4/223	37/16359	0.00155997	0.0216055	0.0191301	APOB/APOA4/APOA2/APOA1	4
GO:0071682	GO:0071682	endocytic vesicle lumen	3/223	18/16359	0.00175305	0.0231236	0.0204742	APOB/LTF/APOA1	3
GO:0031225	GO:0031225	anchored component of membrane	7/223	144/16359	0.0036172	0.0455438	0.0403257	XPNPEP2/ALPI/CNTN6/ULBP1/ALPL/LSAMP/NTNG2	7
