# Supplementary material for: Injured Proximal Tubular Epithelial Cells Lose Hepatocyte Nuclear Factor 4α Expression Crucial for Brush Border Formation and Transport
Source: Am J Pathol. 2025 Feb 13;195(5):845–60. doi: 10.1016/j.ajpath.2025.01.011 (PMC12179525; doi:10.1016/j.ajpath.2025.01.011)
Supplement: Supplemental Table S5 [file mmc5.xlsx]

## Sheet: GO_CC_up
Supplemental Table S5. Gene set enrichment analysis using Gene Ontology-Cellular Component in GOrilla. https://cbl-gorilla.cs.technion.ac.il/.
GO Term	Description	P-value	FDR q-value	Enrichment	N	B	n	b	Genes
GO:0016324	apical plasma membrane	1.04e-13	1.98e-10	5.9	14462	278	238	27	[ABCC2 - atp-binding cassette, sub-family c (cftr/mrp), member 2, MUC13 - mucin 13, cell surface associated, LRP2 - low density lipoprotein receptor-related protein 2, ACE2 - angiotensin i converting enzyme 2, SLC7A9 - solute carrier family 7 (amino acid transporter light chain, bo,+ system), member 9, CEACAM1 - carcinoembryonic antigen-related cell adhesion molecule 1 (biliary glycoprotein), PAR…
GO:0031526	brush border membrane	1.28e-12	1.22e-09	15.49	14462	51	238	13	[ABCC2 - atp-binding cassette, sub-family c (cftr/mrp), member 2, LRP2 - low density lipoprotein receptor-related protein 2, ACE2 - angiotensin i converting enzyme 2, ABCG2 - atp-binding cassette, sub-family g (white), member 2, SLC7A9 - solute carrier family 7 (amino acid transporter light chain, bo,+ system), member 9, CDHR5 - cadherin-related family member 5, SLC28A1 - solute carrier family 28…
GO:0044421	extracellular region part	2.48e-12	1.58e-09	2.05	14462	2608	238	88	[ADIRF - adipogenesis regulatory factor, MUC13 - mucin 13, cell surface associated, ACE2 - angiotensin i converting enzyme 2, LRP2 - low density lipoprotein receptor-related protein 2, IL18BP - interleukin 18 binding protein, SEMA3D - sema domain, immunoglobulin domain (ig), short basic domain, secreted, (semaphorin) 3d, AOX1 - aldehyde oxidase 1, CEACAM1 - carcinoembryonic antigen-related cell a…
GO:0070062	extracellular exosome	2.28e-10	1.09e-07	2.22	14462	1778	238	65	[ADIRF - adipogenesis regulatory factor, ACE2 - angiotensin i converting enzyme 2, LRP2 - low density lipoprotein receptor-related protein 2, IL18BP - interleukin 18 binding protein, AOX1 - aldehyde oxidase 1, CEACAM1 - carcinoembryonic antigen-related cell adhesion molecule 1 (biliary glycoprotein), FBP1 - fructose-1,6-bisphosphatase 1, VTN - vitronectin, SELENBP1 - selenium binding protein 1, K…
GO:1903561	extracellular vesicle	3.65e-10	1.4e-07	2.2	14462	1798	238	65	[ADIRF - adipogenesis regulatory factor, ACE2 - angiotensin i converting enzyme 2, LRP2 - low density lipoprotein receptor-related protein 2, IL18BP - interleukin 18 binding protein, AOX1 - aldehyde oxidase 1, CEACAM1 - carcinoembryonic antigen-related cell adhesion molecule 1 (biliary glycoprotein), FBP1 - fructose-1,6-bisphosphatase 1, VTN - vitronectin, SELENBP1 - selenium binding protein 1, K…
GO:0043230	extracellular organelle	3.74e-10	1.19e-07	2.2	14462	1799	238	65	[ADIRF - adipogenesis regulatory factor, ACE2 - angiotensin i converting enzyme 2, LRP2 - low density lipoprotein receptor-related protein 2, IL18BP - interleukin 18 binding protein, AOX1 - aldehyde oxidase 1, CEACAM1 - carcinoembryonic antigen-related cell adhesion molecule 1 (biliary glycoprotein), FBP1 - fructose-1,6-bisphosphatase 1, VTN - vitronectin, SELENBP1 - selenium binding protein 1, K…
GO:0044459	plasma membrane part	6.71e-09	1.83e-06	2.03	14462	1975	238	66	[ABCC2 - atp-binding cassette, sub-family c (cftr/mrp), member 2, MUC13 - mucin 13, cell surface associated, ACE2 - angiotensin i converting enzyme 2, LRP2 - low density lipoprotein receptor-related protein 2, SLC7A9 - solute carrier family 7 (amino acid transporter light chain, bo,+ system), member 9, SEMA3D - sema domain, immunoglobulin domain (ig), short basic domain, secreted, (semaphorin) 3d…
GO:0031224	intrinsic component of membrane	3.37e-08	8.06e-06	1.67	14462	3427	238	94	[ABCC2 - atp-binding cassette, sub-family c (cftr/mrp), member 2, MUC13 - mucin 13, cell surface associated, LRP2 - low density lipoprotein receptor-related protein 2, ACE2 - angiotensin i converting enzyme 2, SLC7A9 - solute carrier family 7 (amino acid transporter light chain, bo,+ system), member 9, SEMA3D - sema domain, immunoglobulin domain (ig), short basic domain, secreted, (semaphorin) 3d…
GO:0005903	brush border	4.03e-08	8.56e-06	12.15	14462	45	238	9	[USH1C - usher syndrome 1c (autosomal recessive, severe), CDHR2 - cadherin-related family member 2, PDZD3 - pdz domain containing 3, VIL1 - villin 1, ANKS4B - ankyrin repeat and sterile alpha motif domain containing 4b, PDZK1 - pdz domain containing 1, SLC15A1 - solute carrier family 15 (oligopeptide transporter), member 1, AQP1 - aquaporin 1 (colton blood group), MYO7B - myosin viib]
GO:0031982	vesicle	4.98e-08	9.52e-06	1.78	14462	2697	238	79	[ADIRF - adipogenesis regulatory factor, ACE2 - angiotensin i converting enzyme 2, GCHFR - gtp cyclohydrolase i feedback regulator, LRP2 - low density lipoprotein receptor-related protein 2, IL18BP - interleukin 18 binding protein, AOX1 - aldehyde oxidase 1, CEACAM1 - carcinoembryonic antigen-related cell adhesion molecule 1 (biliary glycoprotein), FBP1 - fructose-1,6-bisphosphatase 1, KLK7 - kal…
GO:0098862	cluster of actin-based cell projections	1.06e-07	1.84e-05	10.94	14462	50	238	9	[USH1C - usher syndrome 1c (autosomal recessive, severe), CDHR2 - cadherin-related family member 2, PDZD3 - pdz domain containing 3, VIL1 - villin 1, ANKS4B - ankyrin repeat and sterile alpha motif domain containing 4b, PDZK1 - pdz domain containing 1, SLC15A1 - solute carrier family 15 (oligopeptide transporter), member 1, AQP1 - aquaporin 1 (colton blood group), MYO7B - myosin viib]
GO:0016021	integral component of membrane	1.3e-07	2.07e-05	1.65	14462	3312	238	90	[ABCC2 - atp-binding cassette, sub-family c (cftr/mrp), member 2, MUC13 - mucin 13, cell surface associated, LRP2 - low density lipoprotein receptor-related protein 2, ACE2 - angiotensin i converting enzyme 2, SLC7A9 - solute carrier family 7 (amino acid transporter light chain, bo,+ system), member 9, SEMA3D - sema domain, immunoglobulin domain (ig), short basic domain, secreted, (semaphorin) 3d…
GO:0098590	plasma membrane region	1.82e-07	2.68e-05	2.56	14462	855	238	36	[ABCC2 - atp-binding cassette, sub-family c (cftr/mrp), member 2, MUC13 - mucin 13, cell surface associated, LRP2 - low density lipoprotein receptor-related protein 2, ACE2 - angiotensin i converting enzyme 2, SLC7A9 - solute carrier family 7 (amino acid transporter light chain, bo,+ system), member 9, CEACAM1 - carcinoembryonic antigen-related cell adhesion molecule 1 (biliary glycoprotein), EPS…
GO:0044425	membrane part	3.68e-07	5.02e-05	1.48	14462	4680	238	114	[ABCC2 - atp-binding cassette, sub-family c (cftr/mrp), member 2, MUC13 - mucin 13, cell surface associated, LRP2 - low density lipoprotein receptor-related protein 2, SLC7A9 - solute carrier family 7 (amino acid transporter light chain, bo,+ system), member 9, SEMA3D - sema domain, immunoglobulin domain (ig), short basic domain, secreted, (semaphorin) 3d, CEACAM1 - carcinoembryonic antigen-relat…
GO:0031528	microvillus membrane	1.96e-06	0.00025	15.19	14462	24	238	6	[CDHR2 - cadherin-related family member 2, CEACAM1 - carcinoembryonic antigen-related cell adhesion molecule 1 (biliary glycoprotein), MTTP - microsomal triglyceride transfer protein, CDHR5 - cadherin-related family member 5, PDZK1 - pdz domain containing 1, PTPRH - protein tyrosine phosphatase, receptor type, h]
GO:0005615	extracellular space	2.83e-06	0.000338	2.28	14462	960	238	36	[MUC13 - mucin 13, cell surface associated, SERPINA1 - serpin peptidase inhibitor, clade a (alpha-1 antiproteinase, antitrypsin), member 1, ACE2 - angiotensin i converting enzyme 2, IL18BP - interleukin 18 binding protein, SEMA3D - sema domain, immunoglobulin domain (ig), short basic domain, secreted, (semaphorin) 3d, VTN - vitronectin, KLK7 - kallikrein-related peptidase 7, AVP - arginine vasopr…
GO:0005887	integral component of plasma membrane	2.87e-06	0.000323	2.31	14462	920	238	35	[ABCC2 - atp-binding cassette, sub-family c (cftr/mrp), member 2, SLC7A9 - solute carrier family 7 (amino acid transporter light chain, bo,+ system), member 9, SEMA3D - sema domain, immunoglobulin domain (ig), short basic domain, secreted, (semaphorin) 3d, TRPM8 - transient receptor potential cation channel, subfamily m, member 8, CEACAM1 - carcinoembryonic antigen-related cell adhesion molecule …
GO:0031253	cell projection membrane	4.16e-06	0.000442	3.68	14462	281	238	17	[ABCC2 - atp-binding cassette, sub-family c (cftr/mrp), member 2, LRP2 - low density lipoprotein receptor-related protein 2, ABCG2 - atp-binding cassette, sub-family g (white), member 2, ACE2 - angiotensin i converting enzyme 2, SLC7A9 - solute carrier family 7 (amino acid transporter light chain, bo,+ system), member 9, CEACAM1 - carcinoembryonic antigen-related cell adhesion molecule 1 (biliary…
GO:0042627	chylomicron	8.45e-06	0.00085	27.01	14462	9	238	4	[APOA1 - apolipoprotein a-i, APOA2 - apolipoprotein a-ii, APOA4 - apolipoprotein a-iv, APOB - apolipoprotein b]
GO:0031226	intrinsic component of plasma membrane	1.17e-05	0.00112	2.17	14462	981	238	35	[ABCC2 - atp-binding cassette, sub-family c (cftr/mrp), member 2, SLC7A9 - solute carrier family 7 (amino acid transporter light chain, bo,+ system), member 9, SEMA3D - sema domain, immunoglobulin domain (ig), short basic domain, secreted, (semaphorin) 3d, TRPM8 - transient receptor potential cation channel, subfamily m, member 8, CEACAM1 - carcinoembryonic antigen-related cell adhesion molecule …
GO:0005576	extracellular region	1.78e-05	0.00162	2.05	14462	1129	238	38	[SERPINA1 - serpin peptidase inhibitor, clade a (alpha-1 antiproteinase, antitrypsin), member 1, ACE2 - angiotensin i converting enzyme 2, IL18BP - interleukin 18 binding protein, VTN - vitronectin, KLK7 - kallikrein-related peptidase 7, AVP - arginine vasopressin, FAM132A - family with sequence similarity 132, member a, VWCE - von willebrand factor c and egf domains, CGREF1 - cell growth regulat…
GO:0009897	external side of plasma membrane	5.38e-05	0.00468	3.96	14462	184	238	12	[ABCB1 - atp-binding cassette, sub-family b (mdr/tap), member 1, LRP2 - low density lipoprotein receptor-related protein 2, ABCG2 - atp-binding cassette, sub-family g (white), member 2, FCGRT - fc fragment of igg, receptor, transporter, alpha, TRPM8 - transient receptor potential cation channel, subfamily m, member 8, ACKR4 - atypical chemokine receptor 4, FCER1G - fc fragment of ige, high affini…
GO:0034385	triglyceride-rich plasma lipoprotein particle	6.29e-05	0.00523	17.36	14462	14	238	4	[APOA1 - apolipoprotein a-i, APOA2 - apolipoprotein a-ii, APOA4 - apolipoprotein a-iv, APOB - apolipoprotein b]
GO:0034361	very-low-density lipoprotein particle	6.29e-05	0.00501	17.36	14462	14	238	4	[APOA1 - apolipoprotein a-i, APOA2 - apolipoprotein a-ii, APOA4 - apolipoprotein a-iv, APOB - apolipoprotein b]
GO:0072562	blood microparticle	0.000163	0.0124	5.99	14462	71	238	7	[VTN - vitronectin, CPN2 - carboxypeptidase n, polypeptide 2, APOA1 - apolipoprotein a-i, APOA2 - apolipoprotein a-ii, APOA4 - apolipoprotein a-iv, AGT - angiotensinogen (serpin peptidase inhibitor, clade a, member 8), C8G - complement component 8, gamma polypeptide]
GO:0034364	high-density lipoprotein particle	0.000183	0.0134	13.5	14462	18	238	4	[APOA1 - apolipoprotein a-i, APOA2 - apolipoprotein a-ii, APOA4 - apolipoprotein a-iv, APOB - apolipoprotein b]
GO:0005886	plasma membrane	0.000212	0.015	1.47	14462	3069	238	74	[ABCC2 - atp-binding cassette, sub-family c (cftr/mrp), member 2, MUC13 - mucin 13, cell surface associated, ACE2 - angiotensin i converting enzyme 2, LRP2 - low density lipoprotein receptor-related protein 2, SLC7A9 - solute carrier family 7 (amino acid transporter light chain, bo,+ system), member 9, COBL - cordon-bleu wh2 repeat protein, CEACAM1 - carcinoembryonic antigen-related cell adhesion…
GO:0098552	side of membrane	0.000367	0.025	3.05	14462	259	238	13	[LRP2 - low density lipoprotein receptor-related protein 2, ABCG2 - atp-binding cassette, sub-family g (white), member 2, TRPM8 - transient receptor potential cation channel, subfamily m, member 8, FCER1G - fc fragment of ige, high affinity i, receptor for; gamma polypeptide, KRT18 - keratin 18, PGM5 - phosphoglucomutase 5, HHLA2 - herv-h ltr-associating 2, AZGP1 - alpha-2-glycoprotein 1, zinc-bi…
GO:0005902	microvillus	0.000405	0.0267	6.18	14462	59	238	6	[USH1C - usher syndrome 1c (autosomal recessive, severe), VIL1 - villin 1, ENPP7 - ectonucleotide pyrophosphatase/phosphodiesterase 7, ANKS4B - ankyrin repeat and sterile alpha motif domain containing 4b, MYO7B - myosin viib, IQGAP2 - iq motif containing gtpase activating protein 2]
GO:1990777	lipoprotein particle	0.000689	0.0439	9.72	14462	25	238	4	[APOA1 - apolipoprotein a-i, APOA2 - apolipoprotein a-ii, APOA4 - apolipoprotein a-iv, APOB - apolipoprotein b]
GO:0034358	plasma lipoprotein particle	0.000689	0.0425	9.72	14462	25	238	4	[APOA1 - apolipoprotein a-i, APOA2 - apolipoprotein a-ii, APOA4 - apolipoprotein a-iv, APOB - apolipoprotein b]
GO:0034363	intermediate-density lipoprotein particle	0.0008	0.0478	40.51	14462	3	238	2	[APOA1 - apolipoprotein a-i, APOB - apolipoprotein b]
